# Supplementary material for: COVID-19 Salivary Protein Profile: Unravelling Molecular Aspects of SARS-CoV-2 Infection
Source: J Clin Med. 2022 Sep 22;11(19):5571. doi: 10.3390/jcm11195571 (PMC9570692; doi:10.3390/jcm11195571)
Supplement: Supplementary file 1 [file jcm-11-05571-s001.zip › Table S1.xlsx]

## Sheet: Protein FDR Summary
	Protein-Level FDR Analysis
	Proteins Identified at Critical False Discovery Rates															Correspondence between FDR Levels and ProteinPilot Reported Confidences
		Number of Proteins Detected															Corresponding ProteinPilot Confidence
	Critical FDR	Local FDR	Global FDR	Global FDR from Fit												Critical FDR	Local FDR	Global FDR	Global FDR from Fit
	0.01	819	987	996												0.01	0.990228	0.9	0.887798
	0.05	925	1120	1124												0.05	0.974881	0.437659	0.42456
	0.1	967	1254	1218												0.1	0.933931	0.241422	0.241422
	* It is recommended you use numbers in bold and avoid using numbers in italics.																Corresponding Unused ProtScore
																Critical FDR	Local FDR	Global FDR	Global FDR from Fit
																0.01	2.01	1	0.95
																0.05	1.6	0.25	0.24
																0.1	1.18	0.12	0.12

## Sheet: Protein Summary
N	Unused	Total	%Cov	%Cov(50)	%Cov(95)	Accession	Name	Species	Peptides(95%)			Gene Ontology	Gene Names	Pathway	Interactions	Protein Families	Subcellular Location	Function	Disease	Tissue Specificity	Keywords	Modifications	Natural Variants	Glycosylations	Propeptide	Signal Peptide	Initiator Methionine	Sequence Conflicts	Sequence Uncertainties	Alternative Sequence	Non-Standard Residues	Lipidations	Disulfide Bonds	Cross Links	Protein Existence	InterPro	Polymorphism	PTM	RNA Editing	Active Site	Binding Site	Entry	Entry Name	Entry Status	Sequence	Protein Names	Organism	Sequence Length	Features
1	332.28	332.28	37.35	36.31	35.82	sp|Q9HC84|MUC5B_HUMAN	Mucin-5B OS=Homo sapiens OX=9606 GN=MUC5B PE=1 SV=3	HUMAN	615
2	305.55	305.47	94.13	94.13	93.15	sp|P0DUB6|AMY1A_HUMAN	Alpha-amylase 1A OS=Homo sapiens OX=9606 GN=AMY1A PE=1 SV=1	HUMAN	1092
2	0	305.47	94.13	94.13	93.15	sp|P0DTE8|AMY1C_HUMAN	Alpha-amylase 1C OS=Homo sapiens OX=9606 GN=AMY1C PE=1 SV=1	HUMAN	1092
2	0	305.47	94.13	94.13	93.15	sp|P0DTE7|AMY1B_HUMAN	Alpha-amylase 1B OS=Homo sapiens OX=9606 GN=AMY1B PE=1 SV=1	HUMAN	1092
3	218.32	218.31	87.68	87.52	87.52	sp|P02768|ALBU_HUMAN	Albumin OS=Homo sapiens OX=9606 GN=ALB PE=1 SV=2	HUMAN	495
4	168.23	168.23	67.65	65.12	64.22	sp|P01024|CO3_HUMAN	Complement C3 OS=Homo sapiens OX=9606 GN=C3 PE=1 SV=2	HUMAN	129
5	156.11	156.11	92.42	92.42	91.15	sp|I00001|MALE_GFP	IS	GFP	292
6	141.61	141.61	72.12	71.47	70.16	sp|P01833|PIGR_HUMAN	Polymeric immunoglobulin receptor OS=Homo sapiens OX=9606 GN=PIGR PE=1 SV=4	HUMAN	364
7	125.45	125.45	63.64	61.67	60.11	sp|P01023|A2MG_HUMAN	Alpha-2-macroglobulin OS=Homo sapiens OX=9606 GN=A2M PE=1 SV=3	HUMAN	92
8	118.09	118.09	75.77	74.65	74.08	sp|P02788|TRFL_HUMAN	Lactotransferrin OS=Homo sapiens OX=9606 GN=LTF PE=1 SV=6	HUMAN	129
9	115.75	116.5	60.66	59.42	55.64	sp|A8K2U0|A2ML1_HUMAN	Alpha-2-macroglobulin-like protein 1 OS=Homo sapiens OX=9606 GN=A2ML1 PE=1 SV=3	HUMAN	109
10	106.5	106.5	25.77	24.88	23.35	sp|Q9Y6R7|FCGBP_HUMAN	IgGFc-binding protein OS=Homo sapiens OX=9606 GN=FCGBP PE=1 SV=3	HUMAN	63
11	98.34	100.38	75.5	74.21	71.35	sp|P02787|TRFE_HUMAN	Serotransferrin OS=Homo sapiens OX=9606 GN=TF PE=1 SV=3	HUMAN	89
12	92.48	92.48	32.81	28.93	27.45	sp|P35579|MYH9_HUMAN	Myosin-9 OS=Homo sapiens OX=9606 GN=MYH9 PE=1 SV=4	HUMAN	49
13	90.51	90.54	34.63	31.31	30.79	sp|P0C0L4|CO4A_HUMAN	Complement C4-A OS=Homo sapiens OX=9606 GN=C4A PE=1 SV=2	HUMAN	53
14	87.83	87.83	92.63	92.63	92.63	sp|P01876|IGHA1_HUMAN	Immunoglobulin heavy constant alpha 1 OS=Homo sapiens OX=9606 GN=IGHA1 PE=1 SV=2	HUMAN	260
15	87.03	87.52	17.38	13.28	11.94	sp|P04114|APOB_HUMAN	Apolipoprotein B-100 OS=Homo sapiens OX=9606 GN=APOB PE=1 SV=2	HUMAN	48
16	84.89	84.89	61.69	57.08	55.32	sp|O43707|ACTN4_HUMAN	Alpha-actinin-4 OS=Homo sapiens OX=9606 GN=ACTN4 PE=1 SV=2	HUMAN	52
17	76.97	76.97	42.36	40.54	39.76	sp|P11215|ITAM_HUMAN	Integrin alpha-M OS=Homo sapiens OX=9606 GN=ITGAM PE=1 SV=2	HUMAN	45
18	74.89	74.89	75.28	72.73	70.81	sp|P13796|PLSL_HUMAN	Plastin-2 OS=Homo sapiens OX=9606 GN=LCP1 PE=1 SV=6	HUMAN	50
19	65.23	65.22	60.71	57.85	55.62	sp|Q9UGM3|DMBT1_HUMAN	Deleted in malignant brain tumors 1 protein OS=Homo sapiens OX=9606 GN=DMBT1 PE=1 SV=2	HUMAN	73
20	65.08	65.13	82.27	82.27	82.27	sp|P01037|CYTN_HUMAN	Cystatin-SN OS=Homo sapiens OX=9606 GN=CST1 PE=1 SV=3	HUMAN	144
21	63.21	63.21	71.07	71.07	69.83	sp|Q8TDL5|BPIB1_HUMAN	BPI fold-containing family B member 1 OS=Homo sapiens OX=9606 GN=BPIFB1 PE=1 SV=1	HUMAN	48
22	61.86	61.96	46.28	42.38	41.56	sp|P06737|PYGL_HUMAN	Glycogen phosphorylase, liver form OS=Homo sapiens OX=9606 GN=PYGL PE=1 SV=4	HUMAN	33
23	60.08	60.08	45.92	42.35	42.25	sp|P00450|CERU_HUMAN	Ceruloplasmin OS=Homo sapiens OX=9606 GN=CP PE=1 SV=1	HUMAN	39
24	59.39	59.39	52.05	49.5	49.5	sp|P14780|MMP9_HUMAN	Matrix metalloproteinase-9 OS=Homo sapiens OX=9606 GN=MMP9 PE=1 SV=3	HUMAN	34
25	58.79	58.8	39.06	34.79	31.79	sp|P07996|TSP1_HUMAN	Thrombospondin-1 OS=Homo sapiens OX=9606 GN=THBS1 PE=1 SV=2	HUMAN	32
26	58.01	80.42	15.65	13.78	12.72	sp|P98088|MUC5A_HUMAN	Mucin-5AC OS=Homo sapiens OX=9606 GN=MUC5AC PE=1 SV=4	HUMAN	62
27	57.3	57.3	48.59	47.11	45.23	sp|P05164|PERM_HUMAN	Myeloperoxidase OS=Homo sapiens OX=9606 GN=MPO PE=1 SV=1	HUMAN	51
28	56.97	56.98	74.4	72.97	72.97	sp|P01009|A1AT_HUMAN	Alpha-1-antitrypsin OS=Homo sapiens OX=9606 GN=SERPINA1 PE=1 SV=3	HUMAN	52
29	56.8	56.87	78.4	76.8	76	sp|P60709|ACTB_HUMAN	Actin, cytoplasmic 1 OS=Homo sapiens OX=9606 GN=ACTB PE=1 SV=1	HUMAN	110
30	56.58	56.76	86.69	85.71	85.39	sp|P23280|CAH6_HUMAN	Carbonic anhydrase 6 OS=Homo sapiens OX=9606 GN=CA6 PE=1 SV=3	HUMAN	95
31	56.54	56.6	74.14	74.14	70.94	sp|P00738|HPT_HUMAN	Haptoglobin OS=Homo sapiens OX=9606 GN=HP PE=1 SV=1	HUMAN	44
32	56.15	56.25	52.53	50	47.19	sp|P22079|PERL_HUMAN	Lactoperoxidase OS=Homo sapiens OX=9606 GN=LPO PE=1 SV=2	HUMAN	45
33	56.08	56.36	84.63	81.74	75.28	sp|P0DOX5|IGG1_HUMAN	Immunoglobulin gamma-1 heavy chain OS=Homo sapiens OX=9606 PE=1 SV=2	HUMAN	105
34	55.39	55.69	37.37	35.17	30.22	sp|P08603|CFAH_HUMAN	Complement factor H OS=Homo sapiens OX=9606 GN=CFH PE=1 SV=4	HUMAN	30
35	55.21	55.36	62.68	60.23	57.77	sp|P09960|LKHA4_HUMAN	Leukotriene A-4 hydrolase OS=Homo sapiens OX=9606 GN=LTA4H PE=1 SV=2	HUMAN	33
36	53.8	53.8	75.84	75.84	75.5	sp|P25311|ZA2G_HUMAN	Zinc-alpha-2-glycoprotein OS=Homo sapiens OX=9606 GN=AZGP1 PE=1 SV=2	HUMAN	82
37	53.56	53.57	50.61	49.85	48.47	sp|P11021|BIP_HUMAN	Endoplasmic reticulum chaperone BiP OS=Homo sapiens OX=9606 GN=HSPA5 PE=1 SV=2	HUMAN	32
38	52.73	54.75	58.25	58.25	58.25	sp|P04040|CATA_HUMAN	Catalase OS=Homo sapiens OX=9606 GN=CAT PE=1 SV=3	HUMAN	32
39	51.82	51.82	57.95	54.74	52.81	sp|P29401|TKT_HUMAN	Transketolase OS=Homo sapiens OX=9606 GN=TKT PE=1 SV=3	HUMAN	31
40	51.54	51.62	50.95	47.14	44.54	sp|P26038|MOES_HUMAN	Moesin OS=Homo sapiens OX=9606 GN=MSN PE=1 SV=3	HUMAN	34
41	51.07	51.09	20.14	16.17	13	sp|P21333|FLNA_HUMAN	Filamin-A OS=Homo sapiens OX=9606 GN=FLNA PE=1 SV=4	HUMAN	25
42	50.36	50.37	82.35	78.95	77.09	sp|P12429|ANXA3_HUMAN	Annexin A3 OS=Homo sapiens OX=9606 GN=ANXA3 PE=1 SV=3	HUMAN	36
43	50.19	50.19	63.33	63.33	61.54	sp|P29508|SPB3_HUMAN	Serpin B3 OS=Homo sapiens OX=9606 GN=SERPINB3 PE=1 SV=2	HUMAN	34
44	49.59	49.62	58	57.82	53.11	sp|P14618|KPYM_HUMAN	Pyruvate kinase PKM OS=Homo sapiens OX=9606 GN=PKM PE=1 SV=4	HUMAN	33
45	49.3	49.36	60.25	54.04	52.17	sp|P04264|K2C1_HUMAN	Keratin, type II cytoskeletal 1 OS=Homo sapiens OX=9606 GN=KRT1 PE=1 SV=6	HUMAN	35
46	49.03	49.08	23.37	19.01	17.34	sp|O43451|MGA_HUMAN	Maltase-glucoamylase, intestinal OS=Homo sapiens OX=9606 GN=MGAM PE=1 SV=5	HUMAN	27
47	49.01	49.12	48.89	47.59	46.55	sp|P05107|ITB2_HUMAN	Integrin beta-2 OS=Homo sapiens OX=9606 GN=ITGB2 PE=1 SV=2	HUMAN	37
48	48.96	48.99	69.86	69.45	64.15	sp|P02675|FIBB_HUMAN	Fibrinogen beta chain OS=Homo sapiens OX=9606 GN=FGB PE=1 SV=2	HUMAN	39
49	48.86	48.91	57.28	49.8	48.62	sp|P07237|PDIA1_HUMAN	Protein disulfide-isomerase OS=Homo sapiens OX=9606 GN=P4HB PE=1 SV=3	HUMAN	29
50	48.83	48.94	76.27	70.28	67.28	sp|P06733|ENOA_HUMAN	Alpha-enolase OS=Homo sapiens OX=9606 GN=ENO1 PE=1 SV=2	HUMAN	51
51	48.58	48.7	41.05	40.92	39.39	sp|P06396|GELS_HUMAN	Gelsolin OS=Homo sapiens OX=9606 GN=GSN PE=1 SV=1	HUMAN	38
52	47.73	47.79	49.64	46.9	41.56	sp|Q08188|TGM3_HUMAN	Protein-glutamine gamma-glutamyltransferase E OS=Homo sapiens OX=9606 GN=TGM3 PE=1 SV=4	HUMAN	40
53	47.54	47.59	18.77	16.07	13.65	sp|P02751|FINC_HUMAN	Fibronectin OS=Homo sapiens OX=9606 GN=FN1 PE=1 SV=5	HUMAN	24
54	47.44	47.6	73.9	73.09	73.09	sp|Q96DR5|BPIA2_HUMAN	BPI fold-containing family A member 2 OS=Homo sapiens OX=9606 GN=BPIFA2 PE=1 SV=2	HUMAN	51
55	46.54	46.59	62.25	60.22	60.22	sp|P50395|GDIB_HUMAN	Rab GDP dissociation inhibitor beta OS=Homo sapiens OX=9606 GN=GDI2 PE=1 SV=2	HUMAN	29
56	45.48	45.48	84.11	84.11	79.91	sp|P0DOX7|IGK_HUMAN	Immunoglobulin kappa light chain OS=Homo sapiens OX=9606 PE=1 SV=1	HUMAN	177
57	45.17	45.29	56.51	55.41	54.08	sp|P02679|FIBG_HUMAN	Fibrinogen gamma chain OS=Homo sapiens OX=9606 GN=FGG PE=1 SV=3	HUMAN	32
58	45.13	45.21	32.77	30.81	30.16	sp|P27487|DPP4_HUMAN	Dipeptidyl peptidase 4 OS=Homo sapiens OX=9606 GN=DPP4 PE=1 SV=2	HUMAN	26
59	44.33	44.42	67.53	67.53	66.23	sp|P02790|HEMO_HUMAN	Hemopexin OS=Homo sapiens OX=9606 GN=HPX PE=1 SV=2	HUMAN	28
60	43.91	43.94	38.66	35.15	32.35	sp|P07384|CAN1_HUMAN	Calpain-1 catalytic subunit OS=Homo sapiens OX=9606 GN=CAPN1 PE=1 SV=1	HUMAN	23
61	43.89	47.97	47.06	47.06	45.36	sp|P11142|HSP7C_HUMAN	Heat shock cognate 71 kDa protein OS=Homo sapiens OX=9606 GN=HSPA8 PE=1 SV=1	HUMAN	39
62	43.74	43.76	60.93	58.78	57.71	sp|P06744|G6PI_HUMAN	Glucose-6-phosphate isomerase OS=Homo sapiens OX=9606 GN=GPI PE=1 SV=4	HUMAN	36
63	42.87	42.91	59.13	59.13	59.13	sp|Q96DA0|ZG16B_HUMAN	Zymogen granule protein 16 homolog B OS=Homo sapiens OX=9606 GN=ZG16B PE=1 SV=3	HUMAN	76
64	42.61	42.69	35.62	34.15	32.56	sp|P22735|TGM1_HUMAN	Protein-glutamine gamma-glutamyltransferase K OS=Homo sapiens OX=9606 GN=TGM1 PE=1 SV=4	HUMAN	26
65	42.58	72.2	54.82	48.32	45.74	sp|P12814|ACTN1_HUMAN	Alpha-actinin-1 OS=Homo sapiens OX=9606 GN=ACTN1 PE=1 SV=2	HUMAN	40
66	41.99	42.01	68.5	65.61	63.87	sp|P04083|ANXA1_HUMAN	Annexin A1 OS=Homo sapiens OX=9606 GN=ANXA1 PE=1 SV=2	HUMAN	26
67	41.45	41.47	48.31	46.71	46.71	sp|P35527|K1C9_HUMAN	Keratin, type I cytoskeletal 9 OS=Homo sapiens OX=9606 GN=KRT9 PE=1 SV=3	HUMAN	32
68	39.84	69.52	81.32	71.87	71.21	sp|P0DOX2|IGA2_HUMAN	Immunoglobulin alpha-2 heavy chain OS=Homo sapiens OX=9606 PE=1 SV=2	HUMAN	227
69	39.69	41.74	55.94	54.35	54.35	sp|P30740|ILEU_HUMAN	Leukocyte elastase inhibitor OS=Homo sapiens OX=9606 GN=SERPINB1 PE=1 SV=1	HUMAN	31
70	39.35	39.46	77.71	77.41	72.89	sp|P00338|LDHA_HUMAN	L-lactate dehydrogenase A chain OS=Homo sapiens OX=9606 GN=LDHA PE=1 SV=2	HUMAN	28
71	39.17	39.3	58.11	57.82	57.82	sp|P07355|ANXA2_HUMAN	Annexin A2 OS=Homo sapiens OX=9606 GN=ANXA2 PE=1 SV=2	HUMAN	27
72	38.87	39.02	43.24	36.55	33.14	sp|P08133|ANXA6_HUMAN	Annexin A6 OS=Homo sapiens OX=9606 GN=ANXA6 PE=1 SV=3	HUMAN	20
73	38.83	39.01	30.95	25.57	24.69	sp|P18206|VINC_HUMAN	Vinculin OS=Homo sapiens OX=9606 GN=VCL PE=1 SV=4	HUMAN	22
74	38.01	38.06	56.11	56.11	52.59	sp|P52209|6PGD_HUMAN	6-phosphogluconate dehydrogenase, decarboxylating OS=Homo sapiens OX=9606 GN=PGD PE=1 SV=3	HUMAN	27
75	37.77	37.78	74.73	69.51	69.23	sp|P04075|ALDOA_HUMAN	Fructose-bisphosphate aldolase A OS=Homo sapiens OX=9606 GN=ALDOA PE=1 SV=2	HUMAN	30
76	37.6	39.8	37.84	36.47	35.1	sp|P13645|K1C10_HUMAN	Keratin, type I cytoskeletal 10 OS=Homo sapiens OX=9606 GN=KRT10 PE=1 SV=6	HUMAN	24
77	37.28	37.3	74.03	73.73	73.73	sp|P04406|G3P_HUMAN	Glyceraldehyde-3-phosphate dehydrogenase OS=Homo sapiens OX=9606 GN=GAPDH PE=1 SV=3	HUMAN	45
78	37.22	37.29	52.56	52.56	46.56	sp|P23141|EST1_HUMAN	Liver carboxylesterase 1 OS=Homo sapiens OX=9606 GN=CES1 PE=1 SV=2	HUMAN	22
79	36.67	36.71	60.93	58.28	56.95	sp|P01871|IGHM_HUMAN	Immunoglobulin heavy constant mu OS=Homo sapiens OX=9606 GN=IGHM PE=1 SV=4	HUMAN	47
80	36.57	36.65	57.48	56.12	42.14	sp|P11413|G6PD_HUMAN	Glucose-6-phosphate 1-dehydrogenase OS=Homo sapiens OX=9606 GN=G6PD PE=1 SV=4	HUMAN	20
81	35.76	35.78	41.89	41.68	40.84	sp|Q01518|CAP1_HUMAN	Adenylyl cyclase-associated protein 1 OS=Homo sapiens OX=9606 GN=CAP1 PE=1 SV=5	HUMAN	25
82	35.22	35.29	66.89	66.89	66.89	sp|P61626|LYSC_HUMAN	Lysozyme C OS=Homo sapiens OX=9606 GN=LYZ PE=1 SV=1	HUMAN	40
83	34.78	39.22	41.31	40.85	38.03	sp|P35908|K22E_HUMAN	Keratin, type II cytoskeletal 2 epidermal OS=Homo sapiens OX=9606 GN=KRT2 PE=1 SV=2	HUMAN	22
84	34.68	38.79	44.77	42.75	40.72	sp|P0DMV9|HS71B_HUMAN	Heat shock 70 kDa protein 1B OS=Homo sapiens OX=9606 GN=HSPA1B PE=1 SV=1	HUMAN	34
84	0	38.79	44.77	42.75	40.72	sp|P0DMV8|HS71A_HUMAN	Heat shock 70 kDa protein 1A OS=Homo sapiens OX=9606 GN=HSPA1A PE=1 SV=1	HUMAN	34
85	34.24	34.27	61.94	60.28	56.97	sp|P01011|AACT_HUMAN	Alpha-1-antichymotrypsin OS=Homo sapiens OX=9606 GN=SERPINA3 PE=1 SV=2	HUMAN	22
86	34.13	34.13	50.43	47.65	44.23	sp|Q96HE7|ERO1A_HUMAN	ERO1-like protein alpha OS=Homo sapiens OX=9606 GN=ERO1A PE=1 SV=2	HUMAN	18
87	33.87	33.9	33.12	31.54	27.09	sp|P00751|CFAB_HUMAN	Complement factor B OS=Homo sapiens OX=9606 GN=CFB PE=1 SV=2	HUMAN	19
88	33.67	33.69	28.18	26.33	26.33	sp|Q14CN2|CLCA4_HUMAN	Calcium-activated chloride channel regulator 4 OS=Homo sapiens OX=9606 GN=CLCA4 PE=1 SV=2	HUMAN	20
89	33.28	33.3	97.28	97.28	96.6	sp|P68871|HBB_HUMAN	Hemoglobin subunit beta OS=Homo sapiens OX=9606 GN=HBB PE=1 SV=2	HUMAN	73
90	33.18	33.19	43.67	41.4	41.4	sp|P06576|ATPB_HUMAN	ATP synthase subunit beta, mitochondrial OS=Homo sapiens OX=9606 GN=ATP5F1B PE=1 SV=3	HUMAN	19
91	33.15	33.17	41.37	37.95	34.7	sp|Q08380|LG3BP_HUMAN	Galectin-3-binding protein OS=Homo sapiens OX=9606 GN=LGALS3BP PE=1 SV=1	HUMAN	24
92	33.06	33.1	30.08	27.19	27.19	sp|Q02487|DSC2_HUMAN	Desmocollin-2 OS=Homo sapiens OX=9606 GN=DSC2 PE=1 SV=1	HUMAN	30
93	33.03	33.11	48.52	48.31	46.41	sp|P02774|VTDB_HUMAN	Vitamin D-binding protein OS=Homo sapiens OX=9606 GN=GC PE=1 SV=2	HUMAN	19
94	31.98	32.03	55.4	50.84	48.2	sp|P00558|PGK1_HUMAN	Phosphoglycerate kinase 1 OS=Homo sapiens OX=9606 GN=PGK1 PE=1 SV=3	HUMAN	20
95	31.85	31.86	70.33	54.33	54	sp|O15144|ARPC2_HUMAN	Actin-related protein 2/3 complex subunit 2 OS=Homo sapiens OX=9606 GN=ARPC2 PE=1 SV=1	HUMAN	22
96	31.36	31.37	62.42	62.42	60.3	sp|Q6P5S2|LEG1H_HUMAN	Protein LEG1 homolog OS=Homo sapiens OX=9606 GN=LEG1 PE=1 SV=2	HUMAN	44
97	31.2	31.22	56.53	56.53	54.13	sp|P36952|SPB5_HUMAN	Serpin B5 OS=Homo sapiens OX=9606 GN=SERPINB5 PE=1 SV=2	HUMAN	19
98	30.74	30.77	96.48	95.07	95.07	sp|P69905|HBA_HUMAN	Hemoglobin subunit alpha OS=Homo sapiens OX=9606 GN=HBA1 PE=1 SV=2	HUMAN	51
99	30.68	30.8	79.29	78.79	78.79	sp|P80188|NGAL_HUMAN	Neutrophil gelatinase-associated lipocalin OS=Homo sapiens OX=9606 GN=LCN2 PE=1 SV=2	HUMAN	31
100	30.47	30.48	75.9	74.3	74.3	sp|P60174|TPIS_HUMAN	Triosephosphate isomerase OS=Homo sapiens OX=9606 GN=TPI1 PE=1 SV=4	HUMAN	21
101	30.39	30.53	56.94	56.94	55.74	sp|P61158|ARP3_HUMAN	Actin-related protein 3 OS=Homo sapiens OX=9606 GN=ACTR3 PE=1 SV=3	HUMAN	18
102	29.87	29.93	76.71	76.71	76.71	sp|P12273|PIP_HUMAN	Prolactin-inducible protein OS=Homo sapiens OX=9606 GN=PIP PE=1 SV=1	HUMAN	65
103	29.48	29.69	43.58	41.59	34.72	sp|P25705|ATPA_HUMAN	ATP synthase subunit alpha, mitochondrial OS=Homo sapiens OX=9606 GN=ATP5F1A PE=1 SV=1	HUMAN	15
104	29.25	29.28	23.36	21.83	21.16	sp|Q02413|DSG1_HUMAN	Desmoglein-1 OS=Homo sapiens OX=9606 GN=DSG1 PE=1 SV=2	HUMAN	21
105	28.96	29.01	50	44.95	38.46	sp|Q9HDC9|APMAP_HUMAN	Adipocyte plasma membrane-associated protein OS=Homo sapiens OX=9606 GN=APMAP PE=1 SV=2	HUMAN	17
106	28.92	28.94	38.79	36.21	35.99	sp|P01008|ANT3_HUMAN	Antithrombin-III OS=Homo sapiens OX=9606 GN=SERPINC1 PE=1 SV=1	HUMAN	16
107	28.83	28.91	54.48	46.55	41.94	sp|Q9UIV8|SPB13_HUMAN	Serpin B13 OS=Homo sapiens OX=9606 GN=SERPINB13 PE=1 SV=2	HUMAN	18
108	28.46	28.58	45.13	45.13	44.84	sp|P07858|CATB_HUMAN	Cathepsin B OS=Homo sapiens OX=9606 GN=CTSB PE=1 SV=3	HUMAN	18
109	28.28	28.28	65.4	65.4	63.32	sp|P00491|PNPH_HUMAN	Purine nucleoside phosphorylase OS=Homo sapiens OX=9606 GN=PNP PE=1 SV=2	HUMAN	18
110	28.1	28.12	53.26	44.65	42.09	sp|P00505|AATM_HUMAN	Aspartate aminotransferase, mitochondrial OS=Homo sapiens OX=9606 GN=GOT2 PE=1 SV=3	HUMAN	17
111	27.95	27.99	96.23	96.23	96.23	sp|P0DOY2|IGLC2_HUMAN	Immunoglobulin lambda constant 2 OS=Homo sapiens OX=9606 GN=IGLC2 PE=1 SV=1	HUMAN	67
111	0.02	26.88	96.23	96.23	96.23	sp|P0DOY3|IGLC3_HUMAN	Immunoglobulin lambda constant 3 OS=Homo sapiens OX=9606 GN=IGLC3 PE=1 SV=1	HUMAN	66
112	27.82	27.86	77.27	69.89	69.89	sp|P31025|LCN1_HUMAN	Lipocalin-1 OS=Homo sapiens OX=9606 GN=LCN1 PE=1 SV=1	HUMAN	36
113	27.6	27.76	69.43	62.01	56.11	sp|Q8N4F0|BPIB2_HUMAN	BPI fold-containing family B member 2 OS=Homo sapiens OX=9606 GN=BPIFB2 PE=1 SV=2	HUMAN	55
114	27.5	27.56	33.48	29.61	28.97	sp|P08670|VIME_HUMAN	Vimentin OS=Homo sapiens OX=9606 GN=VIM PE=1 SV=4	HUMAN	15
115	27.28	27.31	58.43	58.43	48.69	sp|P02647|APOA1_HUMAN	Apolipoprotein A-I OS=Homo sapiens OX=9606 GN=APOA1 PE=1 SV=1	HUMAN	18
116	27.22	27.31	75.35	73.94	73.94	sp|P28325|CYTD_HUMAN	Cystatin-D OS=Homo sapiens OX=9606 GN=CST5 PE=1 SV=1	HUMAN	33
117	26.77	26.91	6.139	5.128	4.323	sp|Q9NYQ8|FAT2_HUMAN	Protocadherin Fat 2 OS=Homo sapiens OX=9606 GN=FAT2 PE=1 SV=2	HUMAN	15
118	26.6	26.7	28.07	25.96	23.68	sp|P04839|CY24B_HUMAN	Cytochrome b-245 heavy chain OS=Homo sapiens OX=9606 GN=CYBB PE=1 SV=2	HUMAN	16
119	26.54	26.55	46	32.67	29.78	sp|Q9Y6N5|SQOR_HUMAN	Sulfide:quinone oxidoreductase, mitochondrial OS=Homo sapiens OX=9606 GN=SQOR PE=1 SV=1	HUMAN	15
120	26.4	26.43	42.73	42.49	42.49	sp|P20061|TCO1_HUMAN	Transcobalamin-1 OS=Homo sapiens OX=9606 GN=TCN1 PE=1 SV=2	HUMAN	21
121	26.37	26.41	29.56	28.04	28.04	sp|P27824|CALX_HUMAN	Calnexin OS=Homo sapiens OX=9606 GN=CANX PE=1 SV=2	HUMAN	14
122	26.32	26.35	44.59	42.6	39.29	sp|P30838|AL3A1_HUMAN	Aldehyde dehydrogenase, dimeric NADP-preferring OS=Homo sapiens OX=9606 GN=ALDH3A1 PE=1 SV=3	HUMAN	14
123	26.29	26.39	24.37	18.82	16.32	sp|P55786|PSA_HUMAN	Puromycin-sensitive aminopeptidase OS=Homo sapiens OX=9606 GN=NPEPPS PE=1 SV=2	HUMAN	15
124	26.26	26.27	70	69.52	69.52	sp|P09211|GSTP1_HUMAN	Glutathione S-transferase P OS=Homo sapiens OX=9606 GN=GSTP1 PE=1 SV=2	HUMAN	27
125	25.98	26.01	78.79	70.91	70.91	sp|P62937|PPIA_HUMAN	Peptidyl-prolyl cis-trans isomerase A OS=Homo sapiens OX=9606 GN=PPIA PE=1 SV=2	HUMAN	25
126	25.93	26	37.41	31.11	31.11	sp|Q16610|ECM1_HUMAN	Extracellular matrix protein 1 OS=Homo sapiens OX=9606 GN=ECM1 PE=1 SV=2	HUMAN	14
127	25.92	25.95	17.35	12.88	12.39	sp|O75882|ATRN_HUMAN	Attractin OS=Homo sapiens OX=9606 GN=ATRN PE=1 SV=2	HUMAN	14
128	25.87	25.96	62.04	59.18	51.43	sp|P54108|CRIS3_HUMAN	Cysteine-rich secretory protein 3 OS=Homo sapiens OX=9606 GN=CRISP3 PE=1 SV=1	HUMAN	35
129	25.56	25.6	69.61	69.61	66.78	sp|P21796|VDAC1_HUMAN	Voltage-dependent anion-selective channel protein 1 OS=Homo sapiens OX=9606 GN=VDAC1 PE=1 SV=2	HUMAN	14
130	24.88	24.92	26.22	20.16	17.95	sp|P13639|EF2_HUMAN	Elongation factor 2 OS=Homo sapiens OX=9606 GN=EEF2 PE=1 SV=4	HUMAN	13
131	24.87	24.93	29.07	26.2	22.74	sp|P02545|LMNA_HUMAN	Prelamin-A/C OS=Homo sapiens OX=9606 GN=LMNA PE=1 SV=1	HUMAN	14
132	24.84	24.93	49.36	46.31	42.49	sp|Q99536|VAT1_HUMAN	Synaptic vesicle membrane protein VAT-1 homolog OS=Homo sapiens OX=9606 GN=VAT1 PE=1 SV=2	HUMAN	18
133	24.64	24.66	41.02	41.02	37.86	sp|P07339|CATD_HUMAN	Cathepsin D OS=Homo sapiens OX=9606 GN=CTSD PE=1 SV=1	HUMAN	17
134	24.62	24.63	37.03	33.07	31.29	sp|P30101|PDIA3_HUMAN	Protein disulfide-isomerase A3 OS=Homo sapiens OX=9606 GN=PDIA3 PE=1 SV=4	HUMAN	12
135	24.6	24.61	53.24	49.88	49.88	sp|P27797|CALR_HUMAN	Calreticulin OS=Homo sapiens OX=9606 GN=CALR PE=1 SV=1	HUMAN	14
136	24.27	24.27	43.94	37.78	36.55	sp|P17213|BPI_HUMAN	Bactericidal permeability-increasing protein OS=Homo sapiens OX=9606 GN=BPI PE=1 SV=4	HUMAN	17
137	24.07	24.08	15.72	15.62	15.62	sp|P32926|DSG3_HUMAN	Desmoglein-3 OS=Homo sapiens OX=9606 GN=DSG3 PE=1 SV=2	HUMAN	17
138	24.05	24.05	82.8	82.8	82.8	sp|P05109|S10A8_HUMAN	Protein S100-A8 OS=Homo sapiens OX=9606 GN=S100A8 PE=1 SV=1	HUMAN	34
139	23.93	23.98	25.44	23.29	23.29	sp|O00391|QSOX1_HUMAN	Sulfhydryl oxidase 1 OS=Homo sapiens OX=9606 GN=QSOX1 PE=1 SV=3	HUMAN	14
140	23.85	23.95	43.62	41.54	37.09	sp|P37837|TALDO_HUMAN	Transaldolase OS=Homo sapiens OX=9606 GN=TALDO1 PE=1 SV=2	HUMAN	18
141	23.84	23.87	44.53	44.14	44.14	sp|P24158|PRTN3_HUMAN	Myeloblastin OS=Homo sapiens OX=9606 GN=PRTN3 PE=1 SV=3	HUMAN	21
142	23.82	23.84	57.49	57	57	sp|P51149|RAB7A_HUMAN	Ras-related protein Rab-7a OS=Homo sapiens OX=9606 GN=RAB7A PE=1 SV=1	HUMAN	13
143	23.72	23.76	53.55	50.59	50.59	sp|P40926|MDHM_HUMAN	Malate dehydrogenase, mitochondrial OS=Homo sapiens OX=9606 GN=MDH2 PE=1 SV=3	HUMAN	17
144	23.68	23.73	61.22	60.41	54.29	sp|P63104|1433Z_HUMAN	14-3-3 protein zeta/delta OS=Homo sapiens OX=9606 GN=YWHAZ PE=1 SV=1	HUMAN	16
145	23.61	23.78	19.55	11.1	9.415	sp|P46940|IQGA1_HUMAN	Ras GTPase-activating-like protein IQGAP1 OS=Homo sapiens OX=9606 GN=IQGAP1 PE=1 SV=1	HUMAN	14
146	23.52	23.64	24.32	22.68	17.49	sp|P07900|HS90A_HUMAN	Heat shock protein HSP 90-alpha OS=Homo sapiens OX=9606 GN=HSP90AA1 PE=1 SV=5	HUMAN	14
147	23.35	41.41	90.49	88.65	79.14	sp|P01859|IGHG2_HUMAN	Immunoglobulin heavy constant gamma 2 OS=Homo sapiens OX=9606 GN=IGHG2 PE=1 SV=2	HUMAN	55
148	23.35	23.52	29.25	23.69	21.08	sp|Q96G03|PGM2_HUMAN	Phosphoglucomutase-2 OS=Homo sapiens OX=9606 GN=PGM2 PE=1 SV=4	HUMAN	12
149	23.25	23.3	74.29	74.29	72.86	sp|P07737|PROF1_HUMAN	Profilin-1 OS=Homo sapiens OX=9606 GN=PFN1 PE=1 SV=2	HUMAN	18
150	23.23	23.29	48.01	45.57	43.43	sp|P13928|ANXA8_HUMAN	Annexin A8 OS=Homo sapiens OX=9606 GN=ANXA8 PE=1 SV=3	HUMAN	13
151	23.17	23.22	32.25	28.63	27.1	sp|P07602|SAP_HUMAN	Prosaposin OS=Homo sapiens OX=9606 GN=PSAP PE=1 SV=2	HUMAN	12
152	22.92	23.13	20.92	19.88	18.61	sp|O43490|PROM1_HUMAN	Prominin-1 OS=Homo sapiens OX=9606 GN=PROM1 PE=1 SV=1	HUMAN	13
153	22.88	44.68	91.49	91.49	91.49	sp|P01036|CYTS_HUMAN	Cystatin-S OS=Homo sapiens OX=9606 GN=CST4 PE=1 SV=3	HUMAN	102
154	22.67	22.77	50.32	50.32	50.32	sp|O60218|AK1BA_HUMAN	Aldo-keto reductase family 1 member B10 OS=Homo sapiens OX=9606 GN=AKR1B10 PE=1 SV=2	HUMAN	13
155	22.6	22.67	25.6	23.8	21.99	sp|Q14515|SPRL1_HUMAN	SPARC-like protein 1 OS=Homo sapiens OX=9606 GN=SPARCL1 PE=1 SV=2	HUMAN	13
156	22.53	22.58	34.62	34.38	32.69	sp|Q86T26|TM11B_HUMAN	Transmembrane protease serine 11B OS=Homo sapiens OX=9606 GN=TMPRSS11B PE=2 SV=3	HUMAN	15
157	22.42	37.06	43.81	41.27	36.03	sp|P13797|PLST_HUMAN	Plastin-3 OS=Homo sapiens OX=9606 GN=PLS3 PE=1 SV=4	HUMAN	22
158	22.4	22.46	35.19	32.96	32.96	sp|P10909|CLUS_HUMAN	Clusterin OS=Homo sapiens OX=9606 GN=CLU PE=1 SV=1	HUMAN	12
159	22.31	22.4	84.49	80.75	80.75	sp|P30086|PEBP1_HUMAN	Phosphatidylethanolamine-binding protein 1 OS=Homo sapiens OX=9606 GN=PEBP1 PE=1 SV=3	HUMAN	14
160	22.3	22.36	32.74	29.16	27.91	sp|O00748|EST2_HUMAN	Cocaine esterase OS=Homo sapiens OX=9606 GN=CES2 PE=1 SV=1	HUMAN	14
161	22.2	22.24	28.84	26.57	24.56	sp|P09958|FURIN_HUMAN	Furin OS=Homo sapiens OX=9606 GN=FURIN PE=1 SV=2	HUMAN	12
162	22.16	22.26	72.03	72.03	62.84	sp|P00915|CAH1_HUMAN	Carbonic anhydrase 1 OS=Homo sapiens OX=9606 GN=CA1 PE=1 SV=2	HUMAN	17
163	22.07	22.16	65.66	65.66	65.66	sp|P23528|COF1_HUMAN	Cofilin-1 OS=Homo sapiens OX=9606 GN=CFL1 PE=1 SV=3	HUMAN	13
164	21.95	22.06	39.8	39.8	33	sp|P48595|SPB10_HUMAN	Serpin B10 OS=Homo sapiens OX=9606 GN=SERPINB10 PE=1 SV=1	HUMAN	12
165	21.85	21.89	65.33	65.33	65.33	sp|Q06830|PRDX1_HUMAN	Peroxiredoxin-1 OS=Homo sapiens OX=9606 GN=PRDX1 PE=1 SV=1	HUMAN	14
166	21.83	21.9	41.37	38.32	36.8	sp|P61160|ARP2_HUMAN	Actin-related protein 2 OS=Homo sapiens OX=9606 GN=ACTR2 PE=1 SV=1	HUMAN	15
167	21.65	21.74	36.48	32.21	25.09	sp|P36871|PGM1_HUMAN	Phosphoglucomutase-1 OS=Homo sapiens OX=9606 GN=PGM1 PE=1 SV=3	HUMAN	11
168	21.46	21.51	70.47	67.72	55.51	sp|P18669|PGAM1_HUMAN	Phosphoglycerate mutase 1 OS=Homo sapiens OX=9606 GN=PGAM1 PE=1 SV=2	HUMAN	18
169	21.35	21.42	59.09	59.09	59.09	sp|P52907|CAZA1_HUMAN	F-actin-capping protein subunit alpha-1 OS=Homo sapiens OX=9606 GN=CAPZA1 PE=1 SV=3	HUMAN	15
170	21.31	22.22	46.71	44.2	39.18	sp|P09525|ANXA4_HUMAN	Annexin A4 OS=Homo sapiens OX=9606 GN=ANXA4 PE=1 SV=4	HUMAN	14
171	21.25	21.29	63.39	54.91	51.34	sp|P30041|PRDX6_HUMAN	Peroxiredoxin-6 OS=Homo sapiens OX=9606 GN=PRDX6 PE=1 SV=3	HUMAN	11
172	20.95	20.99	55.09	52.31	49.07	sp|P23284|PPIB_HUMAN	Peptidyl-prolyl cis-trans isomerase B OS=Homo sapiens OX=9606 GN=PPIB PE=1 SV=2	HUMAN	13
173	20.8	21.87	28.91	28.91	26.34	sp|P50995|ANX11_HUMAN	Annexin A11 OS=Homo sapiens OX=9606 GN=ANXA11 PE=1 SV=1	HUMAN	12
174	20.73	20.75	17.39	14.74	13.23	sp|P22314|UBA1_HUMAN	Ubiquitin-like modifier-activating enzyme 1 OS=Homo sapiens OX=9606 GN=UBA1 PE=1 SV=3	HUMAN	11
175	20.67	20.69	20.32	17.85	16.24	sp|Q14624|ITIH4_HUMAN	Inter-alpha-trypsin inhibitor heavy chain H4 OS=Homo sapiens OX=9606 GN=ITIH4 PE=1 SV=4	HUMAN	11
176	20.66	20.77	34.06	30.5	29.11	sp|Q9UHG3|PCYOX_HUMAN	Prenylcysteine oxidase 1 OS=Homo sapiens OX=9606 GN=PCYOX1 PE=1 SV=3	HUMAN	13
177	20.64	20.67	59.2	43.68	43.68	sp|P40121|CAPG_HUMAN	Macrophage-capping protein OS=Homo sapiens OX=9606 GN=CAPG PE=1 SV=2	HUMAN	14
178	20.62	20.71	21.9	21.9	19.4	sp|P34932|HSP74_HUMAN	Heat shock 70 kDa protein 4 OS=Homo sapiens OX=9606 GN=HSPA4 PE=1 SV=4	HUMAN	12
179	20.59	20.62	81.48	81.48	81.48	sp|Q01469|FABP5_HUMAN	Fatty acid-binding protein 5 OS=Homo sapiens OX=9606 GN=FABP5 PE=1 SV=3	HUMAN	21
180	20.37	20.43	36.47	32.18	30.69	sp|O75083|WDR1_HUMAN	WD repeat-containing protein 1 OS=Homo sapiens OX=9606 GN=WDR1 PE=1 SV=4	HUMAN	13
181	20.27	20.28	29.15	29.15	25.91	sp|P07477|TRY1_HUMAN	Trypsin-1 OS=Homo sapiens OX=9606 GN=PRSS1 PE=1 SV=1	HUMAN	41
182	20.22	20.26	57.53	57.53	57.53	sp|P01034|CYTC_HUMAN	Cystatin-C OS=Homo sapiens OX=9606 GN=CST3 PE=1 SV=1	HUMAN	23
183	20.13	20.17	32.55	29.66	28.39	sp|Q6P4A8|PLBL1_HUMAN	Phospholipase B-like 1 OS=Homo sapiens OX=9606 GN=PLBD1 PE=1 SV=2	HUMAN	11
184	20.09	20.13	48.17	48.17	48.17	sp|Q15907|RB11B_HUMAN	Ras-related protein Rab-11B OS=Homo sapiens OX=9606 GN=RAB11B PE=1 SV=4	HUMAN	11
184	0	18.06	44.91	44.91	44.91	sp|P62491|RB11A_HUMAN	Ras-related protein Rab-11A OS=Homo sapiens OX=9606 GN=RAB11A PE=1 SV=3	HUMAN	10
185	20.06	20.11	75.57	69.85	69.85	sp|P06870|KLK1_HUMAN	Kallikrein-1 OS=Homo sapiens OX=9606 GN=KLK1 PE=1 SV=2	HUMAN	33
186	20.01	20.1	46.93	45.85	41.88	sp|P47756|CAPZB_HUMAN	F-actin-capping protein subunit beta OS=Homo sapiens OX=9606 GN=CAPZB PE=1 SV=4	HUMAN	15
187	19.77	42.11	43.52	39.42	35.49	sp|P15311|EZRI_HUMAN	Ezrin OS=Homo sapiens OX=9606 GN=EZR PE=1 SV=4	HUMAN	24
188	19.74	19.8	33.19	29.34	29.34	sp|P22894|MMP8_HUMAN	Neutrophil collagenase OS=Homo sapiens OX=9606 GN=MMP8 PE=1 SV=1	HUMAN	11
189	19.69	19.75	49.04	47.13	44.02	sp|O60235|TM11D_HUMAN	Transmembrane protease serine 11D OS=Homo sapiens OX=9606 GN=TMPRSS11D PE=1 SV=1	HUMAN	13
190	19.6	19.68	36.56	36.56	33.75	sp|P08758|ANXA5_HUMAN	Annexin A5 OS=Homo sapiens OX=9606 GN=ANXA5 PE=1 SV=2	HUMAN	11
191	19.5	19.62	31.2	31.2	23.59	sp|P41218|MNDA_HUMAN	Myeloid cell nuclear differentiation antigen OS=Homo sapiens OX=9606 GN=MNDA PE=1 SV=1	HUMAN	10
192	19.36	19.55	48.18	38.26	31.72	sp|P17174|AATC_HUMAN	Aspartate aminotransferase, cytoplasmic OS=Homo sapiens OX=9606 GN=GOT1 PE=1 SV=3	HUMAN	11
193	19.34	19.39	72.33	72.33	72.33	sp|P01591|IGJ_HUMAN	Immunoglobulin J chain OS=Homo sapiens OX=9606 GN=JCHAIN PE=1 SV=4	HUMAN	32
194	19.19	19.4	45.64	45.23	39.42	sp|P78417|GSTO1_HUMAN	Glutathione S-transferase omega-1 OS=Homo sapiens OX=9606 GN=GSTO1 PE=1 SV=2	HUMAN	12
195	19.16	19.26	50.8	41.22	37.5	sp|P35237|SPB6_HUMAN	Serpin B6 OS=Homo sapiens OX=9606 GN=SERPINB6 PE=1 SV=3	HUMAN	12
196	19.08	19.2	49.38	49.07	45.65	sp|P05089|ARGI1_HUMAN	Arginase-1 OS=Homo sapiens OX=9606 GN=ARG1 PE=1 SV=2	HUMAN	11
197	19.01	19.05	40	40	34.1	sp|Q15782|CH3L2_HUMAN	Chitinase-3-like protein 2 OS=Homo sapiens OX=9606 GN=CHI3L2 PE=1 SV=1	HUMAN	11
198	18.97	19.02	46.46	42.83	40.2	sp|Q9UBG3|CRNN_HUMAN	Cornulin OS=Homo sapiens OX=9606 GN=CRNN PE=1 SV=1	HUMAN	13
199	18.93	19.03	15.24	15.24	13.31	sp|O00462|MANBA_HUMAN	Beta-mannosidase OS=Homo sapiens OX=9606 GN=MANBA PE=1 SV=3	HUMAN	10
200	18.91	18.95	27.6	27.6	23.6	sp|P05155|IC1_HUMAN	Plasma protease C1 inhibitor OS=Homo sapiens OX=9606 GN=SERPING1 PE=1 SV=2	HUMAN	11
201	18.87	18.94	39.76	31.22	29.02	sp|P21128|ENDOU_HUMAN	Poly(U)-specific endoribonuclease OS=Homo sapiens OX=9606 GN=ENDOU PE=1 SV=2	HUMAN	10
202	18.82	18.91	53.18	52.43	52.43	sp|P08246|ELNE_HUMAN	Neutrophil elastase OS=Homo sapiens OX=9606 GN=ELANE PE=1 SV=1	HUMAN	17
203	18.74	18.92	72.64	69.65	62.19	sp|P52566|GDIR2_HUMAN	Rho GDP-dissociation inhibitor 2 OS=Homo sapiens OX=9606 GN=ARHGDIB PE=1 SV=3	HUMAN	18
204	18.59	18.61	31.92	27.47	25.66	sp|P04217|A1BG_HUMAN	Alpha-1B-glycoprotein OS=Homo sapiens OX=9606 GN=A1BG PE=1 SV=4	HUMAN	12
205	18.53	18.55	71.23	62.26	58.96	sp|P61019|RAB2A_HUMAN	Ras-related protein Rab-2A OS=Homo sapiens OX=9606 GN=RAB2A PE=1 SV=1	HUMAN	10
206	18.47	18.61	14.78	12.59	10.16	sp|P02671|FIBA_HUMAN	Fibrinogen alpha chain OS=Homo sapiens OX=9606 GN=FGA PE=1 SV=2	HUMAN	12
207	18.41	21.63	45.51	42.81	41.02	sp|P07195|LDHB_HUMAN	L-lactate dehydrogenase B chain OS=Homo sapiens OX=9606 GN=LDHB PE=1 SV=2	HUMAN	12
208	18.34	18.51	38.02	28.13	26.59	sp|P07099|HYEP_HUMAN	Epoxide hydrolase 1 OS=Homo sapiens OX=9606 GN=EPHX1 PE=1 SV=1	HUMAN	11
209	18.27	18.32	25.1	23.33	23.33	sp|Q6UX06|OLFM4_HUMAN	Olfactomedin-4 OS=Homo sapiens OX=9606 GN=OLFM4 PE=1 SV=1	HUMAN	11
210	18.25	18.26	56.22	56.22	56.22	sp|P02763|A1AG1_HUMAN	Alpha-1-acid glycoprotein 1 OS=Homo sapiens OX=9606 GN=ORM1 PE=1 SV=1	HUMAN	12
211	18.08	18.16	60	60	53.17	sp|P04792|HSPB1_HUMAN	Heat shock protein beta-1 OS=Homo sapiens OX=9606 GN=HSPB1 PE=1 SV=2	HUMAN	9
212	18.08	18.09	60.19	44.66	44.66	sp|P62805|H4_HUMAN	Histone H4 OS=Homo sapiens OX=9606 GN=H4C1 PE=1 SV=2	HUMAN	20
213	18.06	18.15	43.32	43.32	39.71	sp|Q9UKR3|KLK13_HUMAN	Kallikrein-13 OS=Homo sapiens OX=9606 GN=KLK13 PE=2 SV=1	HUMAN	13
214	18.03	18.13	15.22	14.48	13.42	sp|P19823|ITIH2_HUMAN	Inter-alpha-trypsin inhibitor heavy chain H2 OS=Homo sapiens OX=9606 GN=ITIH2 PE=1 SV=2	HUMAN	10
215	17.94	18	50.98	44.31	44.31	sp|P08311|CATG_HUMAN	Cathepsin G OS=Homo sapiens OX=9606 GN=CTSG PE=1 SV=2	HUMAN	11
216	17.62	17.63	48.19	45.08	45.08	sp|P61586|RHOA_HUMAN	Transforming protein RhoA OS=Homo sapiens OX=9606 GN=RHOA PE=1 SV=1	HUMAN	10
217	17.56	17.64	27.08	24.77	24.77	sp|P23526|SAHH_HUMAN	Adenosylhomocysteinase OS=Homo sapiens OX=9606 GN=AHCY PE=1 SV=4	HUMAN	10
218	17.56	17.64	51.45	51.45	48.96	sp|O00299|CLIC1_HUMAN	Chloride intracellular channel protein 1 OS=Homo sapiens OX=9606 GN=CLIC1 PE=1 SV=4	HUMAN	11
219	17.54	17.63	17.06	15.88	15.88	sp|P09917|LOX5_HUMAN	Polyunsaturated fatty acid 5-lipoxygenase OS=Homo sapiens OX=9606 GN=ALOX5 PE=1 SV=2	HUMAN	10
220	17.48	19.64	89.8	89.12	89.12	sp|P69891|HBG1_HUMAN	Hemoglobin subunit gamma-1 OS=Homo sapiens OX=9606 GN=HBG1 PE=1 SV=2	HUMAN	16
220	0	17.56	81.63	80.95	80.95	sp|P69892|HBG2_HUMAN	Hemoglobin subunit gamma-2 OS=Homo sapiens OX=9606 GN=HBG2 PE=1 SV=2	HUMAN	15
221	17.43	17.46	49.53	45.33	45.33	sp|P30044|PRDX5_HUMAN	Peroxiredoxin-5, mitochondrial OS=Homo sapiens OX=9606 GN=PRDX5 PE=1 SV=4	HUMAN	9
222	17.41	17.43	39.32	36.84	33.13	sp|P09758|TACD2_HUMAN	Tumor-associated calcium signal transducer 2 OS=Homo sapiens OX=9606 GN=TACSTD2 PE=1 SV=3	HUMAN	10
223	17.37	17.44	41.27	36.96	27.09	sp|Q13510|ASAH1_HUMAN	Acid ceramidase OS=Homo sapiens OX=9606 GN=ASAH1 PE=1 SV=5	HUMAN	12
224	17.27	17.31	39.22	39.22	39.22	sp|P40925|MDHC_HUMAN	Malate dehydrogenase, cytoplasmic OS=Homo sapiens OX=9606 GN=MDH1 PE=1 SV=4	HUMAN	10
225	17.23	17.36	59.76	59.76	59.76	sp|P20160|CAP7_HUMAN	Azurocidin OS=Homo sapiens OX=9606 GN=AZU1 PE=1 SV=3	HUMAN	20
226	17.05	17.15	33.07	26.38	17.91	sp|Q16851|UGPA_HUMAN	UTP--glucose-1-phosphate uridylyltransferase OS=Homo sapiens OX=9606 GN=UGP2 PE=1 SV=5	HUMAN	8
227	16.99	17.07	45.51	40.29	39.71	sp|P02749|APOH_HUMAN	Beta-2-glycoprotein 1 OS=Homo sapiens OX=9606 GN=APOH PE=1 SV=3	HUMAN	9
228	16.98	17.02	88.6	80.7	74.56	sp|P06702|S10A9_HUMAN	Protein S100-A9 OS=Homo sapiens OX=9606 GN=S100A9 PE=1 SV=1	HUMAN	16
229	16.89	16.92	45.88	45.29	41.76	sp|P49913|CAMP_HUMAN	Cathelicidin antimicrobial peptide OS=Homo sapiens OX=9606 GN=CAMP PE=1 SV=1	HUMAN	12
230	16.86	17.01	18.72	14.79	12.72	sp|P15144|AMPN_HUMAN	Aminopeptidase N OS=Homo sapiens OX=9606 GN=ANPEP PE=1 SV=4	HUMAN	10
231	16.64	16.76	4.563	2.847	2.185	sp|Q8WXI7|MUC16_HUMAN	Mucin-16 OS=Homo sapiens OX=9606 GN=MUC16 PE=1 SV=3	HUMAN	13
232	16.61	16.66	72.79	72.79	68.71	sp|P02766|TTHY_HUMAN	Transthyretin OS=Homo sapiens OX=9606 GN=TTR PE=1 SV=1	HUMAN	10
233	16.56	16.61	17.78	16.91	16.91	sp|P00747|PLMN_HUMAN	Plasminogen OS=Homo sapiens OX=9606 GN=PLG PE=1 SV=2	HUMAN	11
234	16.53	16.56	25.96	22.92	18.86	sp|P55058|PLTP_HUMAN	Phospholipid transfer protein OS=Homo sapiens OX=9606 GN=PLTP PE=1 SV=1	HUMAN	12
235	16.49	16.66	33.6	28.51	25.66	sp|P43490|NAMPT_HUMAN	Nicotinamide phosphoribosyltransferase OS=Homo sapiens OX=9606 GN=NAMPT PE=1 SV=1	HUMAN	11
236	16.45	16.55	57.31	57.31	48.85	sp|P00918|CAH2_HUMAN	Carbonic anhydrase 2 OS=Homo sapiens OX=9606 GN=CA2 PE=1 SV=2	HUMAN	9
237	16.39	16.45	37.65	37.65	31.48	sp|Q9NUQ9|CYRIB_HUMAN	CYFIP-related Rac1 interactor B OS=Homo sapiens OX=9606 GN=CYRIB PE=1 SV=1	HUMAN	9
238	16.28	16.34	68.12	68.12	52.9	sp|P29373|RABP2_HUMAN	Cellular retinoic acid-binding protein 2 OS=Homo sapiens OX=9606 GN=CRABP2 PE=1 SV=2	HUMAN	12
239	16.27	16.28	30.67	28.99	26.26	sp|P16870|CBPE_HUMAN	Carboxypeptidase E OS=Homo sapiens OX=9606 GN=CPE PE=1 SV=1	HUMAN	9
240	16.26	16.31	41.24	41.24	41.24	sp|P18510|IL1RA_HUMAN	Interleukin-1 receptor antagonist protein OS=Homo sapiens OX=9606 GN=IL1RN PE=1 SV=1	HUMAN	10
241	16.25	16.3	55.21	40.97	40.97	sp|P27105|STOM_HUMAN	Stomatin OS=Homo sapiens OX=9606 GN=STOM PE=1 SV=3	HUMAN	13
242	16.21	16.26	56.35	50.28	46.41	sp|P84077|ARF1_HUMAN	ADP-ribosylation factor 1 OS=Homo sapiens OX=9606 GN=ARF1 PE=1 SV=2	HUMAN	12
242	0	16.26	56.35	50.28	46.41	sp|P61204|ARF3_HUMAN	ADP-ribosylation factor 3 OS=Homo sapiens OX=9606 GN=ARF3 PE=1 SV=2	HUMAN	12
243	16.18	16.24	14.17	12.02	12.02	sp|P12830|CADH1_HUMAN	Cadherin-1 OS=Homo sapiens OX=9606 GN=CDH1 PE=1 SV=3	HUMAN	10
244	16.14	16.22	36.06	34.93	31.27	sp|P04899|GNAI2_HUMAN	Guanine nucleotide-binding protein G(i) subunit alpha-2 OS=Homo sapiens OX=9606 GN=GNAI2 PE=1 SV=3	HUMAN	9
245	16.11	16.12	43.88	43.88	39.46	sp|P45880|VDAC2_HUMAN	Voltage-dependent anion-selective channel protein 2 OS=Homo sapiens OX=9606 GN=VDAC2 PE=1 SV=2	HUMAN	10
246	16.06	16.07	77.23	55.45	55.45	sp|P31151|S10A7_HUMAN	Protein S100-A7 OS=Homo sapiens OX=9606 GN=S100A7 PE=1 SV=4	HUMAN	10
247	16.05	16.16	41.87	39.02	39.02	sp|P60900|PSA6_HUMAN	Proteasome subunit alpha type-6 OS=Homo sapiens OX=9606 GN=PSMA6 PE=1 SV=1	HUMAN	10
248	15.98	16.14	90.82	90.82	90.82	sp|P04080|CYTB_HUMAN	Cystatin-B OS=Homo sapiens OX=9606 GN=CSTB PE=1 SV=2	HUMAN	24
249	15.86	16.07	21.91	21.91	21.91	sp|P31146|COR1A_HUMAN	Coronin-1A OS=Homo sapiens OX=9606 GN=CORO1A PE=1 SV=4	HUMAN	11
250	15.75	19.89	50.81	50.81	47.98	sp|P31947|1433S_HUMAN	14-3-3 protein sigma OS=Homo sapiens OX=9606 GN=SFN PE=1 SV=1	HUMAN	17
251	15.74	15.84	18.53	15.17	14.08	sp|P52790|HXK3_HUMAN	Hexokinase-3 OS=Homo sapiens OX=9606 GN=HK3 PE=1 SV=2	HUMAN	10
252	15.63	20.11	51.76	40.39	35.69	sp|P62258|1433E_HUMAN	14-3-3 protein epsilon OS=Homo sapiens OX=9606 GN=YWHAE PE=1 SV=1	HUMAN	16
253	15.6	15.64	37.62	37.62	34.65	sp|Q9UBR2|CATZ_HUMAN	Cathepsin Z OS=Homo sapiens OX=9606 GN=CTSZ PE=1 SV=1	HUMAN	9
254	15.57	15.7	48.4	48.4	48.4	sp|O75223|GGCT_HUMAN	Gamma-glutamylcyclotransferase OS=Homo sapiens OX=9606 GN=GGCT PE=1 SV=1	HUMAN	9
255	15.53	15.72	57.89	57.89	57.89	sp|P22392|NDKB_HUMAN	Nucleoside diphosphate kinase B OS=Homo sapiens OX=9606 GN=NME2 PE=1 SV=1	HUMAN	11
256	15.38	15.43	53.94	53.94	51.04	sp|P28066|PSA5_HUMAN	Proteasome subunit alpha type-5 OS=Homo sapiens OX=9606 GN=PSMA5 PE=1 SV=3	HUMAN	8
257	15.28	15.33	38.74	35.28	28.57	sp|P68104|EF1A1_HUMAN	Elongation factor 1-alpha 1 OS=Homo sapiens OX=9606 GN=EEF1A1 PE=1 SV=1	HUMAN	10
257	0	15.33	33.77	30.3	28.57	sp|Q5VTE0|EF1A3_HUMAN	Putative elongation factor 1-alpha-like 3 OS=Homo sapiens OX=9606 GN=EEF1A1P5 PE=5 SV=1	HUMAN	10
258	15.17	15.48	75.21	75.21	69.23	sp|A0A075B6S5|KV127_HUMAN	Immunoglobulin kappa variable 1-27 OS=Homo sapiens OX=9606 GN=IGKV1-27 PE=3 SV=1	HUMAN	47
259	15.03	15.16	62.62	62.62	62.62	sp|P30043|BLVRB_HUMAN	Flavin reductase (NADPH) OS=Homo sapiens OX=9606 GN=BLVRB PE=1 SV=3	HUMAN	9
260	14.84	14.88	27.42	25.07	25.07	sp|P36222|CH3L1_HUMAN	Chitinase-3-like protein 1 OS=Homo sapiens OX=9606 GN=CHI3L1 PE=1 SV=2	HUMAN	8
261	14.78	14.97	18.75	18.43	12.82	sp|Q14697|GANAB_HUMAN	Neutral alpha-glucosidase AB OS=Homo sapiens OX=9606 GN=GANAB PE=1 SV=3	HUMAN	9
262	14.77	14.85	39.45	39.45	39.45	sp|Q9NP55|BPIA1_HUMAN	BPI fold-containing family A member 1 OS=Homo sapiens OX=9606 GN=BPIFA1 PE=1 SV=1	HUMAN	14
263	14.68	14.73	62.79	62.33	48.37	sp|P61106|RAB14_HUMAN	Ras-related protein Rab-14 OS=Homo sapiens OX=9606 GN=RAB14 PE=1 SV=4	HUMAN	8
264	14.61	14.62	30.69	30.48	28.18	sp|Q9UBD6|RHCG_HUMAN	Ammonium transporter Rh type C OS=Homo sapiens OX=9606 GN=RHCG PE=1 SV=1	HUMAN	11
265	14.57	14.63	47.75	47.75	47.75	sp|P04179|SODM_HUMAN	Superoxide dismutase [Mn], mitochondrial OS=Homo sapiens OX=9606 GN=SOD2 PE=1 SV=3	HUMAN	8
266	14.51	14.57	52.3	41.42	41.42	sp|P54819|KAD2_HUMAN	Adenylate kinase 2, mitochondrial OS=Homo sapiens OX=9606 GN=AK2 PE=1 SV=2	HUMAN	9
267	14.43	14.5	13.5	10.52	8.289	sp|Q9NZ08|ERAP1_HUMAN	Endoplasmic reticulum aminopeptidase 1 OS=Homo sapiens OX=9606 GN=ERAP1 PE=1 SV=3	HUMAN	7
268	14.4	14.5	42.97	38.96	34.94	sp|Q06323|PSME1_HUMAN	Proteasome activator complex subunit 1 OS=Homo sapiens OX=9606 GN=PSME1 PE=1 SV=1	HUMAN	8
269	14.34	14.36	36.42	31.31	28.12	sp|Q9HC38|GLOD4_HUMAN	Glyoxalase domain-containing protein 4 OS=Homo sapiens OX=9606 GN=GLOD4 PE=1 SV=1	HUMAN	7
270	14.18	14.23	46.88	43.75	43.75	sp|P63000|RAC1_HUMAN	Ras-related C3 botulinum toxin substrate 1 OS=Homo sapiens OX=9606 GN=RAC1 PE=1 SV=1	HUMAN	8
271	14.14	14.15	21.71	18.12	15.56	sp|P07476|INVO_HUMAN	Involucrin OS=Homo sapiens OX=9606 GN=IVL PE=1 SV=2	HUMAN	8
272	14.06	14.07	50.98	50.98	47.55	sp|P52565|GDIR1_HUMAN	Rho GDP-dissociation inhibitor 1 OS=Homo sapiens OX=9606 GN=ARHGDIA PE=1 SV=3	HUMAN	8
273	14.06	14.07	53.14	53.14	49.28	sp|P01033|TIMP1_HUMAN	Metalloproteinase inhibitor 1 OS=Homo sapiens OX=9606 GN=TIMP1 PE=1 SV=1	HUMAN	11
274	14.02	14.05	50.6	47.62	47.62	sp|P59998|ARPC4_HUMAN	Actin-related protein 2/3 complex subunit 4 OS=Homo sapiens OX=9606 GN=ARPC4 PE=1 SV=3	HUMAN	9
275	14.01	14.01	57.14	56.3	56.3	sp|A0A0A0MS15|HV349_HUMAN	Immunoglobulin heavy variable 3-49 OS=Homo sapiens OX=9606 GN=IGHV3-49 PE=3 SV=1	HUMAN	14
276	14	14	89.8	76.53	76.53	sp|P01040|CYTA_HUMAN	Cystatin-A OS=Homo sapiens OX=9606 GN=CSTA PE=1 SV=1	HUMAN	13
277	13.88	13.91	51.74	46.27	46.27	sp|P02753|RET4_HUMAN	Retinol-binding protein 4 OS=Homo sapiens OX=9606 GN=RBP4 PE=1 SV=3	HUMAN	10
278	13.77	13.87	23.6	20.34	18.94	sp|P01042|KNG1_HUMAN	Kininogen-1 OS=Homo sapiens OX=9606 GN=KNG1 PE=1 SV=2	HUMAN	9
279	13.75	13.79	45.11	45.11	37.45	sp|P58499|FAM3B_HUMAN	Protein FAM3B OS=Homo sapiens OX=9606 GN=FAM3B PE=1 SV=2	HUMAN	7
280	13.73	13.9	26.02	18.97	15.72	sp|P08582|TRFM_HUMAN	Melanotransferrin OS=Homo sapiens OX=9606 GN=MELTF PE=1 SV=2	HUMAN	9
281	13.72	13.83	21.65	19.14	15.21	sp|P02748|CO9_HUMAN	Complement component C9 OS=Homo sapiens OX=9606 GN=C9 PE=1 SV=2	HUMAN	8
282	13.71	13.82	46.75	46.75	46.75	sp|P13073|COX41_HUMAN	Cytochrome c oxidase subunit 4 isoform 1, mitochondrial OS=Homo sapiens OX=9606 GN=COX4I1 PE=1 SV=1	HUMAN	10
283	13.63	13.72	19.45	16.25	13.96	sp|P26641|EF1G_HUMAN	Elongation factor 1-gamma OS=Homo sapiens OX=9606 GN=EEF1G PE=1 SV=3	HUMAN	7
284	13.62	13.72	44.76	41.94	41.13	sp|O14818|PSA7_HUMAN	Proteasome subunit alpha type-7 OS=Homo sapiens OX=9606 GN=PSMA7 PE=1 SV=1	HUMAN	8
285	13.61	13.69	17.01	17.01	13.23	sp|O43278|SPIT1_HUMAN	Kunitz-type protease inhibitor 1 OS=Homo sapiens OX=9606 GN=SPINT1 PE=1 SV=2	HUMAN	7
286	13.57	13.6	21.8	19.78	17.53	sp|P68371|TBB4B_HUMAN	Tubulin beta-4B chain OS=Homo sapiens OX=9606 GN=TUBB4B PE=1 SV=1	HUMAN	8
286	0	13.6	21.85	19.82	17.57	sp|P07437|TBB5_HUMAN	Tubulin beta chain OS=Homo sapiens OX=9606 GN=TUBB PE=1 SV=2	HUMAN	8
286	0	11.54	19.78	17.75	15.51	sp|Q9BVA1|TBB2B_HUMAN	Tubulin beta-2B chain OS=Homo sapiens OX=9606 GN=TUBB2B PE=1 SV=1	HUMAN	7
286	0	11.54	19.78	17.75	15.51	sp|Q13885|TBB2A_HUMAN	Tubulin beta-2A chain OS=Homo sapiens OX=9606 GN=TUBB2A PE=1 SV=1	HUMAN	7
286	0	11.54	19.14	17.12	14.86	sp|P04350|TBB4A_HUMAN	Tubulin beta-4A chain OS=Homo sapiens OX=9606 GN=TUBB4A PE=1 SV=2	HUMAN	7
287	13.5	13.57	71.96	68.25	50.79	sp|Q99497|PARK7_HUMAN	Parkinson disease protein 7 OS=Homo sapiens OX=9606 GN=PARK7 PE=1 SV=2	HUMAN	11
288	13.49	13.58	26.6	26.6	26.6	sp|P59666|DEF3_HUMAN	Neutrophil defensin 3 OS=Homo sapiens OX=9606 GN=DEFA3 PE=1 SV=1	HUMAN	11
288	0	13.58	26.6	26.6	26.6	sp|P59665|DEF1_HUMAN	Neutrophil defensin 1 OS=Homo sapiens OX=9606 GN=DEFA1 PE=1 SV=1	HUMAN	11
289	13.41	13.54	23.21	16.38	14.51	sp|P20700|LMNB1_HUMAN	Lamin-B1 OS=Homo sapiens OX=9606 GN=LMNB1 PE=1 SV=2	HUMAN	7
290	13.35	13.38	21.89	17.17	17.17	sp|Q13231|CHIT1_HUMAN	Chitotriosidase-1 OS=Homo sapiens OX=9606 GN=CHIT1 PE=1 SV=1	HUMAN	8
291	13.32	13.41	71.43	67.23	67.23	sp|A0A0B4J1Y9|HV372_HUMAN	Immunoglobulin heavy variable 3-72 OS=Homo sapiens OX=9606 GN=IGHV3-72 PE=3 SV=1	HUMAN	28
292	13.16	13.24	20.34	17.87	15.41	sp|O95834|EMAL2_HUMAN	Echinoderm microtubule-associated protein-like 2 OS=Homo sapiens OX=9606 GN=EML2 PE=1 SV=1	HUMAN	7
293	13.16	13.19	38.1	35.71	35.71	sp|Q99880|H2B1L_HUMAN	Histone H2B type 1-L OS=Homo sapiens OX=9606 GN=H2BC13 PE=1 SV=3	HUMAN	11
293	0	13.19	38.1	35.71	35.71	sp|Q99879|H2B1M_HUMAN	Histone H2B type 1-M OS=Homo sapiens OX=9606 GN=H2BC14 PE=1 SV=3	HUMAN	11
293	0	13.19	38.1	35.71	35.71	sp|Q99877|H2B1N_HUMAN	Histone H2B type 1-N OS=Homo sapiens OX=9606 GN=H2BC15 PE=1 SV=3	HUMAN	11
293	0	13.19	38.1	35.71	35.71	sp|Q93079|H2B1H_HUMAN	Histone H2B type 1-H OS=Homo sapiens OX=9606 GN=H2BC9 PE=1 SV=3	HUMAN	11
293	0	13.19	38.1	35.71	35.71	sp|Q5QNW6|H2B2F_HUMAN	Histone H2B type 2-F OS=Homo sapiens OX=9606 GN=H2BC18 PE=1 SV=3	HUMAN	11
293	0	13.19	38.1	35.71	35.71	sp|P62807|H2B1C_HUMAN	Histone H2B type 1-C/E/F/G/I OS=Homo sapiens OX=9606 GN=H2BC4 PE=1 SV=4	HUMAN	11
293	0	13.19	38.1	35.71	35.71	sp|P58876|H2B1D_HUMAN	Histone H2B type 1-D OS=Homo sapiens OX=9606 GN=H2BC5 PE=1 SV=2	HUMAN	11
293	0	13.19	38.1	35.71	35.71	sp|P57053|H2BFS_HUMAN	Histone H2B type F-S OS=Homo sapiens OX=9606 GN=H2BS1 PE=1 SV=2	HUMAN	11
293	0	13.19	38.1	35.71	35.71	sp|O60814|H2B1K_HUMAN	Histone H2B type 1-K OS=Homo sapiens OX=9606 GN=H2BC12 PE=1 SV=3	HUMAN	11
294	13.14	13.19	32.56	32.56	25.36	sp|P02750|A2GL_HUMAN	Leucine-rich alpha-2-glycoprotein OS=Homo sapiens OX=9606 GN=LRG1 PE=1 SV=2	HUMAN	8
295	13.11	13.19	21.38	19.44	19.44	sp|P53634|CATC_HUMAN	Dipeptidyl peptidase 1 OS=Homo sapiens OX=9606 GN=CTSC PE=1 SV=2	HUMAN	7
296	13.09	13.16	35.6	35.6	35.6	sp|P17931|LEG3_HUMAN	Galectin-3 OS=Homo sapiens OX=9606 GN=LGALS3 PE=1 SV=5	HUMAN	10
297	13.07	15.22	68.1	68.1	62.93	sp|P01619|KV320_HUMAN	Immunoglobulin kappa variable 3-20 OS=Homo sapiens OX=9606 GN=IGKV3-20 PE=1 SV=2	HUMAN	44
298	12.92	15.14	53.51	53.14	45.39	sp|Q13162|PRDX4_HUMAN	Peroxiredoxin-4 OS=Homo sapiens OX=9606 GN=PRDX4 PE=1 SV=1	HUMAN	8
299	12.85	12.89	42.66	40.83	40.83	sp|P00492|HPRT_HUMAN	Hypoxanthine-guanine phosphoribosyltransferase OS=Homo sapiens OX=9606 GN=HPRT1 PE=1 SV=2	HUMAN	8
300	12.83	13.04	14.7	11.72	7.811	sp|P19021|AMD_HUMAN	Peptidyl-glycine alpha-amidating monooxygenase OS=Homo sapiens OX=9606 GN=PAM PE=1 SV=2	HUMAN	8
301	12.78	12.89	31.31	26.75	25.84	sp|Q14914|PTGR1_HUMAN	Prostaglandin reductase 1 OS=Homo sapiens OX=9606 GN=PTGR1 PE=1 SV=2	HUMAN	8
302	12.68	14.9	63.64	53.54	53.54	sp|P32119|PRDX2_HUMAN	Peroxiredoxin-2 OS=Homo sapiens OX=9606 GN=PRDX2 PE=1 SV=5	HUMAN	11
303	12.48	12.6	59.06	59.06	48.99	sp|P27482|CALL3_HUMAN	Calmodulin-like protein 3 OS=Homo sapiens OX=9606 GN=CALML3 PE=1 SV=2	HUMAN	7
304	12.36	12.43	25.95	17.05	17.05	sp|P14314|GLU2B_HUMAN	Glucosidase 2 subunit beta OS=Homo sapiens OX=9606 GN=PRKCSH PE=1 SV=2	HUMAN	7
305	12.34	12.36	42.97	42.97	31.56	sp|P25786|PSA1_HUMAN	Proteasome subunit alpha type-1 OS=Homo sapiens OX=9606 GN=PSMA1 PE=1 SV=1	HUMAN	6
306	12.13	12.14	33.01	26.28	22.44	sp|O00764|PDXK_HUMAN	Pyridoxal kinase OS=Homo sapiens OX=9606 GN=PDXK PE=1 SV=1	HUMAN	6
307	12.12	12.17	36.83	34.14	30.11	sp|O15143|ARC1B_HUMAN	Actin-related protein 2/3 complex subunit 1B OS=Homo sapiens OX=9606 GN=ARPC1B PE=1 SV=3	HUMAN	8
308	12.11	25.35	76.6	76.6	75.89	sp|P09228|CYTT_HUMAN	Cystatin-SA OS=Homo sapiens OX=9606 GN=CST2 PE=1 SV=1	HUMAN	64
309	12.1	12.11	15.87	10.8	9.067	sp|P08473|NEP_HUMAN	Neprilysin OS=Homo sapiens OX=9606 GN=MME PE=1 SV=2	HUMAN	6
310	12.05	12.09	35.67	32.93	28.35	sp|Q13011|ECH1_HUMAN	Delta(3,5)-Delta(2,4)-dienoyl-CoA isomerase, mitochondrial OS=Homo sapiens OX=9606 GN=ECH1 PE=1 SV=2	HUMAN	6
311	12	12	12.08	12.08	12.08	sp|Q8NFT8|DNER_HUMAN	Delta and Notch-like epidermal growth factor-related receptor OS=Homo sapiens OX=9606 GN=DNER PE=1 SV=1	HUMAN	7
312	12	12	29.3	29.3	29.3	sp|Q9BRF8|CPPED_HUMAN	Serine/threonine-protein phosphatase CPPED1 OS=Homo sapiens OX=9606 GN=CPPED1 PE=1 SV=3	HUMAN	6
313	11.97	12.02	41.06	41.06	41.06	sp|P61916|NPC2_HUMAN	NPC intracellular cholesterol transporter 2 OS=Homo sapiens OX=9606 GN=NPC2 PE=1 SV=1	HUMAN	7
314	11.91	11.99	10.56	7.16	5.191	sp|P01031|CO5_HUMAN	Complement C5 OS=Homo sapiens OX=9606 GN=C5 PE=1 SV=4	HUMAN	7
315	11.86	11.95	20.61	18.28	13.98	sp|P00367|DHE3_HUMAN	Glutamate dehydrogenase 1, mitochondrial OS=Homo sapiens OX=9606 GN=GLUD1 PE=1 SV=2	HUMAN	7
316	11.84	11.87	38.1	31.22	31.22	sp|P05090|APOD_HUMAN	Apolipoprotein D OS=Homo sapiens OX=9606 GN=APOD PE=1 SV=1	HUMAN	11
317	11.79	11.88	12.08	11.34	11.34	sp|P10253|LYAG_HUMAN	Lysosomal alpha-glucosidase OS=Homo sapiens OX=9606 GN=GAA PE=1 SV=4	HUMAN	9
318	11.74	11.78	55.61	55.61	55.61	sp|O75594|PGRP1_HUMAN	Peptidoglycan recognition protein 1 OS=Homo sapiens OX=9606 GN=PGLYRP1 PE=1 SV=1	HUMAN	10
319	11.62	11.68	31.56	31.56	31.56	sp|Q9UBX7|KLK11_HUMAN	Kallikrein-11 OS=Homo sapiens OX=9606 GN=KLK11 PE=1 SV=2	HUMAN	8
320	11.52	16.36	23.73	15.08	13.9	sp|P13647|K2C5_HUMAN	Keratin, type II cytoskeletal 5 OS=Homo sapiens OX=9606 GN=KRT5 PE=1 SV=3	HUMAN	8
321	11.48	11.5	58.26	46.09	46.09	sp|A0A075B6K4|LV310_HUMAN	Immunoglobulin lambda variable 3-10 OS=Homo sapiens OX=9606 GN=IGLV3-10 PE=3 SV=2	HUMAN	11
322	11.43	11.57	58.06	58.06	50	sp|Q96BM9|ARL8A_HUMAN	ADP-ribosylation factor-like protein 8A OS=Homo sapiens OX=9606 GN=ARL8A PE=1 SV=1	HUMAN	7
323	11.41	11.48	9.589	8.851	7.06	sp|Q10567|AP1B1_HUMAN	AP-1 complex subunit beta-1 OS=Homo sapiens OX=9606 GN=AP1B1 PE=1 SV=2	HUMAN	6
324	11.24	11.34	29.74	29.74	21.34	sp|P12532|KCRU_HUMAN	Creatine kinase U-type, mitochondrial OS=Homo sapiens OX=9606 GN=CKMT1A PE=1 SV=1	HUMAN	7
325	11.23	11.3	10.8	8.116	5.513	sp|P08575|PTPRC_HUMAN	Receptor-type tyrosine-protein phosphatase C OS=Homo sapiens OX=9606 GN=PTPRC PE=1 SV=3	HUMAN	6
326	11.21	11.23	35.51	35.51	30.07	sp|Q9NQR4|NIT2_HUMAN	Omega-amidase NIT2 OS=Homo sapiens OX=9606 GN=NIT2 PE=1 SV=1	HUMAN	8
327	11.13	11.22	23.2	20.72	18.23	sp|Q00325|MPCP_HUMAN	Phosphate carrier protein, mitochondrial OS=Homo sapiens OX=9606 GN=SLC25A3 PE=1 SV=2	HUMAN	7
328	11.08	11.13	38.7	35.63	30.27	sp|P25789|PSA4_HUMAN	Proteasome subunit alpha type-4 OS=Homo sapiens OX=9606 GN=PSMA4 PE=1 SV=1	HUMAN	7
329	10.87	10.94	49.59	49.59	44.72	sp|P06331|HV434_HUMAN	Immunoglobulin heavy variable 4-34 OS=Homo sapiens OX=9606 GN=IGHV4-34 PE=1 SV=2	HUMAN	29
329	0	9.15	51.69	51.69	38.14	sp|P0DP06|HVD34_HUMAN	Immunoglobulin heavy variable 4-30-4 OS=Homo sapiens OX=9606 GN=IGHV4-30-4 PE=3 SV=1	HUMAN	29
329	0	9.15	49.14	43.97	37.93	sp|P01825|HV459_HUMAN	Immunoglobulin heavy variable 4-59 OS=Homo sapiens OX=9606 GN=IGHV4-59 PE=1 SV=2	HUMAN	28
329	0	9.15	48.31	43.22	37.29	sp|A0A0C4DH41|HV461_HUMAN	Immunoglobulin heavy variable 4-61 OS=Homo sapiens OX=9606 GN=IGHV4-61 PE=3 SV=1	HUMAN	28
330	10.79	10.81	30.77	21.85	21.85	sp|P14550|AK1A1_HUMAN	Aldo-keto reductase family 1 member A1 OS=Homo sapiens OX=9606 GN=AKR1A1 PE=1 SV=3	HUMAN	6
331	10.78	10.85	35.39	29.78	20.79	sp|Q12907|LMAN2_HUMAN	Vesicular integral-membrane protein VIP36 OS=Homo sapiens OX=9606 GN=LMAN2 PE=1 SV=1	HUMAN	6
332	10.71	10.73	13.17	11.2	7.245	sp|P02730|B3AT_HUMAN	Band 3 anion transport protein OS=Homo sapiens OX=9606 GN=SLC4A1 PE=1 SV=3	HUMAN	5
333	10.67	10.71	27.72	20	20	sp|P06753|TPM3_HUMAN	Tropomyosin alpha-3 chain OS=Homo sapiens OX=9606 GN=TPM3 PE=1 SV=2	HUMAN	6
334	10.65	10.67	34.17	34.17	34.17	sp|P37802|TAGL2_HUMAN	Transgelin-2 OS=Homo sapiens OX=9606 GN=TAGLN2 PE=1 SV=3	HUMAN	6
335	10.56	10.64	16.09	16.09	14.59	sp|O75390|CISY_HUMAN	Citrate synthase, mitochondrial OS=Homo sapiens OX=9606 GN=CS PE=1 SV=2	HUMAN	8
336	10.54	10.56	83.33	83.33	75.83	sp|A0A0C4DH68|KV224_HUMAN	Immunoglobulin kappa variable 2-24 OS=Homo sapiens OX=9606 GN=IGKV2-24 PE=3 SV=1	HUMAN	17
336	0	10.1	61.67	54.17	54.17	sp|A0A075B6R9|KVD24_HUMAN	Probable non-functional immunoglobulin kappa variable 2D-24 OS=Homo sapiens OX=9606 GN=IGKV2D-24 PE=1 SV=1	HUMAN	13
337	10.53	10.55	29.31	26.89	19.94	sp|P25774|CATS_HUMAN	Cathepsin S OS=Homo sapiens OX=9606 GN=CTSS PE=1 SV=3	HUMAN	5
338	10.52	10.54	17.03	13.86	10.18	sp|P43652|AFAM_HUMAN	Afamin OS=Homo sapiens OX=9606 GN=AFM PE=1 SV=1	HUMAN	5
339	10.48	10.5	23.08	23.08	18.83	sp|Q8TCT9|HM13_HUMAN	Minor histocompatibility antigen H13 OS=Homo sapiens OX=9606 GN=HM13 PE=1 SV=1	HUMAN	6
340	10.47	10.48	10.54	10.54	7.245	sp|P19827|ITIH1_HUMAN	Inter-alpha-trypsin inhibitor heavy chain H1 OS=Homo sapiens OX=9606 GN=ITIH1 PE=1 SV=3	HUMAN	5
341	10.46	10.47	33.7	33.7	33.7	sp|P61224|RAP1B_HUMAN	Ras-related protein Rap-1b OS=Homo sapiens OX=9606 GN=RAP1B PE=1 SV=1	HUMAN	8
342	10.39	10.45	36.05	33.43	26.74	sp|Q9UJ70|NAGK_HUMAN	N-acetyl-D-glucosamine kinase OS=Homo sapiens OX=9606 GN=NAGK PE=1 SV=4	HUMAN	7
343	10.35	10.44	71.83	64.08	54.93	sp|Q14019|COTL1_HUMAN	Coactosin-like protein OS=Homo sapiens OX=9606 GN=COTL1 PE=1 SV=3	HUMAN	6
344	10.33	10.39	42.13	40.74	35.65	sp|P62826|RAN_HUMAN	GTP-binding nuclear protein Ran OS=Homo sapiens OX=9606 GN=RAN PE=1 SV=3	HUMAN	6
345	10.31	10.43	22.35	22.35	22.35	sp|O60664|PLIN3_HUMAN	Perilipin-3 OS=Homo sapiens OX=9606 GN=PLIN3 PE=1 SV=3	HUMAN	8
346	10.31	10.32	27.01	18.58	13.03	sp|P00390|GSHR_HUMAN	Glutathione reductase, mitochondrial OS=Homo sapiens OX=9606 GN=GSR PE=1 SV=2	HUMAN	6
347	10.3	10.32	28.61	25.96	20.35	sp|Q9Y394|DHRS7_HUMAN	Dehydrogenase/reductase SDR family member 7 OS=Homo sapiens OX=9606 GN=DHRS7 PE=1 SV=1	HUMAN	6
348	10.26	10.28	20.25	18.57	11.81	sp|P48637|GSHB_HUMAN	Glutathione synthetase OS=Homo sapiens OX=9606 GN=GSS PE=1 SV=1	HUMAN	5
349	10.25	10.26	32.95	32.95	24.86	sp|O95274|LYPD3_HUMAN	Ly6/PLAUR domain-containing protein 3 OS=Homo sapiens OX=9606 GN=LYPD3 PE=1 SV=2	HUMAN	8
350	10.2	10.25	48.73	47.47	40.51	sp|Q9UHA7|IL36A_HUMAN	Interleukin-36 alpha OS=Homo sapiens OX=9606 GN=IL36A PE=1 SV=1	HUMAN	5
351	10.18	10.26	29.19	23.83	20.81	sp|P05141|ADT2_HUMAN	ADP/ATP translocase 2 OS=Homo sapiens OX=9606 GN=SLC25A5 PE=1 SV=7	HUMAN	6
352	10.13	26.15	16.6	13.16	11.61	sp|P20742|PZP_HUMAN	Pregnancy zone protein OS=Homo sapiens OX=9606 GN=PZP PE=1 SV=4	HUMAN	19
353	10.13	12.25	43.98	43.98	43.98	sp|P60953|CDC42_HUMAN	Cell division control protein 42 homolog OS=Homo sapiens OX=9606 GN=CDC42 PE=1 SV=2	HUMAN	7
354	10.11	10.2	35.46	29.08	25.06	sp|Q9UL52|TM11E_HUMAN	Transmembrane protease serine 11E OS=Homo sapiens OX=9606 GN=TMPRSS11E PE=1 SV=2	HUMAN	6
355	10.1	10.26	20.96	20.96	20.96	sp|P22626|ROA2_HUMAN	Heterogeneous nuclear ribonucleoproteins A2/B1 OS=Homo sapiens OX=9606 GN=HNRNPA2B1 PE=1 SV=2	HUMAN	9
356	10.1	10.11	45.49	32.79	29.92	sp|Q92876|KLK6_HUMAN	Kallikrein-6 OS=Homo sapiens OX=9606 GN=KLK6 PE=1 SV=1	HUMAN	5
357	10.09	10.09	28	21.07	21.07	sp|P08571|CD14_HUMAN	Monocyte differentiation antigen CD14 OS=Homo sapiens OX=9606 GN=CD14 PE=1 SV=2	HUMAN	6
358	10.07	10.08	67.52	67.52	58.12	sp|A0A0C4DH38|HV551_HUMAN	Immunoglobulin heavy variable 5-51 OS=Homo sapiens OX=9606 GN=IGHV5-51 PE=3 SV=1	HUMAN	23
359	10.04	22.23	92.52	83.67	83.67	sp|P02042|HBD_HUMAN	Hemoglobin subunit delta OS=Homo sapiens OX=9606 GN=HBD PE=1 SV=2	HUMAN	50
360	10.03	15.8	25.21	16.31	16.31	sp|P02533|K1C14_HUMAN	Keratin, type I cytoskeletal 14 OS=Homo sapiens OX=9606 GN=KRT14 PE=1 SV=4	HUMAN	8
361	10.02	14.16	47.26	47.26	47.26	sp|P19652|A1AG2_HUMAN	Alpha-1-acid glycoprotein 2 OS=Homo sapiens OX=9606 GN=ORM2 PE=1 SV=2	HUMAN	11
362	10.01	10.01	57.14	57.14	57.14	sp|P10599|THIO_HUMAN	Thioredoxin OS=Homo sapiens OX=9606 GN=TXN PE=1 SV=3	HUMAN	7
363	10	10	18.18	18.18	18.18	sp|Q15084|PDIA6_HUMAN	Protein disulfide-isomerase A6 OS=Homo sapiens OX=9606 GN=PDIA6 PE=1 SV=1	HUMAN	5
364	10	10	26.85	26.85	26.85	sp|P51148|RAB5C_HUMAN	Ras-related protein Rab-5C OS=Homo sapiens OX=9606 GN=RAB5C PE=1 SV=2	HUMAN	6
365	10	10	10.68	10.68	10.68	sp|P43251|BTD_HUMAN	Biotinidase OS=Homo sapiens OX=9606 GN=BTD PE=1 SV=2	HUMAN	5
366	10	10	11.55	11.55	11.55	sp|P01019|ANGT_HUMAN	Angiotensinogen OS=Homo sapiens OX=9606 GN=AGT PE=1 SV=1	HUMAN	5
367	9.92	10	39.45	39.45	28.03	sp|P46926|GNPI1_HUMAN	Glucosamine-6-phosphate isomerase 1 OS=Homo sapiens OX=9606 GN=GNPDA1 PE=1 SV=1	HUMAN	6
368	9.9	9.97	54.69	51.56	44.53	sp|P62987|RL40_HUMAN	Ubiquitin-60S ribosomal protein L40 OS=Homo sapiens OX=9606 GN=UBA52 PE=1 SV=2	HUMAN	6
368	0	9.97	44.87	42.31	36.54	sp|P62979|RS27A_HUMAN	Ubiquitin-40S ribosomal protein S27a OS=Homo sapiens OX=9606 GN=RPS27A PE=1 SV=2	HUMAN	6
368	0	9.97	91.7	86.46	74.67	sp|P0CG47|UBB_HUMAN	Polyubiquitin-B OS=Homo sapiens OX=9606 GN=UBB PE=1 SV=1	HUMAN	6
368	0	7.64	91.97	86.72	74.89	sp|P0CG48|UBC_HUMAN	Polyubiquitin-C OS=Homo sapiens OX=9606 GN=UBC PE=1 SV=3	HUMAN	6
369	9.83	9.98	32.02	32.02	32.02	sp|O15145|ARPC3_HUMAN	Actin-related protein 2/3 complex subunit 3 OS=Homo sapiens OX=9606 GN=ARPC3 PE=1 SV=3	HUMAN	7
370	9.81	9.93	9.745	9.745	7.796	sp|Q86UX7|URP2_HUMAN	Fermitin family homolog 3 OS=Homo sapiens OX=9606 GN=FERMT3 PE=1 SV=1	HUMAN	5
371	9.73	9.78	49.22	48.44	48.44	sp|P13987|CD59_HUMAN	CD59 glycoprotein OS=Homo sapiens OX=9606 GN=CD59 PE=1 SV=1	HUMAN	9
372	9.72	9.77	15.27	15.27	15.27	sp|P08697|A2AP_HUMAN	Alpha-2-antiplasmin OS=Homo sapiens OX=9606 GN=SERPINF2 PE=1 SV=3	HUMAN	5
373	9.71	9.89	22.27	20.7	19.34	sp|P0DOX3|IGD_HUMAN	Immunoglobulin delta heavy chain OS=Homo sapiens OX=9606 PE=1 SV=1	HUMAN	9
374	9.71	9.81	48.03	38.16	38.16	sp|P61088|UBE2N_HUMAN	Ubiquitin-conjugating enzyme E2 N OS=Homo sapiens OX=9606 GN=UBE2N PE=1 SV=1	HUMAN	6
375	9.64	9.75	4.998	3.896	2.165	sp|Q9Y490|TLN1_HUMAN	Talin-1 OS=Homo sapiens OX=9606 GN=TLN1 PE=1 SV=3	HUMAN	5
376	9.6	11.75	32.76	29.66	18.62	sp|Q9BQR3|PRS27_HUMAN	Serine protease 27 OS=Homo sapiens OX=9606 GN=PRSS27 PE=1 SV=1	HUMAN	7
377	9.54	9.66	41.28	40.43	29.36	sp|Q9BVK6|TMED9_HUMAN	Transmembrane emp24 domain-containing protein 9 OS=Homo sapiens OX=9606 GN=TMED9 PE=1 SV=2	HUMAN	7
378	9.52	9.62	23.27	23.27	18.55	sp|P27695|APEX1_HUMAN	DNA-(apurinic or apyrimidinic site) endonuclease OS=Homo sapiens OX=9606 GN=APEX1 PE=1 SV=2	HUMAN	5
379	9.5	14.04	78.26	66.09	60.87	sp|P04433|KV311_HUMAN	Immunoglobulin kappa variable 3-11 OS=Homo sapiens OX=9606 GN=IGKV3-11 PE=1 SV=1	HUMAN	26
379	0	14.04	66.09	66.09	60.87	sp|A0A0A0MRZ8|KVD11_HUMAN	Immunoglobulin kappa variable 3D-11 OS=Homo sapiens OX=9606 GN=IGKV3D-11 PE=3 SV=6	HUMAN	26
380	9.5	9.54	39.94	32.94	29.74	sp|Q16651|PRSS8_HUMAN	Prostasin OS=Homo sapiens OX=9606 GN=PRSS8 PE=1 SV=1	HUMAN	8
381	9.47	11.96	46.15	46.15	46.15	sp|Q9UFN0|NPS3A_HUMAN	Protein NipSnap homolog 3A OS=Homo sapiens OX=9606 GN=NIPSNAP3A PE=1 SV=2	HUMAN	10
382	9.47	9.55	27.8	22.74	22.74	sp|P29218|IMPA1_HUMAN	Inositol monophosphatase 1 OS=Homo sapiens OX=9606 GN=IMPA1 PE=1 SV=1	HUMAN	5
383	9.38	9.53	34.96	34.96	29.2	sp|P22352|GPX3_HUMAN	Glutathione peroxidase 3 OS=Homo sapiens OX=9606 GN=GPX3 PE=1 SV=2	HUMAN	5
384	9.35	9.41	25	23.19	23.19	sp|P28062|PSB8_HUMAN	Proteasome subunit beta type-8 OS=Homo sapiens OX=9606 GN=PSMB8 PE=1 SV=3	HUMAN	5
385	9.34	9.52	30.98	30.98	20.39	sp|P25788|PSA3_HUMAN	Proteasome subunit alpha type-3 OS=Homo sapiens OX=9606 GN=PSMA3 PE=1 SV=2	HUMAN	7
386	9.31	9.43	27.59	23.75	23.75	sp|P30040|ERP29_HUMAN	Endoplasmic reticulum resident protein 29 OS=Homo sapiens OX=9606 GN=ERP29 PE=1 SV=4	HUMAN	5
387	9.31	9.39	26.39	21.99	16.42	sp|Q9Y376|CAB39_HUMAN	Calcium-binding protein 39 OS=Homo sapiens OX=9606 GN=CAB39 PE=1 SV=1	HUMAN	6
388	9.3	13.43	37.8	36.99	30.89	sp|P31946|1433B_HUMAN	14-3-3 protein beta/alpha OS=Homo sapiens OX=9606 GN=YWHAB PE=1 SV=3	HUMAN	8
389	9.29	14.02	48.95	48.95	42.31	sp|P47755|CAZA2_HUMAN	F-actin-capping protein subunit alpha-2 OS=Homo sapiens OX=9606 GN=CAPZA2 PE=1 SV=3	HUMAN	9
390	9.26	9.38	29.25	29.25	23.58	sp|Q10588|BST1_HUMAN	ADP-ribosyl cyclase/cyclic ADP-ribose hydrolase 2 OS=Homo sapiens OX=9606 GN=BST1 PE=1 SV=2	HUMAN	5
391	9.25	9.35	41.08	41.08	34.85	sp|P20618|PSB1_HUMAN	Proteasome subunit beta type-1 OS=Homo sapiens OX=9606 GN=PSMB1 PE=1 SV=2	HUMAN	7
392	9.19	10.93	57.14	52.57	42.29	sp|P62330|ARF6_HUMAN	ADP-ribosylation factor 6 OS=Homo sapiens OX=9606 GN=ARF6 PE=1 SV=2	HUMAN	6
393	9.16	9.37	20.26	18.78	10.21	sp|P04843|RPN1_HUMAN	Dolichyl-diphosphooligosaccharide--protein glycosyltransferase subunit 1 OS=Homo sapiens OX=9606 GN=RPN1 PE=1 SV=1	HUMAN	5
394	9.15	9.22	15.38	13.56	11.13	sp|P49189|AL9A1_HUMAN	4-trimethylaminobutyraldehyde dehydrogenase OS=Homo sapiens OX=9606 GN=ALDH9A1 PE=1 SV=3	HUMAN	5
395	9.13	9.21	37.95	31.7	26.79	sp|Q96BQ1|FAM3D_HUMAN	Protein FAM3D OS=Homo sapiens OX=9606 GN=FAM3D PE=1 SV=1	HUMAN	5
396	9.11	9.17	32.26	23.04	23.04	sp|P28676|GRAN_HUMAN	Grancalcin OS=Homo sapiens OX=9606 GN=GCA PE=1 SV=2	HUMAN	5
397	9.05	9.19	47.66	41.41	35.94	sp|P30048|PRDX3_HUMAN	Thioredoxin-dependent peroxide reductase, mitochondrial OS=Homo sapiens OX=9606 GN=PRDX3 PE=1 SV=3	HUMAN	6
398	9	9.13	45.7	45.7	41.72	sp|O15511|ARPC5_HUMAN	Actin-related protein 2/3 complex subunit 5 OS=Homo sapiens OX=9606 GN=ARPC5 PE=1 SV=3	HUMAN	8
399	9	9.06	21.68	15.04	15.04	sp|P16401|H15_HUMAN	Histone H1.5 OS=Homo sapiens OX=9606 GN=H1-5 PE=1 SV=3	HUMAN	5
400	8.87	8.95	56.62	56.62	46.32	sp|Q71DI3|H32_HUMAN	Histone H3.2 OS=Homo sapiens OX=9606 GN=H3C15 PE=1 SV=3	HUMAN	10
400	0	6.83	33.09	33.09	22.79	sp|Q16695|H31T_HUMAN	Histone H3.1t OS=Homo sapiens OX=9606 GN=H3-4 PE=1 SV=3	HUMAN	8
400	0	6.83	33.09	33.09	22.79	sp|P68431|H31_HUMAN	Histone H3.1 OS=Homo sapiens OX=9606 GN=H3C1 PE=1 SV=2	HUMAN	8
401	8.86	8.91	30.39	22.34	16.36	sp|Q01459|DIAC_HUMAN	Di-N-acetylchitobiase OS=Homo sapiens OX=9606 GN=CTBS PE=1 SV=1	HUMAN	5
402	8.83	8.88	26.49	21.64	19.4	sp|P04632|CPNS1_HUMAN	Calpain small subunit 1 OS=Homo sapiens OX=9606 GN=CAPNS1 PE=1 SV=1	HUMAN	5
403	8.82	8.86	76.64	71.96	71.96	sp|Q9UJC5|SH3L2_HUMAN	SH3 domain-binding glutamic acid-rich-like protein 2 OS=Homo sapiens OX=9606 GN=SH3BGRL2 PE=1 SV=2	HUMAN	6
404	8.78	8.87	23.19	20.65	20.65	sp|O43240|KLK10_HUMAN	Kallikrein-10 OS=Homo sapiens OX=9606 GN=KLK10 PE=1 SV=3	HUMAN	5
405	8.77	30.91	66.67	64.53	63.61	sp|P01861|IGHG4_HUMAN	Immunoglobulin heavy constant gamma 4 OS=Homo sapiens OX=9606 GN=IGHG4 PE=1 SV=1	HUMAN	44
406	8.73	8.77	15.76	11.96	11.96	sp|P15586|GNS_HUMAN	N-acetylglucosamine-6-sulfatase OS=Homo sapiens OX=9606 GN=GNS PE=1 SV=3	HUMAN	5
407	8.7	10.93	44.39	40.98	38.05	sp|P62820|RAB1A_HUMAN	Ras-related protein Rab-1A OS=Homo sapiens OX=9606 GN=RAB1A PE=1 SV=3	HUMAN	6
408	8.69	9.11	7.969	4.814	3.803	sp|Q13813|SPTN1_HUMAN	Spectrin alpha chain, non-erythrocytic 1 OS=Homo sapiens OX=9606 GN=SPTAN1 PE=1 SV=3	HUMAN	8
409	8.67	8.71	25.31	20.54	15.15	sp|P19971|TYPH_HUMAN	Thymidine phosphorylase OS=Homo sapiens OX=9606 GN=TYMP PE=1 SV=2	HUMAN	5
410	8.63	10.83	29.68	29.68	29.68	sp|O95716|RAB3D_HUMAN	Ras-related protein Rab-3D OS=Homo sapiens OX=9606 GN=RAB3D PE=1 SV=1	HUMAN	6
410	0	8.7	24.09	24.09	24.09	sp|P20336|RAB3A_HUMAN	Ras-related protein Rab-3A OS=Homo sapiens OX=9606 GN=RAB3A PE=1 SV=1	HUMAN	5
411	8.57	8.64	31.71	26.34	26.34	sp|Q9Y5Z4|HEBP2_HUMAN	Heme-binding protein 2 OS=Homo sapiens OX=9606 GN=HEBP2 PE=1 SV=1	HUMAN	5
412	8.53	8.55	27.75	27.75	27.75	sp|P00403|COX2_HUMAN	Cytochrome c oxidase subunit 2 OS=Homo sapiens OX=9606 GN=MT-CO2 PE=1 SV=1	HUMAN	7
413	8.52	8.64	16.91	16.91	13.04	sp|O75874|IDHC_HUMAN	Isocitrate dehydrogenase [NADP] cytoplasmic OS=Homo sapiens OX=9606 GN=IDH1 PE=1 SV=2	HUMAN	5
414	8.52	8.59	56.41	56.41	56.41	sp|P23083|HV102_HUMAN	Immunoglobulin heavy variable 1-2 OS=Homo sapiens OX=9606 GN=IGHV1-2 PE=1 SV=2	HUMAN	17
415	8.49	10.83	43.27	40.38	36.06	sp|P20340|RAB6A_HUMAN	Ras-related protein Rab-6A OS=Homo sapiens OX=9606 GN=RAB6A PE=1 SV=3	HUMAN	7
416	8.46	8.48	15.93	11.09	7.661	sp|P11169|GTR3_HUMAN	Solute carrier family 2, facilitated glucose transporter member 3 OS=Homo sapiens OX=9606 GN=SLC2A3 PE=1 SV=1	HUMAN	5
416	0	8.48	13.27	8.654	7.308	sp|Q8TDB8|GTR14_HUMAN	Solute carrier family 2, facilitated glucose transporter member 14 OS=Homo sapiens OX=9606 GN=SLC2A14 PE=1 SV=1	HUMAN	5
417	8.44	8.47	34.88	26.74	20.93	sp|O95336|6PGL_HUMAN	6-phosphogluconolactonase OS=Homo sapiens OX=9606 GN=PGLS PE=1 SV=2	HUMAN	4
418	8.41	8.48	14.93	12.29	9.641	sp|P06865|HEXA_HUMAN	Beta-hexosaminidase subunit alpha OS=Homo sapiens OX=9606 GN=HEXA PE=1 SV=2	HUMAN	5
419	8.38	14.55	77.78	71.79	71.79	sp|A0A0B4J1X5|HV374_HUMAN	Immunoglobulin heavy variable 3-74 OS=Homo sapiens OX=9606 GN=IGHV3-74 PE=3 SV=1	HUMAN	49
420	8.37	8.4	25.53	25.53	19.52	sp|P07711|CATL1_HUMAN	Procathepsin L OS=Homo sapiens OX=9606 GN=CTSL PE=1 SV=2	HUMAN	6
421	8.35	8.38	46.94	40.82	30.61	sp|Q13404|UB2V1_HUMAN	Ubiquitin-conjugating enzyme E2 variant 1 OS=Homo sapiens OX=9606 GN=UBE2V1 PE=1 SV=2	HUMAN	4
422	8.25	8.27	60.92	60.92	60.92	sp|P07108|ACBP_HUMAN	Acyl-CoA-binding protein OS=Homo sapiens OX=9606 GN=DBI PE=1 SV=2	HUMAN	7
423	8.24	8.33	16.01	16.01	16.01	sp|P07910|HNRPC_HUMAN	Heterogeneous nuclear ribonucleoproteins C1/C2 OS=Homo sapiens OX=9606 GN=HNRNPC PE=1 SV=4	HUMAN	5
424	8.22	8.24	23.74	19.84	17.12	sp|P15328|FOLR1_HUMAN	Folate receptor alpha OS=Homo sapiens OX=9606 GN=FOLR1 PE=1 SV=3	HUMAN	4
425	8.14	8.31	18.14	18.14	10.98	sp|P16930|FAAA_HUMAN	Fumarylacetoacetase OS=Homo sapiens OX=9606 GN=FAH PE=1 SV=2	HUMAN	4
426	8.13	8.41	60.87	58.26	41.74	sp|A0A087WSY6|KVD15_HUMAN	Immunoglobulin kappa variable 3D-15 OS=Homo sapiens OX=9606 GN=IGKV3D-15 PE=3 SV=6	HUMAN	21
426	0	8.41	58.26	58.26	41.74	sp|P01624|KV315_HUMAN	Immunoglobulin kappa variable 3-15 OS=Homo sapiens OX=9606 GN=IGKV3-15 PE=1 SV=2	HUMAN	23
427	8.07	8.16	32.03	23.44	23.44	sp|P24539|AT5F1_HUMAN	ATP synthase F(0) complex subunit B1, mitochondrial OS=Homo sapiens OX=9606 GN=ATP5PB PE=1 SV=2	HUMAN	5
428	8.06	8.07	27.13	27.13	27.13	sp|Q9BTM1|H2AJ_HUMAN	Histone H2A.J OS=Homo sapiens OX=9606 GN=H2AJ PE=1 SV=1	HUMAN	7
428	0	8.07	27.34	27.34	27.34	sp|Q99878|H2A1J_HUMAN	Histone H2A type 1-J OS=Homo sapiens OX=9606 GN=H2AC14 PE=1 SV=3	HUMAN	7
428	0	8.07	27.34	27.34	27.34	sp|Q96KK5|H2A1H_HUMAN	Histone H2A type 1-H OS=Homo sapiens OX=9606 GN=H2AC12 PE=1 SV=3	HUMAN	7
428	0	8.07	26.92	26.92	26.92	sp|Q93077|H2A1C_HUMAN	Histone H2A type 1-C OS=Homo sapiens OX=9606 GN=H2AC6 PE=1 SV=3	HUMAN	7
428	0	8.07	26.92	26.92	26.92	sp|Q7L7L0|H2A3_HUMAN	Histone H2A type 3 OS=Homo sapiens OX=9606 GN=H2AW PE=1 SV=3	HUMAN	7
428	0	8.07	26.92	26.92	26.92	sp|Q6FI13|H2A2A_HUMAN	Histone H2A type 2-A OS=Homo sapiens OX=9606 GN=H2AC18 PE=1 SV=3	HUMAN	7
428	0	8.07	27.13	27.13	27.13	sp|Q16777|H2A2C_HUMAN	Histone H2A type 2-C OS=Homo sapiens OX=9606 GN=H2AC20 PE=1 SV=4	HUMAN	7
428	0	8.07	26.92	26.92	26.92	sp|P20671|H2A1D_HUMAN	Histone H2A type 1-D OS=Homo sapiens OX=9606 GN=H2AC7 PE=1 SV=2	HUMAN	7
428	0	8.07	26.92	26.92	26.92	sp|P0C0S8|H2A1_HUMAN	Histone H2A type 1 OS=Homo sapiens OX=9606 GN=H2AC11 PE=1 SV=2	HUMAN	7
428	0	8.07	26.92	26.92	26.92	sp|P04908|H2A1B_HUMAN	Histone H2A type 1-B/E OS=Homo sapiens OX=9606 GN=H2AC4 PE=1 SV=2	HUMAN	7
428	0	8.01	31.47	24.48	24.48	sp|P16104|H2AX_HUMAN	Histone H2AX OS=Homo sapiens OX=9606 GN=H2AX PE=1 SV=2	HUMAN	7
428	0	8	26.72	26.72	26.72	sp|Q96QV6|H2A1A_HUMAN	Histone H2A type 1-A OS=Homo sapiens OX=9606 GN=H2AC1 PE=1 SV=3	HUMAN	7
429	8	10.17	64.96	50.43	44.44	sp|P01611|KVD12_HUMAN	Immunoglobulin kappa variable 1D-12 OS=Homo sapiens OX=9606 GN=IGKV1D-12 PE=1 SV=2	HUMAN	23
429	0	10.17	64.96	50.43	44.44	sp|A0A0C4DH73|KV112_HUMAN	Immunoglobulin kappa variable 1-12 OS=Homo sapiens OX=9606 GN=IGKV1-12 PE=3 SV=1	HUMAN	23
430	8	8.24	64.41	61.02	57.63	sp|P0DP04|HV43D_HUMAN	Immunoglobulin heavy variable 3-43D OS=Homo sapiens OX=9606 GN=IGHV3-43D PE=3 SV=1	HUMAN	27
430	0.01	10.3	61.86	61.86	61.02	sp|P01782|HV309_HUMAN	Immunoglobulin heavy variable 3-9 OS=Homo sapiens OX=9606 GN=IGHV3-9 PE=1 SV=2	HUMAN	30
431	8	8.18	46.15	34.19	29.06	sp|P0DSN7|KVD37_HUMAN	Probable non-functional immunoglobulinn kappa variable 1D-37 OS=Homo sapiens OX=9606 GN=IGKV1D-37 PE=1 SV=1	HUMAN	18
431	0	8.18	46.15	34.19	29.06	sp|A0A075B6S9|KV137_HUMAN	Probable non-functional immunoglobulinn kappa variable 1-37 OS=Homo sapiens OX=9606 GN=IGKV1-37 PE=1 SV=7	HUMAN	18
432	8	8.02	24.08	20	20	sp|P41439|FOLR3_HUMAN	Folate receptor gamma OS=Homo sapiens OX=9606 GN=FOLR3 PE=1 SV=2	HUMAN	5
433	8	8	26.98	26.98	26.98	sp|Q6UW68|TM205_HUMAN	Transmembrane protein 205 OS=Homo sapiens OX=9606 GN=TMEM205 PE=1 SV=1	HUMAN	4
434	7.91	8.03	16.74	15.27	13.39	sp|P04004|VTNC_HUMAN	Vitronectin OS=Homo sapiens OX=9606 GN=VTN PE=1 SV=1	HUMAN	6
435	7.85	8.06	32.18	25.87	20.82	sp|P63244|RACK1_HUMAN	Receptor of activated protein C kinase 1 OS=Homo sapiens OX=9606 GN=RACK1 PE=1 SV=3	HUMAN	5
436	7.77	7.92	19.52	14.52	12.14	sp|P80303|NUCB2_HUMAN	Nucleobindin-2 OS=Homo sapiens OX=9606 GN=NUCB2 PE=1 SV=3	HUMAN	4
437	7.77	7.87	9.429	7.94	5.459	sp|P55072|TERA_HUMAN	Transitional endoplasmic reticulum ATPase OS=Homo sapiens OX=9606 GN=VCP PE=1 SV=4	HUMAN	4
438	7.71	8.02	35.75	35.23	35.23	sp|P17900|SAP3_HUMAN	Ganglioside GM2 activator OS=Homo sapiens OX=9606 GN=GM2A PE=1 SV=4	HUMAN	7
439	7.65	7.75	15.8	15.8	13.9	sp|P02765|FETUA_HUMAN	Alpha-2-HS-glycoprotein OS=Homo sapiens OX=9606 GN=AHSG PE=1 SV=2	HUMAN	4
440	7.62	7.7	25.79	18.24	14.47	sp|Q92820|GGH_HUMAN	Gamma-glutamyl hydrolase OS=Homo sapiens OX=9606 GN=GGH PE=1 SV=2	HUMAN	4
441	7.6	7.76	14.75	14.75	12.6	sp|P15104|GLNA_HUMAN	Glutamine synthetase OS=Homo sapiens OX=9606 GN=GLUL PE=1 SV=4	HUMAN	4
442	7.59	7.68	28.76	17.74	15.32	sp|O75367|H2AY_HUMAN	Core histone macro-H2A.1 OS=Homo sapiens OX=9606 GN=MACROH2A1 PE=1 SV=4	HUMAN	4
443	7.56	7.76	23.68	14.59	12.44	sp|P36955|PEDF_HUMAN	Pigment epithelium-derived factor OS=Homo sapiens OX=9606 GN=SERPINF1 PE=1 SV=4	HUMAN	5
444	7.5	7.58	14.14	12.3	10.66	sp|P20073|ANXA7_HUMAN	Annexin A7 OS=Homo sapiens OX=9606 GN=ANXA7 PE=1 SV=3	HUMAN	4
445	7.5	7.56	12.18	10.22	10.22	sp|P09622|DLDH_HUMAN	Dihydrolipoyl dehydrogenase, mitochondrial OS=Homo sapiens OX=9606 GN=DLD PE=1 SV=2	HUMAN	4
446	7.49	7.59	29.7	29.7	29.7	sp|P05452|TETN_HUMAN	Tetranectin OS=Homo sapiens OX=9606 GN=CLEC3B PE=1 SV=3	HUMAN	5
447	7.49	7.58	18.44	14.97	12.8	sp|P13489|RINI_HUMAN	Ribonuclease inhibitor OS=Homo sapiens OX=9606 GN=RNH1 PE=1 SV=2	HUMAN	4
448	7.47	7.79	38.77	34.36	30.4	sp|Q9UIJ7|KAD3_HUMAN	GTP:AMP phosphotransferase AK3, mitochondrial OS=Homo sapiens OX=9606 GN=AK3 PE=1 SV=4	HUMAN	6
449	7.42	7.5	26.1	16.95	13.22	sp|P08865|RSSA_HUMAN	40S ribosomal protein SA OS=Homo sapiens OX=9606 GN=RPSA PE=1 SV=4	HUMAN	4
450	7.4	7.48	34.21	29.82	24.56	sp|Q15631|TSN_HUMAN	Translin OS=Homo sapiens OX=9606 GN=TSN PE=1 SV=1	HUMAN	4
451	7.36	7.41	17.7	13.2	13.2	sp|Q15365|PCBP1_HUMAN	Poly(rC)-binding protein 1 OS=Homo sapiens OX=9606 GN=PCBP1 PE=1 SV=2	HUMAN	4
452	7.34	8.2	19.96	15.11	10.25	sp|P07686|HEXB_HUMAN	Beta-hexosaminidase subunit beta OS=Homo sapiens OX=9606 GN=HEXB PE=1 SV=3	HUMAN	6
453	7.31	7.4	13.63	12.2	10.94	sp|P04844|RPN2_HUMAN	Dolichyl-diphosphooligosaccharide--protein glycosyltransferase subunit 2 OS=Homo sapiens OX=9606 GN=RPN2 PE=1 SV=3	HUMAN	4
454	7.3	7.38	20.61	20.61	20.61	sp|P21926|CD9_HUMAN	CD9 antigen OS=Homo sapiens OX=9606 GN=CD9 PE=1 SV=4	HUMAN	4
455	7.27	7.35	18.75	14.58	13.12	sp|P10619|PPGB_HUMAN	Lysosomal protective protein OS=Homo sapiens OX=9606 GN=CTSA PE=1 SV=2	HUMAN	6
456	7.21	7.36	13.35	9.689	8.044	sp|P22307|SCP2_HUMAN	Sterol carrier protein 2 OS=Homo sapiens OX=9606 GN=SCP2 PE=1 SV=2	HUMAN	5
457	7.2	7.31	26.84	24.26	20.22	sp|P35232|PHB_HUMAN	Prohibitin OS=Homo sapiens OX=9606 GN=PHB PE=1 SV=1	HUMAN	5
458	7.09	7.14	57.4	28.99	28.99	sp|Q9UBC9|SPRR3_HUMAN	Small proline-rich protein 3 OS=Homo sapiens OX=9606 GN=SPRR3 PE=1 SV=2	HUMAN	6
459	7.07	7.23	19.32	17.05	17.05	sp|Q9NYL9|TMOD3_HUMAN	Tropomodulin-3 OS=Homo sapiens OX=9606 GN=TMOD3 PE=1 SV=1	HUMAN	5
460	7.05	7.48	14.06	14.06	12.47	sp|Q8TAX7|MUC7_HUMAN	Mucin-7 OS=Homo sapiens OX=9606 GN=MUC7 PE=1 SV=2	HUMAN	9
461	7.02	7.33	11.23	11.23	3.947	sp|Q16531|DDB1_HUMAN	DNA damage-binding protein 1 OS=Homo sapiens OX=9606 GN=DDB1 PE=1 SV=1	HUMAN	4
462	7.01	8.59	75.63	70.59	68.91	sp|A0A0B4J1V0|HV315_HUMAN	Immunoglobulin heavy variable 3-15 OS=Homo sapiens OX=9606 GN=IGHV3-15 PE=3 SV=1	HUMAN	19
463	7	7.19	15.99	12.07	7.24	sp|Q9ULC6|PADI1_HUMAN	Protein-arginine deiminase type-1 OS=Homo sapiens OX=9606 GN=PADI1 PE=1 SV=2	HUMAN	4
464	6.92	6.97	37.29	37.29	37.29	sp|P30046|DOPD_HUMAN	D-dopachrome decarboxylase OS=Homo sapiens OX=9606 GN=DDT PE=1 SV=3	HUMAN	5
464	0	4.91	24.63	24.63	24.63	sp|A6NHG4|DDTL_HUMAN	D-dopachrome decarboxylase-like protein OS=Homo sapiens OX=9606 GN=DDTL PE=2 SV=1	HUMAN	4
465	6.9	6.94	20	18.21	18.21	sp|P14598|NCF1_HUMAN	Neutrophil cytosol factor 1 OS=Homo sapiens OX=9606 GN=NCF1 PE=1 SV=4	HUMAN	5
465	0	6.04	16.37	14.58	14.58	sp|A6NI72|NCF1B_HUMAN	Putative neutrophil cytosol factor 1B OS=Homo sapiens OX=9606 GN=NCF1B PE=5 SV=2	HUMAN	4
466	6.89	18.55	28.9	22.7	18.09	sp|P48668|K2C6C_HUMAN	Keratin, type II cytoskeletal 6C OS=Homo sapiens OX=9606 GN=KRT6C PE=1 SV=3	HUMAN	10
466	0	19.58	24.47	22.7	18.09	sp|P04259|K2C6B_HUMAN	Keratin, type II cytoskeletal 6B OS=Homo sapiens OX=9606 GN=KRT6B PE=1 SV=5	HUMAN	10
466	0	18.55	26.06	22.7	18.09	sp|P02538|K2C6A_HUMAN	Keratin, type II cytoskeletal 6A OS=Homo sapiens OX=9606 GN=KRT6A PE=1 SV=3	HUMAN	10
467	6.87	7.15	13.85	10.31	8.615	sp|Q9H4A4|AMPB_HUMAN	Aminopeptidase B OS=Homo sapiens OX=9606 GN=RNPEP PE=1 SV=2	HUMAN	5
468	6.77	6.85	21.45	14.46	12.29	sp|P05120|PAI2_HUMAN	Plasminogen activator inhibitor 2 OS=Homo sapiens OX=9606 GN=SERPINB2 PE=1 SV=2	HUMAN	4
469	6.75	6.84	28	22.67	22.67	sp|Q9UL25|RAB21_HUMAN	Ras-related protein Rab-21 OS=Homo sapiens OX=9606 GN=RAB21 PE=1 SV=3	HUMAN	5
470	6.75	6.81	55.24	55.24	38.1	sp|P99999|CYC_HUMAN	Cytochrome c OS=Homo sapiens OX=9606 GN=CYCS PE=1 SV=2	HUMAN	4
471	6.71	6.77	30.18	17.45	11.27	sp|Q6ZVX7|FBX50_HUMAN	F-box only protein 50 OS=Homo sapiens OX=9606 GN=NCCRP1 PE=1 SV=1	HUMAN	4
472	6.61	6.73	30.95	26.07	16.91	sp|Q6IBS0|TWF2_HUMAN	Twinfilin-2 OS=Homo sapiens OX=9606 GN=TWF2 PE=1 SV=2	HUMAN	4
473	6.6	6.76	28.79	25.45	18.18	sp|P13716|HEM2_HUMAN	Delta-aminolevulinic acid dehydratase OS=Homo sapiens OX=9606 GN=ALAD PE=1 SV=1	HUMAN	5
474	6.55	6.57	18.29	18.29	18.29	sp|P51572|BAP31_HUMAN	B-cell receptor-associated protein 31 OS=Homo sapiens OX=9606 GN=BCAP31 PE=1 SV=3	HUMAN	6
475	6.51	6.53	23.99	17.91	16.22	sp|P53004|BIEA_HUMAN	Biliverdin reductase A OS=Homo sapiens OX=9606 GN=BLVRA PE=1 SV=2	HUMAN	4
476	6.49	8.86	28.98	28.98	28.98	sp|Q9Y277|VDAC3_HUMAN	Voltage-dependent anion-selective channel protein 3 OS=Homo sapiens OX=9606 GN=VDAC3 PE=1 SV=1	HUMAN	7
477	6.49	6.51	39.11	35.48	35.48	sp|Q9UKR0|KLK12_HUMAN	Kallikrein-12 OS=Homo sapiens OX=9606 GN=KLK12 PE=1 SV=1	HUMAN	4
478	6.47	6.49	41.87	36.88	32.5	sp|P12724|ECP_HUMAN	Eosinophil cationic protein OS=Homo sapiens OX=9606 GN=RNASE3 PE=1 SV=2	HUMAN	4
479	6.46	6.54	18.57	18	12.86	sp|P46976|GLYG_HUMAN	Glycogenin-1 OS=Homo sapiens OX=9606 GN=GYG1 PE=1 SV=4	HUMAN	4
480	6.46	6.53	12.29	12.29	8.566	sp|O75131|CPNE3_HUMAN	Copine-3 OS=Homo sapiens OX=9606 GN=CPNE3 PE=1 SV=1	HUMAN	4
481	6.43	6.49	14.75	7.719	7.719	sp|P05156|CFAI_HUMAN	Complement factor I OS=Homo sapiens OX=9606 GN=CFI PE=1 SV=2	HUMAN	4
482	6.39	6.41	28.8	23.04	18.32	sp|O75340|PDCD6_HUMAN	Programmed cell death protein 6 OS=Homo sapiens OX=9606 GN=PDCD6 PE=1 SV=1	HUMAN	3
483	6.35	6.45	32.07	32.07	27.72	sp|Q04760|LGUL_HUMAN	Lactoylglutathione lyase OS=Homo sapiens OX=9606 GN=GLO1 PE=1 SV=4	HUMAN	5
484	6.34	6.48	22.66	16.67	13.48	sp|Q9H4M9|EHD1_HUMAN	EH domain-containing protein 1 OS=Homo sapiens OX=9606 GN=EHD1 PE=1 SV=2	HUMAN	6
484	0	5.38	14.02	12.71	9.533	sp|Q9NZN3|EHD3_HUMAN	EH domain-containing protein 3 OS=Homo sapiens OX=9606 GN=EHD3 PE=1 SV=2	HUMAN	4
485	6.33	6.35	20.18	20.18	15.7	sp|P02743|SAMP_HUMAN	Serum amyloid P-component OS=Homo sapiens OX=9606 GN=APCS PE=1 SV=2	HUMAN	3
486	6.31	6.34	24.44	21.59	13.97	sp|Q9H0W9|CK054_HUMAN	Ester hydrolase C11orf54 OS=Homo sapiens OX=9606 GN=C11orf54 PE=1 SV=1	HUMAN	3
487	6.31	6.33	28.09	20.74	12.71	sp|Q99623|PHB2_HUMAN	Prohibitin-2 OS=Homo sapiens OX=9606 GN=PHB2 PE=1 SV=2	HUMAN	3
488	6.27	6.34	9.502	9.502	7.994	sp|Q99805|TM9S2_HUMAN	Transmembrane 9 superfamily member 2 OS=Homo sapiens OX=9606 GN=TM9SF2 PE=1 SV=1	HUMAN	4
489	6.25	6.31	22.17	14.93	14.93	sp|P16402|H13_HUMAN	Histone H1.3 OS=Homo sapiens OX=9606 GN=H1-3 PE=1 SV=2	HUMAN	4
489	0	6.3	23	15.49	15.49	sp|P16403|H12_HUMAN	Histone H1.2 OS=Homo sapiens OX=9606 GN=H1-2 PE=1 SV=2	HUMAN	4
489	0	6.3	22.37	15.07	15.07	sp|P10412|H14_HUMAN	Histone H1.4 OS=Homo sapiens OX=9606 GN=H1-4 PE=1 SV=2	HUMAN	4
490	6.22	6.36	32.81	32.81	19.92	sp|O00584|RNT2_HUMAN	Ribonuclease T2 OS=Homo sapiens OX=9606 GN=RNASET2 PE=1 SV=2	HUMAN	4
491	6.22	6.27	19.16	17.06	17.06	sp|P08174|DAF_HUMAN	Complement decay-accelerating factor OS=Homo sapiens OX=9606 GN=CD55 PE=1 SV=4	HUMAN	5
492	6.22	6.23	26.09	26.09	18.01	sp|P20292|AL5AP_HUMAN	Arachidonate 5-lipoxygenase-activating protein OS=Homo sapiens OX=9606 GN=ALOX5AP PE=1 SV=2	HUMAN	4
493	6.21	6.22	11.54	9.687	9.687	sp|P06731|CEAM5_HUMAN	Carcinoembryonic antigen-related cell adhesion molecule 5 OS=Homo sapiens OX=9606 GN=CEACAM5 PE=1 SV=3	HUMAN	7
494	6.19	6.26	13.92	11.96	10.39	sp|P07954|FUMH_HUMAN	Fumarate hydratase, mitochondrial OS=Homo sapiens OX=9606 GN=FH PE=1 SV=3	HUMAN	4
495	6.19	6.24	19.11	10.77	8.537	sp|Q9UHL4|DPP2_HUMAN	Dipeptidyl peptidase 2 OS=Homo sapiens OX=9606 GN=DPP7 PE=1 SV=3	HUMAN	3
496	6.17	6.25	26.87	26.87	23.38	sp|P49721|PSB2_HUMAN	Proteasome subunit beta type-2 OS=Homo sapiens OX=9606 GN=PSMB2 PE=1 SV=1	HUMAN	5
497	6.17	6.25	24.27	24.27	20.87	sp|P11234|RALB_HUMAN	Ras-related protein Ral-B OS=Homo sapiens OX=9606 GN=RALB PE=1 SV=1	HUMAN	5
498	6.16	6.24	30.88	24.42	18.89	sp|P62993|GRB2_HUMAN	Growth factor receptor-bound protein 2 OS=Homo sapiens OX=9606 GN=GRB2 PE=1 SV=1	HUMAN	5
499	6.16	6.17	28.78	25.37	21.95	sp|P49720|PSB3_HUMAN	Proteasome subunit beta type-3 OS=Homo sapiens OX=9606 GN=PSMB3 PE=1 SV=2	HUMAN	3
500	6.13	6.14	13.06	10.5	6.999	sp|P54802|ANAG_HUMAN	Alpha-N-acetylglucosaminidase OS=Homo sapiens OX=9606 GN=NAGLU PE=1 SV=2	HUMAN	3
501	6.09	13.26	46.35	46.35	43.23	sp|P15153|RAC2_HUMAN	Ras-related C3 botulinum toxin substrate 2 OS=Homo sapiens OX=9606 GN=RAC2 PE=1 SV=1	HUMAN	7
502	6.07	6.08	7.382	6.459	5.421	sp|Q86VR7|VS10L_HUMAN	V-set and immunoglobulin domain-containing protein 10-like OS=Homo sapiens OX=9606 GN=VSIG10L PE=2 SV=2	HUMAN	3
503	6.06	6.2	10.07	8.393	8.393	sp|P11279|LAMP1_HUMAN	Lysosome-associated membrane glycoprotein 1 OS=Homo sapiens OX=9606 GN=LAMP1 PE=1 SV=3	HUMAN	4
504	6.06	6.16	17.14	15.12	12.1	sp|P42785|PCP_HUMAN	Lysosomal Pro-X carboxypeptidase OS=Homo sapiens OX=9606 GN=PRCP PE=1 SV=1	HUMAN	7
505	6.06	6.13	21.19	18.81	13.73	sp|Q16698|DECR_HUMAN	2,4-dienoyl-CoA reductase [(3E)-enoyl-CoA-producing], mitochondrial OS=Homo sapiens OX=9606 GN=DECR1 PE=1 SV=1	HUMAN	3
506	6.06	6.13	25.1	20.08	14.29	sp|P07738|PMGE_HUMAN	Bisphosphoglycerate mutase OS=Homo sapiens OX=9606 GN=BPGM PE=1 SV=2	HUMAN	3
507	6.04	6.05	58.68	58.68	44.63	sp|P01614|KVD40_HUMAN	Immunoglobulin kappa variable 2D-40 OS=Homo sapiens OX=9606 GN=IGKV2D-40 PE=1 SV=2	HUMAN	20
507	0	6.05	58.68	58.68	44.63	sp|A0A087WW87|KV240_HUMAN	Immunoglobulin kappa variable 2-40 OS=Homo sapiens OX=9606 GN=IGKV2-40 PE=3 SV=2	HUMAN	20
508	6.02	6.02	12.2	12.2	12.2	sp|P08637|FCG3A_HUMAN	Low affinity immunoglobulin gamma Fc region receptor III-A OS=Homo sapiens OX=9606 GN=FCGR3A PE=1 SV=2	HUMAN	3
508	0	4.01	8.584	8.584	8.584	sp|O75015|FCG3B_HUMAN	Low affinity immunoglobulin gamma Fc region receptor III-B OS=Homo sapiens OX=9606 GN=FCGR3B PE=1 SV=2	HUMAN	2
509	6.01	10.03	67.77	51.24	45.45	sp|P06312|KV401_HUMAN	Immunoglobulin kappa variable 4-1 OS=Homo sapiens OX=9606 GN=IGKV4-1 PE=1 SV=1	HUMAN	22
510	6.01	6.02	47.9	42.86	42.86	sp|P61769|B2MG_HUMAN	Beta-2-microglobulin OS=Homo sapiens OX=9606 GN=B2M PE=1 SV=1	HUMAN	4
511	6.01	6.01	35.96	30.7	30.7	sp|O75368|SH3L1_HUMAN	SH3 domain-binding glutamic acid-rich-like protein OS=Homo sapiens OX=9606 GN=SH3BGRL PE=1 SV=1	HUMAN	3
512	6.01	6.01	10.11	8.387	8.387	sp|O15427|MOT4_HUMAN	Monocarboxylate transporter 4 OS=Homo sapiens OX=9606 GN=SLC16A3 PE=1 SV=1	HUMAN	3
513	6	65.1	91.47	83.82	83.82	sp|P01877|IGHA2_HUMAN	Immunoglobulin heavy constant alpha 2 OS=Homo sapiens OX=9606 GN=IGHA2 PE=1 SV=4	HUMAN	175
514	6	33.38	67.37	63.93	63.13	sp|P01860|IGHG3_HUMAN	Immunoglobulin heavy constant gamma 3 OS=Homo sapiens OX=9606 GN=IGHG3 PE=1 SV=2	HUMAN	40
515	6	11.38	31.84	31.43	25.31	sp|P27348|1433T_HUMAN	14-3-3 protein theta OS=Homo sapiens OX=9606 GN=YWHAQ PE=1 SV=1	HUMAN	7
516	6	11.15	65.55	57.98	48.74	sp|A0A0B4J1V6|HV373_HUMAN	Immunoglobulin heavy variable 3-73 OS=Homo sapiens OX=9606 GN=IGHV3-73 PE=3 SV=1	HUMAN	13
517	6	8.18	64.96	49.57	44.44	sp|P0DP09|KV113_HUMAN	Immunoglobulin kappa variable 1-13 OS=Homo sapiens OX=9606 GN=IGKV1-13 PE=3 SV=1	HUMAN	18
517	0	8.18	64.96	49.57	44.44	sp|A0A0B4J2D9|KVD13_HUMAN	Immunoglobulin kappa variable 1D-13 OS=Homo sapiens OX=9606 GN=IGKV1D-13 PE=3 SV=1	HUMAN	18
518	6	6.21	29.31	18.97	18.97	sp|A0A0C4DH36|HV338_HUMAN	Probable non-functional immunoglobulin heavy variable 3-38 OS=Homo sapiens OX=9606 GN=IGHV3-38 PE=1 SV=1	HUMAN	16
519	6	6.03	56.41	45.3	45.3	sp|P0DP01|HV108_HUMAN	Immunoglobulin heavy variable 1-8 OS=Homo sapiens OX=9606 GN=IGHV1-8 PE=3 SV=1	HUMAN	15
520	6	6.01	60.17	60.17	57.63	sp|A0A075B6Q5|HV364_HUMAN	Immunoglobulin heavy variable 3-64 OS=Homo sapiens OX=9606 GN=IGHV3-64 PE=3 SV=1	HUMAN	12
521	6	6	8.55	7.249	7.249	sp|Q6XQN6|PNCB_HUMAN	Nicotinate phosphoribosyltransferase OS=Homo sapiens OX=9606 GN=NAPRT PE=1 SV=2	HUMAN	3
522	6	6	38.71	38.71	38.71	sp|Q14508|WFDC2_HUMAN	WAP four-disulfide core domain protein 2 OS=Homo sapiens OX=9606 GN=WFDC2 PE=1 SV=2	HUMAN	3
523	6	6	14.45	14.45	14.45	sp|P51571|SSRD_HUMAN	Translocon-associated protein subunit delta OS=Homo sapiens OX=9606 GN=SSR4 PE=1 SV=1	HUMAN	3
524	6	6	23.64	23.64	23.64	sp|P30050|RL12_HUMAN	60S ribosomal protein L12 OS=Homo sapiens OX=9606 GN=RPL12 PE=1 SV=1	HUMAN	3
525	6	6	8.889	8.889	8.889	sp|P08185|CBG_HUMAN	Corticosteroid-binding globulin OS=Homo sapiens OX=9606 GN=SERPINA6 PE=1 SV=1	HUMAN	3
526	5.97	6.08	53.9	53.9	53.9	sp|P00441|SODC_HUMAN	Superoxide dismutase [Cu-Zn] OS=Homo sapiens OX=9606 GN=SOD1 PE=1 SV=2	HUMAN	5
527	5.94	6.06	12.5	12.5	6.798	sp|P39656|OST48_HUMAN	Dolichyl-diphosphooligosaccharide--protein glycosyltransferase 48 kDa subunit OS=Homo sapiens OX=9606 GN=DDOST PE=1 SV=4	HUMAN	3
528	5.92	6.08	37.95	34.82	30.36	sp|Q9Y3B3|TMED7_HUMAN	Transmembrane emp24 domain-containing protein 7 OS=Homo sapiens OX=9606 GN=TMED7 PE=1 SV=2	HUMAN	5
529	5.92	6	41.67	41.67	40.74	sp|P62942|FKB1A_HUMAN	Peptidyl-prolyl cis-trans isomerase FKBP1A OS=Homo sapiens OX=9606 GN=FKBP1A PE=1 SV=2	HUMAN	4
530	5.92	6	34.29	34.29	34.29	sp|P31949|S10AB_HUMAN	Protein S100-A11 OS=Homo sapiens OX=9606 GN=S100A11 PE=1 SV=2	HUMAN	5
531	5.89	5.96	28.71	27.72	27.72	sp|P26447|S10A4_HUMAN	Protein S100-A4 OS=Homo sapiens OX=9606 GN=S100A4 PE=1 SV=1	HUMAN	3
532	5.84	6.08	15.38	13.85	9.423	sp|Q08477|CP4F3_HUMAN	Cytochrome P450 4F3 OS=Homo sapiens OX=9606 GN=CYP4F3 PE=1 SV=2	HUMAN	4
532	0	3.84	11.54	8.077	7.692	sp|P78329|CP4F2_HUMAN	Cytochrome P450 4F2 OS=Homo sapiens OX=9606 GN=CYP4F2 PE=1 SV=1	HUMAN	3
533	5.84	5.95	24.36	19.66	16.67	sp|P25787|PSA2_HUMAN	Proteasome subunit alpha type-2 OS=Homo sapiens OX=9606 GN=PSMA2 PE=1 SV=2	HUMAN	4
534	5.82	5.89	26.4	26.4	26.4	sp|O95867|LY66C_HUMAN	Lymphocyte antigen 6 complex locus protein G6c OS=Homo sapiens OX=9606 GN=LY6G6C PE=1 SV=1	HUMAN	4
535	5.77	5.89	41.03	41.03	41.03	sp|P01701|LV151_HUMAN	Immunoglobulin lambda variable 1-51 OS=Homo sapiens OX=9606 GN=IGLV1-51 PE=1 SV=2	HUMAN	7
536	5.73	5.83	19.9	19.9	16.92	sp|Q15363|TMED2_HUMAN	Transmembrane emp24 domain-containing protein 2 OS=Homo sapiens OX=9606 GN=TMED2 PE=1 SV=1	HUMAN	4
537	5.7	32.95	53.59	53.59	51.28	sp|P48594|SPB4_HUMAN	Serpin B4 OS=Homo sapiens OX=9606 GN=SERPINB4 PE=1 SV=2	HUMAN	24
538	5.64	5.74	19.14	18.66	14.83	sp|Q9NZD2|GLTP_HUMAN	Glycolipid transfer protein OS=Homo sapiens OX=9606 GN=GLTP PE=1 SV=3	HUMAN	3
539	5.64	5.7	30	26.67	26.67	sp|P20674|COX5A_HUMAN	Cytochrome c oxidase subunit 5A, mitochondrial OS=Homo sapiens OX=9606 GN=COX5A PE=1 SV=2	HUMAN	3
540	5.61	5.73	14.29	10.67	6.857	sp|P04196|HRG_HUMAN	Histidine-rich glycoprotein OS=Homo sapiens OX=9606 GN=HRG PE=1 SV=1	HUMAN	3
541	5.58	5.67	12.02	10.3	8.369	sp|P04066|FUCO_HUMAN	Tissue alpha-L-fucosidase OS=Homo sapiens OX=9606 GN=FUCA1 PE=1 SV=4	HUMAN	3
542	5.54	5.66	55.93	40.68	40.68	sp|P62316|SMD2_HUMAN	Small nuclear ribonucleoprotein Sm D2 OS=Homo sapiens OX=9606 GN=SNRPD2 PE=1 SV=1	HUMAN	4
543	5.53	5.67	23.01	18.58	13.57	sp|Q15080|NCF4_HUMAN	Neutrophil cytosol factor 4 OS=Homo sapiens OX=9606 GN=NCF4 PE=1 SV=2	HUMAN	4
544	5.5	5.58	64.1	64.1	64.1	sp|P01721|LV657_HUMAN	Immunoglobulin lambda variable 6-57 OS=Homo sapiens OX=9606 GN=IGLV6-57 PE=1 SV=2	HUMAN	10
545	5.49	5.59	19.74	16.23	9.211	sp|P30520|PURA2_HUMAN	Adenylosuccinate synthetase isozyme 2 OS=Homo sapiens OX=9606 GN=ADSS2 PE=1 SV=3	HUMAN	3
546	5.45	5.59	9.06	5.034	3.691	sp|Q9NQC3|RTN4_HUMAN	Reticulon-4 OS=Homo sapiens OX=9606 GN=RTN4 PE=1 SV=2	HUMAN	4
547	5.44	7.6	24.59	24.59	24.59	sp|P61225|RAP2B_HUMAN	Ras-related protein Rap-2b OS=Homo sapiens OX=9606 GN=RAP2B PE=1 SV=1	HUMAN	4
547	0	3.42	11.48	11.48	11.48	sp|Q9Y3L5|RAP2C_HUMAN	Ras-related protein Rap-2c OS=Homo sapiens OX=9606 GN=RAP2C PE=1 SV=1	HUMAN	2
547	0	3.42	11.48	11.48	11.48	sp|P10114|RAP2A_HUMAN	Ras-related protein Rap-2a OS=Homo sapiens OX=9606 GN=RAP2A PE=1 SV=1	HUMAN	2
548	5.44	5.63	14.96	12.47	12.47	sp|Q8WVQ1|CANT1_HUMAN	Soluble calcium-activated nucleotidase 1 OS=Homo sapiens OX=9606 GN=CANT1 PE=1 SV=1	HUMAN	4
549	5.44	5.59	11.52	9.101	4.032	sp|Q8WUM4|PDC6I_HUMAN	Programmed cell death 6-interacting protein OS=Homo sapiens OX=9606 GN=PDCD6IP PE=1 SV=1	HUMAN	3
550	5.43	5.51	3.108	3.108	3.108	sp|P15941|MUC1_HUMAN	Mucin-1 OS=Homo sapiens OX=9606 GN=MUC1 PE=1 SV=3	HUMAN	4
551	5.42	5.5	28.02	19.81	19.81	sp|P30405|PPIF_HUMAN	Peptidyl-prolyl cis-trans isomerase F, mitochondrial OS=Homo sapiens OX=9606 GN=PPIF PE=1 SV=1	HUMAN	3
552	5.4	5.48	15.92	15.92	15.92	sp|P56537|IF6_HUMAN	Eukaryotic translation initiation factor 6 OS=Homo sapiens OX=9606 GN=EIF6 PE=1 SV=1	HUMAN	3
553	5.35	5.56	19.71	13.24	13.24	sp|P62873|GBB1_HUMAN	Guanine nucleotide-binding protein G(I)/G(S)/G(T) subunit beta-1 OS=Homo sapiens OX=9606 GN=GNB1 PE=1 SV=3	HUMAN	4
553	0	4.44	9.412	9.412	9.412	sp|P62879|GBB2_HUMAN	Guanine nucleotide-binding protein G(I)/G(S)/G(T) subunit beta-2 OS=Homo sapiens OX=9606 GN=GNB2 PE=1 SV=3	HUMAN	3
554	5.34	5.77	45.45	36.36	36.36	sp|A0A0B4J1U7|HV601_HUMAN	Immunoglobulin heavy variable 6-1 OS=Homo sapiens OX=9606 GN=IGHV6-1 PE=3 SV=1	HUMAN	10
555	5.3	15.25	22.05	21.62	18.78	sp|P13646|K1C13_HUMAN	Keratin, type I cytoskeletal 13 OS=Homo sapiens OX=9606 GN=KRT13 PE=1 SV=4	HUMAN	10
556	5.29	5.37	6.341	6.341	6.341	sp|P13473|LAMP2_HUMAN	Lysosome-associated membrane glycoprotein 2 OS=Homo sapiens OX=9606 GN=LAMP2 PE=1 SV=2	HUMAN	4
557	5.24	5.45	33.12	33.12	33.12	sp|P68036|UB2L3_HUMAN	Ubiquitin-conjugating enzyme E2 L3 OS=Homo sapiens OX=9606 GN=UBE2L3 PE=1 SV=1	HUMAN	4
558	5.24	5.37	54.7	54.7	54.7	sp|P80748|LV321_HUMAN	Immunoglobulin lambda variable 3-21 OS=Homo sapiens OX=9606 GN=IGLV3-21 PE=1 SV=2	HUMAN	21
558	0.01	4.03	30.43	13.91	13.91	sp|A0A075B6K5|LV39_HUMAN	Immunoglobulin lambda variable 3-9 OS=Homo sapiens OX=9606 GN=IGLV3-9 PE=3 SV=1	HUMAN	15
559	5.2	5.37	25.4	19.05	19.05	sp|Q9NRV9|HEBP1_HUMAN	Heme-binding protein 1 OS=Homo sapiens OX=9606 GN=HEBP1 PE=1 SV=1	HUMAN	3
560	5.19	7.39	19.46	19.46	15.38	sp|P51159|RB27A_HUMAN	Ras-related protein Rab-27A OS=Homo sapiens OX=9606 GN=RAB27A PE=1 SV=3	HUMAN	4
561	5.18	5.41	7.198	6.226	6.226	sp|P12109|CO6A1_HUMAN	Collagen alpha-1(VI) chain OS=Homo sapiens OX=9606 GN=COL6A1 PE=1 SV=3	HUMAN	5
562	5.14	5.22	21.21	21.21	21.21	sp|P03973|SLPI_HUMAN	Antileukoproteinase OS=Homo sapiens OX=9606 GN=SLPI PE=1 SV=2	HUMAN	4
563	5.12	5.23	22.44	16.9	12.19	sp|P21217|FUT3_HUMAN	3-galactosyl-N-acetylglucosaminide 4-alpha-L-fucosyltransferase FUT3 OS=Homo sapiens OX=9606 GN=FUT3 PE=1 SV=1	HUMAN	3
563	0.04	4.34	25.07	15.6	7.521	sp|P51993|FUT6_HUMAN	4-galactosyl-N-acetylglucosaminide 3-alpha-L-fucosyltransferase FUT6 OS=Homo sapiens OX=9606 GN=FUT6 PE=1 SV=1	HUMAN	2
563	0	4.27	17.11	11.76	7.219	sp|Q11128|FUT5_HUMAN	4-galactosyl-N-acetylglucosaminide 3-alpha-L-fucosyltransferase FUT5 OS=Homo sapiens OX=9606 GN=FUT5 PE=1 SV=1	HUMAN	2
564	5.1	5.19	25.1	17.11	14.07	sp|P28074|PSB5_HUMAN	Proteasome subunit beta type-5 OS=Homo sapiens OX=9606 GN=PSMB5 PE=1 SV=3	HUMAN	3
565	5.09	5.36	43.08	37.44	33.85	sp|P13498|CY24A_HUMAN	Cytochrome b-245 light chain OS=Homo sapiens OX=9606 GN=CYBA PE=1 SV=3	HUMAN	7
566	5.07	5.27	14.03	11.34	8.955	sp|P09668|CATH_HUMAN	Pro-cathepsin H OS=Homo sapiens OX=9606 GN=CTSH PE=1 SV=4	HUMAN	3
567	5.05	5.13	22.18	14.64	14.64	sp|Q9UL46|PSME2_HUMAN	Proteasome activator complex subunit 2 OS=Homo sapiens OX=9606 GN=PSME2 PE=1 SV=4	HUMAN	3
568	5.03	5.29	11.76	11.76	5.949	sp|Q8IWA5|CTL2_HUMAN	Choline transporter-like protein 2 OS=Homo sapiens OX=9606 GN=SLC44A2 PE=1 SV=3	HUMAN	3
569	5.03	5.17	17.88	15.54	12.95	sp|P15309|PPAP_HUMAN	Prostatic acid phosphatase OS=Homo sapiens OX=9606 GN=ACP3 PE=1 SV=3	HUMAN	4
570	5	15.11	40.66	30.49	28.02	sp|P09972|ALDOC_HUMAN	Fructose-bisphosphate aldolase C OS=Homo sapiens OX=9606 GN=ALDOC PE=1 SV=2	HUMAN	10
571	4.98	5.1	18.31	10.7	9.238	sp|P38606|VATA_HUMAN	V-type proton ATPase catalytic subunit A OS=Homo sapiens OX=9606 GN=ATP6V1A PE=1 SV=2	HUMAN	4
572	4.98	5.09	28.39	28.39	27.74	sp|Q9UBH0|I36RA_HUMAN	Interleukin-36 receptor antagonist protein OS=Homo sapiens OX=9606 GN=IL36RN PE=1 SV=1	HUMAN	4
573	4.94	5.11	34.62	34.62	26.92	sp|P55145|MANF_HUMAN	Mesencephalic astrocyte-derived neurotrophic factor OS=Homo sapiens OX=9606 GN=MANF PE=1 SV=3	HUMAN	4
574	4.92	14.19	65.79	65.79	65.79	sp|P15531|NDKA_HUMAN	Nucleoside diphosphate kinase A OS=Homo sapiens OX=9606 GN=NME1 PE=1 SV=1	HUMAN	11
575	4.89	13.2	43.89	36.11	36.11	sp|P18085|ARF4_HUMAN	ADP-ribosylation factor 4 OS=Homo sapiens OX=9606 GN=ARF4 PE=1 SV=3	HUMAN	9
576	4.89	5.22	21.15	21.15	21.15	sp|P22061|PIMT_HUMAN	Protein-L-isoaspartate(D-aspartate) O-methyltransferase OS=Homo sapiens OX=9606 GN=PCMT1 PE=1 SV=4	HUMAN	4
577	4.86	7.59	12.21	8.833	5.453	sp|P19367|HXK1_HUMAN	Hexokinase-1 OS=Homo sapiens OX=9606 GN=HK1 PE=1 SV=3	HUMAN	4
578	4.86	4.94	8.304	8.304	8.304	sp|Q5SSG8|MUC21_HUMAN	Mucin-21 OS=Homo sapiens OX=9606 GN=MUC21 PE=1 SV=2	HUMAN	5
579	4.84	5	19.03	9.659	9.659	sp|P02760|AMBP_HUMAN	Protein AMBP OS=Homo sapiens OX=9606 GN=AMBP PE=1 SV=1	HUMAN	3
580	4.8	5.2	41.5	33	19.5	sp|P61086|UBE2K_HUMAN	Ubiquitin-conjugating enzyme E2 K OS=Homo sapiens OX=9606 GN=UBE2K PE=1 SV=3	HUMAN	4
581	4.8	4.9	11.75	10.2	7.982	sp|P68363|TBA1B_HUMAN	Tubulin alpha-1B chain OS=Homo sapiens OX=9606 GN=TUBA1B PE=1 SV=1	HUMAN	3
582	4.79	5.13	18.3	16.07	16.07	sp|O43760|SNG2_HUMAN	Synaptogyrin-2 OS=Homo sapiens OX=9606 GN=SYNGR2 PE=1 SV=1	HUMAN	5
583	4.79	4.87	21.43	13.79	8.128	sp|Q9BS26|ERP44_HUMAN	Endoplasmic reticulum resident protein 44 OS=Homo sapiens OX=9606 GN=ERP44 PE=1 SV=1	HUMAN	3
584	4.79	4.86	37.57	27.75	27.75	sp|Q969H8|MYDGF_HUMAN	Myeloid-derived growth factor OS=Homo sapiens OX=9606 GN=MYDGF PE=1 SV=1	HUMAN	4
585	4.78	4.88	9.955	8.748	7.391	sp|Q9UM07|PADI4_HUMAN	Protein-arginine deiminase type-4 OS=Homo sapiens OX=9606 GN=PADI4 PE=1 SV=2	HUMAN	3
586	4.75	4.96	20	15	12.5	sp|Q96C19|EFHD2_HUMAN	EF-hand domain-containing protein D2 OS=Homo sapiens OX=9606 GN=EFHD2 PE=1 SV=1	HUMAN	3
587	4.74	4.98	7.734	6.649	6.649	sp|Q9NY33|DPP3_HUMAN	Dipeptidyl peptidase 3 OS=Homo sapiens OX=9606 GN=DPP3 PE=1 SV=2	HUMAN	4
588	4.74	4.91	20.19	20.19	20.19	sp|P48047|ATPO_HUMAN	ATP synthase subunit O, mitochondrial OS=Homo sapiens OX=9606 GN=ATP5PO PE=1 SV=1	HUMAN	4
589	4.73	4.8	9.331	7.099	7.099	sp|P12955|PEPD_HUMAN	Xaa-Pro dipeptidase OS=Homo sapiens OX=9606 GN=PEPD PE=1 SV=3	HUMAN	3
590	4.69	4.86	40	40	31.11	sp|P06703|S10A6_HUMAN	Protein S100-A6 OS=Homo sapiens OX=9606 GN=S100A6 PE=1 SV=1	HUMAN	4
591	4.68	4.76	13.8	13.8	11.27	sp|P27169|PON1_HUMAN	Serum paraoxonase/arylesterase 1 OS=Homo sapiens OX=9606 GN=PON1 PE=1 SV=3	HUMAN	4
592	4.67	4.78	5.642	4.513	4.513	sp|Q92542|NICA_HUMAN	Nicastrin OS=Homo sapiens OX=9606 GN=NCSTN PE=1 SV=2	HUMAN	3
593	4.67	4.77	31.17	31.17	18.83	sp|Q96A26|F162A_HUMAN	Protein FAM162A OS=Homo sapiens OX=9606 GN=FAM162A PE=1 SV=2	HUMAN	3
594	4.64	7.2	66.67	49.57	38.46	sp|P0DP03|HVC05_HUMAN	Immunoglobulin heavy variable 3-30-5 OS=Homo sapiens OX=9606 GN=IGHV3-30-5 PE=3 SV=1	HUMAN	34
594	0	9.36	62.39	62.39	59.83	sp|P01764|HV323_HUMAN	Immunoglobulin heavy variable 3-23 OS=Homo sapiens OX=9606 GN=IGHV3-23 PE=1 SV=2	HUMAN	39
594	0	7.2	66.67	49.57	38.46	sp|P01768|HV330_HUMAN	Immunoglobulin heavy variable 3-30 OS=Homo sapiens OX=9606 GN=IGHV3-30 PE=1 SV=2	HUMAN	34
595	4.62	4.67	14.74	8.171	8.171	sp|O14773|TPP1_HUMAN	Tripeptidyl-peptidase 1 OS=Homo sapiens OX=9606 GN=TPP1 PE=1 SV=2	HUMAN	3
596	4.6	4.78	28.28	28.28	28.28	sp|P60985|KTDAP_HUMAN	Keratinocyte differentiation-associated protein OS=Homo sapiens OX=9606 GN=KRTDAP PE=1 SV=1	HUMAN	3
597	4.6	4.64	15.46	10.09	10.09	sp|P02649|APOE_HUMAN	Apolipoprotein E OS=Homo sapiens OX=9606 GN=APOE PE=1 SV=1	HUMAN	3
598	4.58	6.76	31.41	31.41	22.51	sp|P84095|RHOG_HUMAN	Rho-related GTP-binding protein RhoG OS=Homo sapiens OX=9606 GN=RHOG PE=1 SV=1	HUMAN	3
599	4.58	4.76	17.1	11.16	7.838	sp|Q6ZMR5|TM11A_HUMAN	Transmembrane protease serine 11A OS=Homo sapiens OX=9606 GN=TMPRSS11A PE=1 SV=1	HUMAN	3
600	4.57	4.92	48.59	47.89	28.17	sp|Q05315|LEG10_HUMAN	Galectin-10 OS=Homo sapiens OX=9606 GN=CLC PE=1 SV=3	HUMAN	7
601	4.55	4.7	25.17	25.17	25.17	sp|P34096|RNAS4_HUMAN	Ribonuclease 4 OS=Homo sapiens OX=9606 GN=RNASE4 PE=1 SV=3	HUMAN	3
602	4.55	4.6	26.09	26.09	26.09	sp|P10153|RNAS2_HUMAN	Non-secretory ribonuclease OS=Homo sapiens OX=9606 GN=RNASE2 PE=1 SV=2	HUMAN	6
603	4.54	4.78	18.12	14.43	14.43	sp|P36542|ATPG_HUMAN	ATP synthase subunit gamma, mitochondrial OS=Homo sapiens OX=9606 GN=ATP5F1C PE=1 SV=1	HUMAN	4
604	4.51	4.76	21.96	15.97	12.38	sp|P00352|AL1A1_HUMAN	Retinal dehydrogenase 1 OS=Homo sapiens OX=9606 GN=ALDH1A1 PE=1 SV=2	HUMAN	4
605	4.46	4.5	44.09	44.09	38.58	sp|P61970|NTF2_HUMAN	Nuclear transport factor 2 OS=Homo sapiens OX=9606 GN=NUTF2 PE=1 SV=1	HUMAN	3
606	4.43	4.47	13.69	11.11	9.325	sp|P78324|SHPS1_HUMAN	Tyrosine-protein phosphatase non-receptor type substrate 1 OS=Homo sapiens OX=9606 GN=SIRPA PE=1 SV=2	HUMAN	3
606	0	4.46	18.09	14.07	11.81	sp|Q5TFQ8|SIRBL_HUMAN	Signal-regulatory protein beta-1 isoform 3 OS=Homo sapiens OX=9606 GN=SIRPB1 PE=1 SV=1	HUMAN	3
607	4.38	10.89	70.09	61.54	43.59	sp|P01599|KV117_HUMAN	Immunoglobulin kappa variable 1-17 OS=Homo sapiens OX=9606 GN=IGKV1-17 PE=1 SV=2	HUMAN	33
607	0	8.83	60.68	48.72	42.74	sp|A0A0C4DH72|KV106_HUMAN	Immunoglobulin kappa variable 1-6 OS=Homo sapiens OX=9606 GN=IGKV1-6 PE=3 SV=1	HUMAN	24
608	4.38	4.42	11.08	6.476	3.113	sp|P14625|ENPL_HUMAN	Endoplasmin OS=Homo sapiens OX=9606 GN=HSP90B1 PE=1 SV=1	HUMAN	2
609	4.37	4.48	13.17	7.561	7.561	sp|Q99574|NEUS_HUMAN	Neuroserpin OS=Homo sapiens OX=9606 GN=SERPINI1 PE=1 SV=1	HUMAN	3
610	4.36	4.4	19.32	19.32	14.02	sp|P28070|PSB4_HUMAN	Proteasome subunit beta type-4 OS=Homo sapiens OX=9606 GN=PSMB4 PE=1 SV=4	HUMAN	2
611	4.32	4.41	38.21	26.83	26.83	sp|Q9BRA2|TXD17_HUMAN	Thioredoxin domain-containing protein 17 OS=Homo sapiens OX=9606 GN=TXNDC17 PE=1 SV=1	HUMAN	3
612	4.32	4.36	9.552	7.797	6.043	sp|O95497|VNN1_HUMAN	Pantetheinase OS=Homo sapiens OX=9606 GN=VNN1 PE=1 SV=2	HUMAN	2
613	4.28	4.3	12.83	9.811	8.679	sp|P55064|AQP5_HUMAN	Aquaporin-5 OS=Homo sapiens OX=9606 GN=AQP5 PE=1 SV=1	HUMAN	2
614	4.19	4.29	15.56	12.97	7.205	sp|O43866|CD5L_HUMAN	CD5 antigen-like OS=Homo sapiens OX=9606 GN=CD5L PE=1 SV=1	HUMAN	2
615	4.18	10.55	62.61	47.83	42.61	sp|A0A0C4DH67|KV108_HUMAN	Immunoglobulin kappa variable 1-8 OS=Homo sapiens OX=9606 GN=IGKV1-8 PE=3 SV=1	HUMAN	29
615	0	8.49	47.86	45.3	29.06	sp|A0A0C4DH69|KV109_HUMAN	Immunoglobulin kappa variable 1-9 OS=Homo sapiens OX=9606 GN=IGKV1-9 PE=3 SV=1	HUMAN	28
616	4.17	4.19	18.04	18.04	12.37	sp|Q13636|RAB31_HUMAN	Ras-related protein Rab-31 OS=Homo sapiens OX=9606 GN=RAB31 PE=1 SV=1	HUMAN	2
616	0	2.16	11.34	11.34	5.67	sp|Q9UL26|RB22A_HUMAN	Ras-related protein Rab-22A OS=Homo sapiens OX=9606 GN=RAB22A PE=1 SV=2	HUMAN	1
617	4.16	4.18	30.23	24.81	18.6	sp|P10606|COX5B_HUMAN	Cytochrome c oxidase subunit 5B, mitochondrial OS=Homo sapiens OX=9606 GN=COX5B PE=1 SV=2	HUMAN	2
618	4.16	4.18	43.44	43.44	29.51	sp|P0DJI8|SAA1_HUMAN	Serum amyloid A-1 protein OS=Homo sapiens OX=9606 GN=SAA1 PE=1 SV=1	HUMAN	2
619	4.15	4.17	11.25	8.542	6.458	sp|P31930|QCR1_HUMAN	Cytochrome b-c1 complex subunit 1, mitochondrial OS=Homo sapiens OX=9606 GN=UQCRC1 PE=1 SV=3	HUMAN	2
620	4.14	4.16	17.46	17.46	12.7	sp|O43852|CALU_HUMAN	Calumenin OS=Homo sapiens OX=9606 GN=CALU PE=1 SV=2	HUMAN	2
621	4.11	4.13	13.87	10.08	7.563	sp|P08962|CD63_HUMAN	CD63 antigen OS=Homo sapiens OX=9606 GN=CD63 PE=1 SV=2	HUMAN	5
622	4.1	4.11	30.14	24.2	12.33	sp|P28065|PSB9_HUMAN	Proteasome subunit beta type-9 OS=Homo sapiens OX=9606 GN=PSMB9 PE=1 SV=2	HUMAN	2
623	4.07	4.18	23.62	19.94	10.74	sp|O00602|FCN1_HUMAN	Ficolin-1 OS=Homo sapiens OX=9606 GN=FCN1 PE=1 SV=2	HUMAN	2
624	4.07	4.18	19.87	13.8	10.44	sp|Q16762|THTR_HUMAN	Thiosulfate sulfurtransferase OS=Homo sapiens OX=9606 GN=TST PE=1 SV=4	HUMAN	2
625	4.05	6.07	14.9	14.9	12.32	sp|P31997|CEAM8_HUMAN	Carcinoembryonic antigen-related cell adhesion molecule 8 OS=Homo sapiens OX=9606 GN=CEACAM8 PE=1 SV=2	HUMAN	3
626	4.05	4.05	6.731	6.731	5	sp|O95498|VNN2_HUMAN	Vascular non-inflammatory molecule 2 OS=Homo sapiens OX=9606 GN=VNN2 PE=1 SV=3	HUMAN	2
627	4.03	24.47	56.94	56.94	52.31	sp|P0DOX8|IGL1_HUMAN	Immunoglobulin lambda-1 light chain OS=Homo sapiens OX=9606 PE=1 SV=1	HUMAN	65
627	0	24.37	51.87	51.87	47.2	sp|B9A064|IGLL5_HUMAN	Immunoglobulin lambda-like polypeptide 5 OS=Homo sapiens OX=9606 GN=IGLL5 PE=2 SV=2	HUMAN	64
628	4.03	4.03	28.32	19.47	19.47	sp|P61803|DAD1_HUMAN	Dolichyl-diphosphooligosaccharide--protein glycosyltransferase subunit DAD1 OS=Homo sapiens OX=9606 GN=DAD1 PE=1 SV=3	HUMAN	2
629	4.02	4.11	18.88	14.86	9.639	sp|P39687|AN32A_HUMAN	Acidic leucine-rich nuclear phosphoprotein 32 family member A OS=Homo sapiens OX=9606 GN=ANP32A PE=1 SV=1	HUMAN	2
630	4.02	4.03	39.17	39.17	28.33	sp|P01704|LV214_HUMAN	Immunoglobulin lambda variable 2-14 OS=Homo sapiens OX=9606 GN=IGLV2-14 PE=1 SV=2	HUMAN	5
630	0.02	2.08	32.2	32.2	32.2	sp|P01709|LV208_HUMAN	Immunoglobulin lambda variable 2-8 OS=Homo sapiens OX=9606 GN=IGLV2-8 PE=1 SV=2	HUMAN	8
631	4.02	4.03	64.41	64.41	64.41	sp|P01703|LV140_HUMAN	Immunoglobulin lambda variable 1-40 OS=Homo sapiens OX=9606 GN=IGLV1-40 PE=1 SV=2	HUMAN	9
632	4.01	8.09	50.43	50.43	49.57	sp|P01594|KV133_HUMAN	Immunoglobulin kappa variable 1-33 OS=Homo sapiens OX=9606 GN=IGKV1-33 PE=1 SV=2	HUMAN	24
632	0	8.09	50.43	50.43	49.57	sp|P01593|KVD33_HUMAN	Immunoglobulin kappa variable 1D-33 OS=Homo sapiens OX=9606 GN=IGKV1D-33 PE=1 SV=2	HUMAN	24
633	4.01	4.14	10.68	10.68	10.68	sp|Q99439|CNN2_HUMAN	Calponin-2 OS=Homo sapiens OX=9606 GN=CNN2 PE=1 SV=4	HUMAN	3
634	4.01	4.01	32.4	9.497	9.497	sp|P67812|SC11A_HUMAN	Signal peptidase complex catalytic subunit SEC11A OS=Homo sapiens OX=9606 GN=SEC11A PE=1 SV=1	HUMAN	2
635	4.01	4.01	15.1	10.74	10.74	sp|O00560|SDCB1_HUMAN	Syntenin-1 OS=Homo sapiens OX=9606 GN=SDCBP PE=1 SV=1	HUMAN	2
636	4	12.4	74.36	70.09	70.09	sp|P01780|HV307_HUMAN	Immunoglobulin heavy variable 3-7 OS=Homo sapiens OX=9606 GN=IGHV3-7 PE=1 SV=2	HUMAN	49
637	4	8.24	63.56	60.17	57.63	sp|A0A0B4J1X8|HV343_HUMAN	Immunoglobulin heavy variable 3-43 OS=Homo sapiens OX=9606 GN=IGHV3-43 PE=3 SV=1	HUMAN	21
638	4	8.23	62.39	50.43	44.44	sp|P04430|KV116_HUMAN	Immunoglobulin kappa variable 1-16 OS=Homo sapiens OX=9606 GN=IGKV1-16 PE=1 SV=2	HUMAN	24
639	4	8.01	57.26	50.43	41.88	sp|A0A0J9YX35|HV64D_HUMAN	Immunoglobulin heavy variable 3-64D OS=Homo sapiens OX=9606 GN=IGHV3-64D PE=3 SV=1	HUMAN	16
640	4	8	62.39	57.26	43.59	sp|A0A0C4DH35|HV335_HUMAN	Probable non-functional immunoglobulin heavy variable 3-35 OS=Homo sapiens OX=9606 GN=IGHV3-35 PE=1 SV=1	HUMAN	20
641	4	4.39	15.94	13.44	13.44	sp|Q32P51|RA1L2_HUMAN	Heterogeneous nuclear ribonucleoprotein A1-like 2 OS=Homo sapiens OX=9606 GN=HNRNPA1L2 PE=2 SV=2	HUMAN	5
641	0	4.39	13.71	11.56	11.56	sp|P09651|ROA1_HUMAN	Heterogeneous nuclear ribonucleoprotein A1 OS=Homo sapiens OX=9606 GN=HNRNPA1 PE=1 SV=5	HUMAN	5
642	4	4.1	44.74	32.46	24.56	sp|A0A0A0MT36|KVD21_HUMAN	Immunoglobulin kappa variable 6D-21 OS=Homo sapiens OX=9606 GN=IGKV6D-21 PE=3 SV=1	HUMAN	2
642	0	2	19.13	13.04	10.43	sp|A0A0C4DH26|KVD41_HUMAN	Probable non-functional immunoglobulin kappa variable 6D-41 OS=Homo sapiens OX=9606 GN=IGKV6D-41 PE=1 SV=1	HUMAN	1
643	4	4.01	7.724	3.862	3.862	sp|P11166|GTR1_HUMAN	Solute carrier family 2, facilitated glucose transporter member 1 OS=Homo sapiens OX=9606 GN=SLC2A1 PE=1 SV=2	HUMAN	2
644	4	4.01	27.98	21.76	21.76	sp|Q96FX8|PERP_HUMAN	p53 apoptosis effector related to PMP-22 OS=Homo sapiens OX=9606 GN=PERP PE=1 SV=1	HUMAN	2
645	4	4	21.46	13.24	13.24	sp|P49755|TMEDA_HUMAN	Transmembrane emp24 domain-containing protein 10 OS=Homo sapiens OX=9606 GN=TMED10 PE=1 SV=2	HUMAN	2
646	4	4	35.59	35.59	24.58	sp|A0A075B6J9|LV218_HUMAN	Immunoglobulin lambda variable 2-18 OS=Homo sapiens OX=9606 GN=IGLV2-18 PE=3 SV=2	HUMAN	2
647	4	4	18.37	17.69	17.69	sp|Q99735|MGST2_HUMAN	Microsomal glutathione S-transferase 2 OS=Homo sapiens OX=9606 GN=MGST2 PE=1 SV=1	HUMAN	2
648	4	4	10.93	8.278	8.278	sp|P42126|ECI1_HUMAN	Enoyl-CoA delta isomerase 1, mitochondrial OS=Homo sapiens OX=9606 GN=ECI1 PE=1 SV=1	HUMAN	2
649	4	4	24.07	24.07	24.07	sp|Q9HD89|RETN_HUMAN	Resistin OS=Homo sapiens OX=9606 GN=RETN PE=1 SV=1	HUMAN	2
650	4	4	16.88	16.88	16.88	sp|Q9H4G4|GAPR1_HUMAN	Golgi-associated plant pathogenesis-related protein 1 OS=Homo sapiens OX=9606 GN=GLIPR2 PE=1 SV=3	HUMAN	4
651	4	4	31.73	31.73	31.73	sp|Q96QR1|SG3A1_HUMAN	Secretoglobin family 3A member 1 OS=Homo sapiens OX=9606 GN=SCGB3A1 PE=1 SV=2	HUMAN	2
652	4	4	19.73	19.73	19.73	sp|P62837|UB2D2_HUMAN	Ubiquitin-conjugating enzyme E2 D2 OS=Homo sapiens OX=9606 GN=UBE2D2 PE=1 SV=1	HUMAN	2
652	0	4	19.73	19.73	19.73	sp|P61077|UB2D3_HUMAN	Ubiquitin-conjugating enzyme E2 D3 OS=Homo sapiens OX=9606 GN=UBE2D3 PE=1 SV=1	HUMAN	2
652	0	2	12.24	12.24	12.24	sp|Q9Y2X8|UB2D4_HUMAN	Ubiquitin-conjugating enzyme E2 D4 OS=Homo sapiens OX=9606 GN=UBE2D4 PE=1 SV=1	HUMAN	1
652	0	2	12.24	12.24	12.24	sp|P51668|UB2D1_HUMAN	Ubiquitin-conjugating enzyme E2 D1 OS=Homo sapiens OX=9606 GN=UBE2D1 PE=1 SV=1	HUMAN	1
653	4	4	16.53	16.53	16.53	sp|P60033|CD81_HUMAN	CD81 antigen OS=Homo sapiens OX=9606 GN=CD81 PE=1 SV=1	HUMAN	2
654	4	4	29.45	29.45	29.45	sp|P32320|CDD_HUMAN	Cytidine deaminase OS=Homo sapiens OX=9606 GN=CDA PE=1 SV=2	HUMAN	2
655	4	4	8.014	8.014	8.014	sp|P24071|FCAR_HUMAN	Immunoglobulin alpha Fc receptor OS=Homo sapiens OX=9606 GN=FCAR PE=1 SV=1	HUMAN	2
656	4	4	26.74	26.74	26.74	sp|P14854|CX6B1_HUMAN	Cytochrome c oxidase subunit 6B1 OS=Homo sapiens OX=9606 GN=COX6B1 PE=1 SV=2	HUMAN	2
657	4	4	27.71	27.71	27.71	sp|P14406|CX7A2_HUMAN	Cytochrome c oxidase subunit 7A2, mitochondrial OS=Homo sapiens OX=9606 GN=COX7A2 PE=1 SV=1	HUMAN	2
658	4	4	17.39	17.39	17.39	sp|P14174|MIF_HUMAN	Macrophage migration inhibitory factor OS=Homo sapiens OX=9606 GN=MIF PE=1 SV=4	HUMAN	3
658	0	2	10.71	10.71	10.71	RRRRRsp|A0A1B0GTQ4|MYMX_HUMAN	REVERSED Protein myomixer OS=Homo sapiens OX=9606 GN=MYMX PE=3 SV=1	HUMAN	1
659	4	4	21.36	21.36	21.36	sp|O75964|ATP5L_HUMAN	ATP synthase subunit g, mitochondrial OS=Homo sapiens OX=9606 GN=ATP5MG PE=1 SV=3	HUMAN	2
659	0	2	13	13	13	sp|Q7Z4Y8|AT5L2_HUMAN	Putative ATP synthase subunit g 2, mitochondrial OS=Homo sapiens OX=9606 GN=ATP5MGL PE=5 SV=1	HUMAN	1
660	4	4	15.38	15.38	15.38	sp|A0A075B6I9|LV746_HUMAN	Immunoglobulin lambda variable 7-46 OS=Homo sapiens OX=9606 GN=IGLV7-46 PE=3 SV=4	HUMAN	2
661	3.95	4.17	9.925	6.316	6.316	sp|Q9Y2J8|PADI2_HUMAN	Protein-arginine deiminase type-2 OS=Homo sapiens OX=9606 GN=PADI2 PE=1 SV=2	HUMAN	4
662	3.92	4.07	39.32	39.32	39.32	sp|P01700|LV147_HUMAN	Immunoglobulin lambda variable 1-47 OS=Homo sapiens OX=9606 GN=IGLV1-47 PE=1 SV=2	HUMAN	9
662	0	1.89	28.21	28.21	28.21	sp|P01699|LV144_HUMAN	Immunoglobulin lambda variable 1-44 OS=Homo sapiens OX=9606 GN=IGLV1-44 PE=1 SV=2	HUMAN	5
663	3.92	4	23.3	23.3	23.3	sp|P08493|MGP_HUMAN	Matrix Gla protein OS=Homo sapiens OX=9606 GN=MGP PE=1 SV=2	HUMAN	2
664	3.89	13.19	35.71	35.71	35.71	sp|Q8N257|H2B3B_HUMAN	Histone H2B type 3-B OS=Homo sapiens OX=9606 GN=H2BU1 PE=1 SV=3	HUMAN	11
664	0	13.19	35.71	35.71	35.71	sp|Q16778|H2B2E_HUMAN	Histone H2B type 2-E OS=Homo sapiens OX=9606 GN=H2BC21 PE=1 SV=3	HUMAN	11
664	0	13.19	35.71	35.71	35.71	sp|P33778|H2B1B_HUMAN	Histone H2B type 1-B OS=Homo sapiens OX=9606 GN=H2BC3 PE=1 SV=2	HUMAN	11
664	0	13.19	35.71	35.71	35.71	sp|P23527|H2B1O_HUMAN	Histone H2B type 1-O OS=Homo sapiens OX=9606 GN=H2BC17 PE=1 SV=3	HUMAN	11
664	0	13.19	35.71	35.71	35.71	sp|P06899|H2B1J_HUMAN	Histone H2B type 1-J OS=Homo sapiens OX=9606 GN=H2BC11 PE=1 SV=3	HUMAN	11
664	0	3.96	6.098	6.098	6.098	sp|Q6DRA6|H2B2D_HUMAN	Putative histone H2B type 2-D OS=Homo sapiens OX=9606 GN=H2BC19P PE=5 SV=3	HUMAN	2
664	0	3.96	5.181	5.181	5.181	sp|Q6DN03|H2B2C_HUMAN	Putative histone H2B type 2-C OS=Homo sapiens OX=9606 GN=H2BC20P PE=5 SV=3	HUMAN	2
665	3.87	3.97	43.55	20.97	20.97	sp|Q9UHA4|LTOR3_HUMAN	Ragulator complex protein LAMTOR3 OS=Homo sapiens OX=9606 GN=LAMTOR3 PE=1 SV=1	HUMAN	2
666	3.86	3.96	5.39	2.837	2.837	sp|P46977|STT3A_HUMAN	Dolichyl-diphosphooligosaccharide--protein glycosyltransferase subunit STT3A OS=Homo sapiens OX=9606 GN=STT3A PE=1 SV=2	HUMAN	2
667	3.83	4	11.11	10.58	10.58	sp|Q00765|REEP5_HUMAN	Receptor expression-enhancing protein 5 OS=Homo sapiens OX=9606 GN=REEP5 PE=1 SV=3	HUMAN	3
668	3.83	3.93	11.04	11.04	7.692	sp|Q9Y624|JAM1_HUMAN	Junctional adhesion molecule A OS=Homo sapiens OX=9606 GN=F11R PE=1 SV=1	HUMAN	2
669	3.8	3.94	11.33	5.991	2.723	sp|P40189|IL6RB_HUMAN	Interleukin-6 receptor subunit beta OS=Homo sapiens OX=9606 GN=IL6ST PE=1 SV=2	HUMAN	3
670	3.8	3.89	16.92	11.79	11.79	sp|Q9ULZ3|ASC_HUMAN	Apoptosis-associated speck-like protein containing a CARD OS=Homo sapiens OX=9606 GN=PYCARD PE=1 SV=2	HUMAN	2
671	3.78	3.89	19.56	11.56	11.56	sp|P78330|SERB_HUMAN	Phosphoserine phosphatase OS=Homo sapiens OX=9606 GN=PSPH PE=1 SV=2	HUMAN	2
672	3.68	3.78	5.119	3.473	3.473	sp|P32942|ICAM3_HUMAN	Intercellular adhesion molecule 3 OS=Homo sapiens OX=9606 GN=ICAM3 PE=1 SV=2	HUMAN	2
673	3.64	3.92	27.88	14.1	7.051	sp|Q53GQ0|DHB12_HUMAN	Very-long-chain 3-oxoacyl-CoA reductase OS=Homo sapiens OX=9606 GN=HSD17B12 PE=1 SV=2	HUMAN	2
674	3.64	3.72	54.31	42.24	42.24	sp|A0A075B6H7|KV37_HUMAN	Probable non-functional immunoglobulin kappa variable 3-7 OS=Homo sapiens OX=9606 GN=IGKV3-7 PE=1 SV=1	HUMAN	10
674	0	8.41	58.26	58.26	41.74	sp|P01624|KV315_HUMAN	Immunoglobulin kappa variable 3-15 OS=Homo sapiens OX=9606 GN=IGKV3-15 PE=1 SV=2	HUMAN	23
674	0	2.14	31.93	12.61	7.563	sp|A0A0C4DH55|KVD07_HUMAN	Immunoglobulin kappa variable 3D-7 OS=Homo sapiens OX=9606 GN=IGKV3D-7 PE=3 SV=5	HUMAN	4
675	3.6	3.8	6.577	6.577	6.577	sp|P28799|GRN_HUMAN	Progranulin OS=Homo sapiens OX=9606 GN=GRN PE=1 SV=2	HUMAN	3
676	3.59	3.72	10.51	8.645	5.841	sp|Q13838|DX39B_HUMAN	Spliceosome RNA helicase DDX39B OS=Homo sapiens OX=9606 GN=DDX39B PE=1 SV=1	HUMAN	2
676	0	2.3	7.963	6.089	3.279	sp|O00148|DX39A_HUMAN	ATP-dependent RNA helicase DDX39A OS=Homo sapiens OX=9606 GN=DDX39A PE=1 SV=2	HUMAN	1
677	3.57	3.97	52.94	52.94	43.14	sp|P61604|CH10_HUMAN	10 kDa heat shock protein, mitochondrial OS=Homo sapiens OX=9606 GN=HSPE1 PE=1 SV=2	HUMAN	4
678	3.55	5.07	10.57	8.571	8.286	sp|Q12792|TWF1_HUMAN	Twinfilin-1 OS=Homo sapiens OX=9606 GN=TWF1 PE=1 SV=3	HUMAN	3
679	3.55	3.67	10.27	5.993	4.281	sp|P23368|MAOM_HUMAN	NAD-dependent malic enzyme, mitochondrial OS=Homo sapiens OX=9606 GN=ME2 PE=1 SV=1	HUMAN	2
680	3.55	3.66	20.13	12.58	8.176	sp|Q7L5L3|GDPD3_HUMAN	Lysophospholipase D GDPD3 OS=Homo sapiens OX=9606 GN=GDPD3 PE=1 SV=3	HUMAN	2
681	3.54	3.68	13.54	13.54	9.607	sp|Q9BRX8|PXL2A_HUMAN	Peroxiredoxin-like 2A OS=Homo sapiens OX=9606 GN=PRXL2A PE=1 SV=3	HUMAN	2
682	3.52	3.65	28.19	28.19	28.19	sp|Q15828|CYTM_HUMAN	Cystatin-M OS=Homo sapiens OX=9606 GN=CST6 PE=1 SV=1	HUMAN	3
683	3.51	3.72	5.357	5.357	3.289	sp|Q9NQ38|ISK5_HUMAN	Serine protease inhibitor Kazal-type 5 OS=Homo sapiens OX=9606 GN=SPINK5 PE=1 SV=2	HUMAN	4
684	3.51	3.68	11.3	11.3	11.3	sp|Q15125|EBP_HUMAN	3-beta-hydroxysteroid-Delta(8),Delta(7)-isomerase OS=Homo sapiens OX=9606 GN=EBP PE=1 SV=3	HUMAN	2
685	3.41	3.71	12.96	10.9	7.364	sp|P38646|GRP75_HUMAN	Stress-70 protein, mitochondrial OS=Homo sapiens OX=9606 GN=HSPA9 PE=1 SV=2	HUMAN	6
686	3.27	3.44	5.791	3.642	2.149	sp|Q00610|CLH1_HUMAN	Clathrin heavy chain 1 OS=Homo sapiens OX=9606 GN=CLTC PE=1 SV=5	HUMAN	3
687	3.22	3.3	15.06	10.24	7.229	sp|Q53FA7|QORX_HUMAN	Quinone oxidoreductase PIG3 OS=Homo sapiens OX=9606 GN=TP53I3 PE=1 SV=2	HUMAN	2
688	3.22	3.3	17.39	17.39	17.39	sp|Q6UWW0|LCN15_HUMAN	Lipocalin-15 OS=Homo sapiens OX=9606 GN=LCN15 PE=1 SV=1	HUMAN	3
689	3.22	3.29	8.787	8.787	8.787	sp|P28072|PSB6_HUMAN	Proteasome subunit beta type-6 OS=Homo sapiens OX=9606 GN=PSMB6 PE=1 SV=4	HUMAN	2
690	3.2	3.42	14.53	14.53	14.53	sp|P40199|CEAM6_HUMAN	Carcinoembryonic antigen-related cell adhesion molecule 6 OS=Homo sapiens OX=9606 GN=CEACAM6 PE=1 SV=3	HUMAN	5
691	3.18	3.3	5.302	2.568	2.568	sp|P01133|EGF_HUMAN	Pro-epidermal growth factor OS=Homo sapiens OX=9606 GN=EGF PE=1 SV=2	HUMAN	3
692	3.17	3.28	27.33	27.33	19.77	sp|P13693|TCTP_HUMAN	Translationally-controlled tumor protein OS=Homo sapiens OX=9606 GN=TPT1 PE=1 SV=1	HUMAN	3
693	3.17	3.26	5.174	3.902	1.696	sp|Q92896|GSLG1_HUMAN	Golgi apparatus protein 1 OS=Homo sapiens OX=9606 GN=GLG1 PE=1 SV=2	HUMAN	2
694	3.15	3.24	22.86	21.43	15.71	sp|Q9UKR5|ERG28_HUMAN	Ergosterol biosynthetic protein 28 homolog OS=Homo sapiens OX=9606 GN=ERG28 PE=1 SV=1	HUMAN	2
695	3.15	3.22	6.831	6.831	6.831	sp|P10321|HLAC_HUMAN	HLA class I histocompatibility antigen, C alpha chain OS=Homo sapiens OX=9606 GN=HLA-C PE=1 SV=3	HUMAN	2
695	0.04	2.01	8.219	3.562	3.562	sp|P04439|HLAA_HUMAN	HLA class I histocompatibility antigen, A alpha chain OS=Homo sapiens OX=9606 GN=HLA-A PE=1 SV=2	HUMAN	1
695	0.04	2.01	8.287	3.591	3.591	sp|P01889|HLAB_HUMAN	HLA class I histocompatibility antigen, B alpha chain OS=Homo sapiens OX=9606 GN=HLA-B PE=1 SV=3	HUMAN	1
695	0.04	2	3.846	3.846	3.846	sp|P17693|HLAG_HUMAN	HLA class I histocompatibility antigen, alpha chain G OS=Homo sapiens OX=9606 GN=HLA-G PE=1 SV=1	HUMAN	1
695	0.04	2	3.631	3.631	3.631	sp|P13747|HLAE_HUMAN	HLA class I histocompatibility antigen, alpha chain E OS=Homo sapiens OX=9606 GN=HLA-E PE=1 SV=4	HUMAN	1
695	0.04	2	3.591	3.591	3.591	sp|P01893|HLAH_HUMAN	Putative HLA class I histocompatibility antigen, alpha chain H OS=Homo sapiens OX=9606 GN=HLA-H PE=5 SV=3	HUMAN	1
696	3.13	3.41	22.37	22.37	22.37	sp|Q9UKK9|NUDT5_HUMAN	ADP-sugar pyrophosphatase OS=Homo sapiens OX=9606 GN=NUDT5 PE=1 SV=1	HUMAN	4
697	3.1	4.58	21.57	21.57	21.57	sp|Q9BPX5|ARP5L_HUMAN	Actin-related protein 2/3 complex subunit 5-like protein OS=Homo sapiens OX=9606 GN=ARPC5L PE=1 SV=1	HUMAN	4
698	3.08	9.4	23.89	23.48	20.65	sp|P61981|1433G_HUMAN	14-3-3 protein gamma OS=Homo sapiens OX=9606 GN=YWHAG PE=1 SV=2	HUMAN	6
699	3.08	3.21	33.78	29.73	29.73	sp|Q04837|SSBP_HUMAN	Single-stranded DNA-binding protein, mitochondrial OS=Homo sapiens OX=9606 GN=SSBP1 PE=1 SV=1	HUMAN	4
700	3.01	3.08	22.33	22.33	22.33	sp|Q96FQ6|S10AG_HUMAN	Protein S100-A16 OS=Homo sapiens OX=9606 GN=S100A16 PE=1 SV=1	HUMAN	2
701	3	3.07	6.883	4.971	4.971	sp|Q9HAT2|SIAE_HUMAN	Sialate O-acetylesterase OS=Homo sapiens OX=9606 GN=SIAE PE=1 SV=1	HUMAN	2
702	3	3.06	10	10	10	sp|P02652|APOA2_HUMAN	Apolipoprotein A-II OS=Homo sapiens OX=9606 GN=APOA2 PE=1 SV=1	HUMAN	2
703	2.97	12.82	64.1	61.54	45.3	sp|P01602|KV105_HUMAN	Immunoglobulin kappa variable 1-5 OS=Homo sapiens OX=9606 GN=IGKV1-5 PE=1 SV=2	HUMAN	66
704	2.96	3.07	16.04	13.21	13.21	sp|P45877|PPIC_HUMAN	Peptidyl-prolyl cis-trans isomerase C OS=Homo sapiens OX=9606 GN=PPIC PE=1 SV=1	HUMAN	3
705	2.96	3.05	14.02	14.02	7.38	sp|P48739|PIPNB_HUMAN	Phosphatidylinositol transfer protein beta isoform OS=Homo sapiens OX=9606 GN=PITPNB PE=1 SV=2	HUMAN	2
706	2.92	3.05	23.22	17.54	13.27	sp|Q9GZP4|PITH1_HUMAN	PITH domain-containing protein 1 OS=Homo sapiens OX=9606 GN=PITHD1 PE=1 SV=1	HUMAN	2
707	2.91	3.1	9.598	6.25	3.683	sp|Q14574|DSC3_HUMAN	Desmocollin-3 OS=Homo sapiens OX=9606 GN=DSC3 PE=1 SV=3	HUMAN	2
708	2.88	2.95	18.31	18.31	18.31	sp|P26885|FKBP2_HUMAN	Peptidyl-prolyl cis-trans isomerase FKBP2 OS=Homo sapiens OX=9606 GN=FKBP2 PE=1 SV=2	HUMAN	2
709	2.87	2.94	30.77	25.64	25.64	sp|A0A0A0MS14|HV145_HUMAN	Immunoglobulin heavy variable 1-45 OS=Homo sapiens OX=9606 GN=IGHV1-45 PE=3 SV=1	HUMAN	3
710	2.86	2.92	6.921	6.921	6.921	sp|P14324|FPPS_HUMAN	Farnesyl pyrophosphate synthase OS=Homo sapiens OX=9606 GN=FDPS PE=1 SV=4	HUMAN	2
711	2.85	7.41	44.5	38.5	20.5	sp|P61026|RAB10_HUMAN	Ras-related protein Rab-10 OS=Homo sapiens OX=9606 GN=RAB10 PE=1 SV=1	HUMAN	4
712	2.81	2.89	8.566	4.72	3.147	sp|P48163|MAOX_HUMAN	NADP-dependent malic enzyme OS=Homo sapiens OX=9606 GN=ME1 PE=1 SV=1	HUMAN	2
713	2.79	2.95	5.256	4.313	3.1	sp|P16070|CD44_HUMAN	CD44 antigen OS=Homo sapiens OX=9606 GN=CD44 PE=1 SV=3	HUMAN	2
714	2.79	2.94	7.482	3.65	3.65	sp|P50990|TCPQ_HUMAN	T-complex protein 1 subunit theta OS=Homo sapiens OX=9606 GN=CCT8 PE=1 SV=4	HUMAN	2
715	2.77	3.03	6.827	2.16	0.9753	sp|P15924|DESP_HUMAN	Desmoplakin OS=Homo sapiens OX=9606 GN=DSP PE=1 SV=3	HUMAN	2
716	2.75	2.82	13.69	13.69	13.69	sp|P30049|ATPD_HUMAN	ATP synthase subunit delta, mitochondrial OS=Homo sapiens OX=9606 GN=ATP5F1D PE=1 SV=2	HUMAN	2
717	2.72	2.82	16.47	16.47	16.47	sp|Q8NFU4|FDSCP_HUMAN	Follicular dendritic cell secreted peptide OS=Homo sapiens OX=9606 GN=FDCSP PE=1 SV=1	HUMAN	2
718	2.7	2.79	20.28	16.98	9.906	sp|Q9BUL8|PDC10_HUMAN	Programmed cell death protein 10 OS=Homo sapiens OX=9606 GN=PDCD10 PE=1 SV=1	HUMAN	2
719	2.67	2.76	10.04	10.04	6.32	sp|O15260|SURF4_HUMAN	Surfeit locus protein 4 OS=Homo sapiens OX=9606 GN=SURF4 PE=1 SV=3	HUMAN	2
720	2.67	2.72	5.596	5.596	5.596	sp|P17050|NAGAB_HUMAN	Alpha-N-acetylgalactosaminidase OS=Homo sapiens OX=9606 GN=NAGA PE=1 SV=2	HUMAN	2
721	2.66	2.87	28.99	28.99	23.67	sp|Q9NZH8|IL36G_HUMAN	Interleukin-36 gamma OS=Homo sapiens OX=9606 GN=IL36G PE=1 SV=1	HUMAN	3
722	2.66	2.74	25.35	21.13	14.08	sp|O60234|GMFG_HUMAN	Glia maturation factor gamma OS=Homo sapiens OX=9606 GN=GMFG PE=1 SV=1	HUMAN	2
723	2.64	29.67	50.17	45.31	42.01	sp|P0DOX6|IGM_HUMAN	Immunoglobulin mu heavy chain OS=Homo sapiens OX=9606 PE=1 SV=2	HUMAN	37
724	2.64	2.78	4.48	4.48	2.88	sp|Q14677|EPN4_HUMAN	Clathrin interactor 1 OS=Homo sapiens OX=9606 GN=CLINT1 PE=1 SV=1	HUMAN	2
725	2.63	2.76	13.92	13.92	13.92	sp|P63279|UBC9_HUMAN	SUMO-conjugating enzyme UBC9 OS=Homo sapiens OX=9606 GN=UBE2I PE=1 SV=1	HUMAN	2
726	2.63	2.66	11.88	8.696	6.087	sp|Q9H3K2|GHITM_HUMAN	Growth hormone-inducible transmembrane protein OS=Homo sapiens OX=9606 GN=GHITM PE=1 SV=2	HUMAN	2
727	2.62	2.66	10.79	7.514	2.732	sp|P13798|ACPH_HUMAN	Acylamino-acid-releasing enzyme OS=Homo sapiens OX=9606 GN=APEH PE=1 SV=4	HUMAN	2
728	2.56	2.59	6.825	6.825	6.825	sp|Q13421|MSLN_HUMAN	Mesothelin OS=Homo sapiens OX=9606 GN=MSLN PE=1 SV=2	HUMAN	3
729	2.56	2.58	16.57	16.57	12.43	sp|P30536|TSPO_HUMAN	Translocator protein OS=Homo sapiens OX=9606 GN=TSPO PE=1 SV=3	HUMAN	3
730	2.55	4.67	10.46	7.985	7.985	sp|P13688|CEAM1_HUMAN	Carcinoembryonic antigen-related cell adhesion molecule 1 OS=Homo sapiens OX=9606 GN=CEACAM1 PE=1 SV=2	HUMAN	3
731	2.55	2.57	2.811	2.811	2.811	sp|Q13835|PKP1_HUMAN	Plakophilin-1 OS=Homo sapiens OX=9606 GN=PKP1 PE=1 SV=2	HUMAN	2
732	2.54	5.4	17.34	17.34	14.92	sp|Q96L46|CPNS2_HUMAN	Calpain small subunit 2 OS=Homo sapiens OX=9606 GN=CAPNS2 PE=1 SV=2	HUMAN	4
733	2.53	16.24	21.69	19.2	13.4	sp|P08238|HS90B_HUMAN	Heat shock protein HSP 90-beta OS=Homo sapiens OX=9606 GN=HSP90AB1 PE=1 SV=4	HUMAN	10
733	0	9.5	15.75	15.75	13.91	sp|Q58FF8|H90B2_HUMAN	Putative heat shock protein HSP 90-beta 2 OS=Homo sapiens OX=9606 GN=HSP90AB2P PE=1 SV=2	HUMAN	5
734	2.53	2.55	4.312	4.312	4.312	sp|Q6P1A2|MBOA5_HUMAN	Lysophospholipid acyltransferase 5 OS=Homo sapiens OX=9606 GN=LPCAT3 PE=1 SV=1	HUMAN	2
735	2.52	2.6	36.1	13.72	9.386	sp|P16152|CBR1_HUMAN	Carbonyl reductase [NADPH] 1 OS=Homo sapiens OX=9606 GN=CBR1 PE=1 SV=3	HUMAN	2
736	2.52	2.59	11.5	7.743	7.743	sp|P49411|EFTU_HUMAN	Elongation factor Tu, mitochondrial OS=Homo sapiens OX=9606 GN=TUFM PE=1 SV=2	HUMAN	3
737	2.51	2.54	8.296	3.54	2.544	sp|Q7Z2K6|ERMP1_HUMAN	Endoplasmic reticulum metallopeptidase 1 OS=Homo sapiens OX=9606 GN=ERMP1 PE=1 SV=2	HUMAN	2
738	2.51	2.54	11.04	8.833	8.833	sp|Q9GZN4|BSSP4_HUMAN	Brain-specific serine protease 4 OS=Homo sapiens OX=9606 GN=PRSS22 PE=1 SV=1	HUMAN	2
739	2.51	2.53	5.641	5.641	5.641	sp|Q12905|ILF2_HUMAN	Interleukin enhancer-binding factor 2 OS=Homo sapiens OX=9606 GN=ILF2 PE=1 SV=2	HUMAN	2
740	2.5	2.58	24.55	17.27	10.91	sp|P16035|TIMP2_HUMAN	Metalloproteinase inhibitor 2 OS=Homo sapiens OX=9606 GN=TIMP2 PE=1 SV=2	HUMAN	2
741	2.5	2.52	14.75	14.75	14.75	sp|A0A075B6I0|LV861_HUMAN	Immunoglobulin lambda variable 8-61 OS=Homo sapiens OX=9606 GN=IGLV8-61 PE=3 SV=7	HUMAN	4
742	2.49	90.15	34.4	31.08	30.56	sp|P0C0L5|CO4B_HUMAN	Complement C4-B OS=Homo sapiens OX=9606 GN=C4B PE=1 SV=2	HUMAN	54
743	2.49	2.52	7.206	4.93	2.655	sp|O95479|G6PE_HUMAN	GDH/6PGL endoplasmic bifunctional protein OS=Homo sapiens OX=9606 GN=H6PD PE=1 SV=2	HUMAN	2
744	2.48	2.55	7.98	4.988	4.988	sp|Q8NBJ4|GOLM1_HUMAN	Golgi membrane protein 1 OS=Homo sapiens OX=9606 GN=GOLM1 PE=1 SV=1	HUMAN	2
745	2.46	2.49	20.22	15.16	10.83	sp|Q99436|PSB7_HUMAN	Proteasome subunit beta type-7 OS=Homo sapiens OX=9606 GN=PSMB7 PE=1 SV=1	HUMAN	3
746	2.45	2.47	13.72	10.18	10.18	sp|P36543|VATE1_HUMAN	V-type proton ATPase subunit E 1 OS=Homo sapiens OX=9606 GN=ATP6V1E1 PE=1 SV=1	HUMAN	2
747	2.39	2.48	29.68	17.67	11.66	sp|Q13126|MTAP_HUMAN	S-methyl-5'-thioadenosine phosphorylase OS=Homo sapiens OX=9606 GN=MTAP PE=1 SV=2	HUMAN	3
748	2.39	2.41	5.35	5.35	5.35	sp|Q9BVC6|TM109_HUMAN	Transmembrane protein 109 OS=Homo sapiens OX=9606 GN=TMEM109 PE=1 SV=1	HUMAN	2
749	2.36	2.38	20.41	15.31	15.31	sp|O15258|RER1_HUMAN	Protein RER1 OS=Homo sapiens OX=9606 GN=RER1 PE=1 SV=1	HUMAN	2
750	2.33	2.4	10.2	10.2	10.2	sp|O43657|TSN6_HUMAN	Tetraspanin-6 OS=Homo sapiens OX=9606 GN=TSPAN6 PE=1 SV=1	HUMAN	2
751	2.32	2.34	6.156	2.638	1.256	sp|Q96QK1|VPS35_HUMAN	Vacuolar protein sorting-associated protein 35 OS=Homo sapiens OX=9606 GN=VPS35 PE=1 SV=2	HUMAN	1
752	2.3	2.32	22.47	12.78	4.846	sp|Q96S96|PEBP4_HUMAN	Phosphatidylethanolamine-binding protein 4 OS=Homo sapiens OX=9606 GN=PEBP4 PE=1 SV=3	HUMAN	1
753	2.29	2.37	7.714	7.714	7.714	sp|P08567|PLEK_HUMAN	Pleckstrin OS=Homo sapiens OX=9606 GN=PLEK PE=1 SV=3	HUMAN	2
754	2.28	2.3	43.1	43.1	43.1	sp|Q96IX5|ATPMD_HUMAN	ATP synthase membrane subunit DAPIT, mitochondrial OS=Homo sapiens OX=9606 GN=ATP5MD PE=1 SV=1	HUMAN	2
755	2.27	2.36	11.17	6.425	6.425	sp|Q15257|PTPA_HUMAN	Serine/threonine-protein phosphatase 2A activator OS=Homo sapiens OX=9606 GN=PTPA PE=1 SV=3	HUMAN	2
756	2.26	2.28	12.7	10.1	3.257	sp|Q92890|UFD1_HUMAN	Ubiquitin recognition factor in ER-associated degradation protein 1 OS=Homo sapiens OX=9606 GN=UFD1 PE=1 SV=3	HUMAN	1
757	2.26	2.27	17.71	17.71	17.71	sp|P02792|FRIL_HUMAN	Ferritin light chain OS=Homo sapiens OX=9606 GN=FTL PE=1 SV=2	HUMAN	2
758	2.25	2.27	21.62	12.16	8.108	sp|Q9BS40|LXN_HUMAN	Latexin OS=Homo sapiens OX=9606 GN=LXN PE=1 SV=2	HUMAN	1
759	2.24	2.32	8.669	8.669	6.192	sp|Q08722|CD47_HUMAN	Leukocyte surface antigen CD47 OS=Homo sapiens OX=9606 GN=CD47 PE=1 SV=1	HUMAN	2
760	2.23	10.49	44.64	44.64	44.64	sp|P01717|LV325_HUMAN	Immunoglobulin lambda variable 3-25 OS=Homo sapiens OX=9606 GN=IGLV3-25 PE=1 SV=2	HUMAN	13
761	2.23	2.25	35.2	25.6	8.8	sp|Q9Y2Q5|LTOR2_HUMAN	Ragulator complex protein LAMTOR2 OS=Homo sapiens OX=9606 GN=LAMTOR2 PE=1 SV=1	HUMAN	1
762	2.22	2.29	14	11.43	5.429	sp|O75695|XRP2_HUMAN	Protein XRP2 OS=Homo sapiens OX=9606 GN=RP2 PE=1 SV=4	HUMAN	2
763	2.2	13.43	23.71	19.46	17.45	sp|P31150|GDIA_HUMAN	Rab GDP dissociation inhibitor alpha OS=Homo sapiens OX=9606 GN=GDI1 PE=1 SV=2	HUMAN	9
764	2.2	2.21	18.06	18.06	18.06	sp|P27449|VATL_HUMAN	V-type proton ATPase 16 kDa proteolipid subunit OS=Homo sapiens OX=9606 GN=ATP6V0C PE=1 SV=1	HUMAN	4
765	2.19	2.2	6.163	6.163	3.544	sp|Q16881|TRXR1_HUMAN	Thioredoxin reductase 1, cytoplasmic OS=Homo sapiens OX=9606 GN=TXNRD1 PE=1 SV=3	HUMAN	1
766	2.18	2.23	1.523	0.8883	0.8883	sp|Q01082|SPTB2_HUMAN	Spectrin beta chain, non-erythrocytic 1 OS=Homo sapiens OX=9606 GN=SPTBN1 PE=1 SV=2	HUMAN	2
767	2.18	2.2	8.455	5.203	1.951	sp|Q14739|LBR_HUMAN	Delta(14)-sterol reductase LBR OS=Homo sapiens OX=9606 GN=LBR PE=1 SV=2	HUMAN	2
768	2.17	4.29	14.97	9.645	7.36	sp|P63092|GNAS2_HUMAN	Guanine nucleotide-binding protein G(s) subunit alpha isoforms short OS=Homo sapiens OX=9606 GN=GNAS PE=1 SV=1	HUMAN	3
768	0	4.29	5.014	3.664	2.797	sp|Q5JWF2|GNAS1_HUMAN	Guanine nucleotide-binding protein G(s) subunit alpha isoforms XLas OS=Homo sapiens OX=9606 GN=GNAS PE=1 SV=2	HUMAN	3
769	2.17	2.18	8.067	6.088	2.435	sp|Q86SF2|GALT7_HUMAN	N-acetylgalactosaminyltransferase 7 OS=Homo sapiens OX=9606 GN=GALNT7 PE=1 SV=1	HUMAN	1
770	2.17	2.18	13.1	10.04	5.24	sp|Q9Y3A6|TMED5_HUMAN	Transmembrane emp24 domain-containing protein 5 OS=Homo sapiens OX=9606 GN=TMED5 PE=1 SV=1	HUMAN	1
771	2.16	2.18	11.7	11.7	6.433	sp|P19105|ML12A_HUMAN	Myosin regulatory light chain 12A OS=Homo sapiens OX=9606 GN=MYL12A PE=1 SV=2	HUMAN	1
771	0	2.18	11.63	11.63	6.395	sp|O14950|ML12B_HUMAN	Myosin regulatory light chain 12B OS=Homo sapiens OX=9606 GN=MYL12B PE=1 SV=2	HUMAN	1
772	2.14	2.16	16.99	11.2	8.494	sp|Q16563|SYPL1_HUMAN	Synaptophysin-like protein 1 OS=Homo sapiens OX=9606 GN=SYPL1 PE=1 SV=1	HUMAN	2
773	2.14	2.15	25.69	22.13	9.881	sp|P49862|KLK7_HUMAN	Kallikrein-7 OS=Homo sapiens OX=9606 GN=KLK7 PE=1 SV=1	HUMAN	1
774	2.13	2.15	26.76	17.84	17.84	sp|P15814|IGLL1_HUMAN	Immunoglobulin lambda-like polypeptide 1 OS=Homo sapiens OX=9606 GN=IGLL1 PE=1 SV=1	HUMAN	12
775	2.13	2.14	6.865	6.865	5.034	sp|Q8N6Q3|CD177_HUMAN	CD177 antigen OS=Homo sapiens OX=9606 GN=CD177 PE=1 SV=2	HUMAN	2
776	2.13	2.14	9.091	9.091	4.545	sp|P31944|CASPE_HUMAN	Caspase-14 OS=Homo sapiens OX=9606 GN=CASP14 PE=1 SV=2	HUMAN	1
777	2.13	2.14	18.06	18.06	18.06	sp|P10620|MGST1_HUMAN	Microsomal glutathione S-transferase 1 OS=Homo sapiens OX=9606 GN=MGST1 PE=1 SV=1	HUMAN	2
778	2.08	2.16	14.81	11.42	11.42	sp|Q9HC07|TM165_HUMAN	Transmembrane protein 165 OS=Homo sapiens OX=9606 GN=TMEM165 PE=1 SV=1	HUMAN	2
779	2.08	2.09	12.43	8.382	6.069	sp|P20933|ASPG_HUMAN	N(4)-(beta-N-acetylglucosaminyl)-L-asparaginase OS=Homo sapiens OX=9606 GN=AGA PE=1 SV=2	HUMAN	2
780	2.07	2.08	7.229	7.229	2.651	sp|P05543|THBG_HUMAN	Thyroxine-binding globulin OS=Homo sapiens OX=9606 GN=SERPINA7 PE=1 SV=2	HUMAN	1
781	2.07	2.07	5.607	5.607	2.57	sp|Q14254|FLOT2_HUMAN	Flotillin-2 OS=Homo sapiens OX=9606 GN=FLOT2 PE=1 SV=2	HUMAN	1
782	2.06	2.14	3.585	2.035	1.26	sp|O95197|RTN3_HUMAN	Reticulon-3 OS=Homo sapiens OX=9606 GN=RTN3 PE=1 SV=2	HUMAN	2
783	2.06	2.07	13.76	10.09	5.963	sp|P09488|GSTM1_HUMAN	Glutathione S-transferase Mu 1 OS=Homo sapiens OX=9606 GN=GSTM1 PE=1 SV=3	HUMAN	1
783	0	2.01	10.09	10.09	5.963	sp|Q03013|GSTM4_HUMAN	Glutathione S-transferase Mu 4 OS=Homo sapiens OX=9606 GN=GSTM4 PE=1 SV=3	HUMAN	1
783	0	2	10.09	10.09	5.963	sp|P28161|GSTM2_HUMAN	Glutathione S-transferase Mu 2 OS=Homo sapiens OX=9606 GN=GSTM2 PE=1 SV=2	HUMAN	1
784	2.06	2.07	14.36	14.36	5.851	sp|O75915|PRAF3_HUMAN	PRA1 family protein 3 OS=Homo sapiens OX=9606 GN=ARL6IP5 PE=1 SV=1	HUMAN	1
785	2.05	2.1	16.16	15.66	8.586	sp|Q9H3Z4|DNJC5_HUMAN	DnaJ homolog subfamily C member 5 OS=Homo sapiens OX=9606 GN=DNAJC5 PE=1 SV=1	HUMAN	1
786	2.05	2.06	6.585	3.522	1.685	sp|P33908|MA1A1_HUMAN	Mannosyl-oligosaccharide 1,2-alpha-mannosidase IA OS=Homo sapiens OX=9606 GN=MAN1A1 PE=1 SV=3	HUMAN	1
787	2.05	2.06	7.269	3.34	1.768	sp|P12081|HARS1_HUMAN	Histidine--tRNA ligase, cytoplasmic OS=Homo sapiens OX=9606 GN=HARS1 PE=1 SV=2	HUMAN	1
787	0	2.01	6.126	1.779	1.779	sp|P49590|SYHM_HUMAN	Histidine--tRNA ligase, mitochondrial OS=Homo sapiens OX=9606 GN=HARS2 PE=1 SV=1	HUMAN	1
788	2.05	2.05	22.78	15.56	5.556	sp|P07741|APT_HUMAN	Adenine phosphoribosyltransferase OS=Homo sapiens OX=9606 GN=APRT PE=1 SV=2	HUMAN	1
789	2.04	2.05	7.383	7.383	3.691	sp|Q96CN7|ISOC1_HUMAN	Isochorismatase domain-containing protein 1 OS=Homo sapiens OX=9606 GN=ISOC1 PE=1 SV=3	HUMAN	1
790	2.04	2.04	5.645	3.763	1.882	sp|O60547|GMDS_HUMAN	GDP-mannose 4,6 dehydratase OS=Homo sapiens OX=9606 GN=GMDS PE=1 SV=1	HUMAN	1
791	2.03	2.38	43.59	43.59	29.91	sp|A0A0C4DH34|HV428_HUMAN	Immunoglobulin heavy variable 4-28 OS=Homo sapiens OX=9606 GN=IGHV4-28 PE=3 SV=1	HUMAN	9
792	2.03	2.12	8.808	8.808	8.808	sp|Q14116|IL18_HUMAN	Interleukin-18 OS=Homo sapiens OX=9606 GN=IL18 PE=1 SV=1	HUMAN	2
793	2.03	2.04	4.206	2.687	1.519	sp|Q9BUJ2|HNRL1_HUMAN	Heterogeneous nuclear ribonucleoprotein U-like protein 1 OS=Homo sapiens OX=9606 GN=HNRNPUL1 PE=1 SV=2	HUMAN	1
794	2.03	2.04	7.08	7.08	4.425	sp|P00846|ATP6_HUMAN	ATP synthase subunit a OS=Homo sapiens OX=9606 GN=MT-ATP6 PE=1 SV=1	HUMAN	1
795	2.03	2.03	7.664	7.664	5.109	sp|P47985|UCRI_HUMAN	Cytochrome b-c1 complex subunit Rieske, mitochondrial OS=Homo sapiens OX=9606 GN=UQCRFS1 PE=1 SV=2	HUMAN	1
796	2.03	2.03	22.64	22.64	10.38	sp|P35754|GLRX1_HUMAN	Glutaredoxin-1 OS=Homo sapiens OX=9606 GN=GLRX PE=1 SV=2	HUMAN	1
797	2.02	5.5	13.31	13.31	9.677	sp|P67936|TPM4_HUMAN	Tropomyosin alpha-4 chain OS=Homo sapiens OX=9606 GN=TPM4 PE=1 SV=3	HUMAN	3
798	2.02	2.87	26.85	26.85	11.41	sp|P0DP25|CALM3_HUMAN	Calmodulin-3 OS=Homo sapiens OX=9606 GN=CALM3 PE=1 SV=1	HUMAN	2
798	0	2.87	26.85	26.85	11.41	sp|P0DP24|CALM2_HUMAN	Calmodulin-2 OS=Homo sapiens OX=9606 GN=CALM2 PE=1 SV=1	HUMAN	2
798	0	2.87	26.85	26.85	11.41	sp|P0DP23|CALM1_HUMAN	Calmodulin-1 OS=Homo sapiens OX=9606 GN=CALM1 PE=1 SV=1	HUMAN	2
799	2.02	2.03	4.69	1.843	1.843	sp|P04003|C4BPA_HUMAN	C4b-binding protein alpha chain OS=Homo sapiens OX=9606 GN=C4BPA PE=1 SV=2	HUMAN	1
800	2.02	2.03	13.82	13.82	8.13	sp|A0A0B4J1Y8|LV949_HUMAN	Immunoglobulin lambda variable 9-49 OS=Homo sapiens OX=9606 GN=IGLV9-49 PE=1 SV=1	HUMAN	1
801	2.02	2.02	21.14	21.14	21.14	sp|A0A087WSX0|LV545_HUMAN	Immunoglobulin lambda variable 5-45 OS=Homo sapiens OX=9606 GN=IGLV5-45 PE=3 SV=1	HUMAN	2
802	2.02	2.02	5.346	3.145	3.145	sp|O15162|PLS1_HUMAN	Phospholipid scramblase 1 OS=Homo sapiens OX=9606 GN=PLSCR1 PE=1 SV=1	HUMAN	1
803	2.01	19.65	16.65	12.84	12.19	sp|Q6S8J3|POTEE_HUMAN	POTE ankyrin domain family member E OS=Homo sapiens OX=9606 GN=POTEE PE=2 SV=3	HUMAN	35
803	0	13.12	12.84	9.023	8.372	sp|P0CG38|POTEI_HUMAN	POTE ankyrin domain family member I OS=Homo sapiens OX=9606 GN=POTEI PE=3 SV=1	HUMAN	26
803	0	9.52	20.27	18.67	18.67	sp|Q9BYX7|ACTBM_HUMAN	Putative beta-actin-like protein 3 OS=Homo sapiens OX=9606 GN=POTEKP PE=5 SV=1	HUMAN	26
803	0	9.28	12.24	8.285	7.611	sp|P0CG39|POTEJ_HUMAN	POTE ankyrin domain family member J OS=Homo sapiens OX=9606 GN=POTEJ PE=3 SV=1	HUMAN	24
804	2.01	7.97	28.86	19.8	17.11	sp|P12236|ADT3_HUMAN	ADP/ATP translocase 3 OS=Homo sapiens OX=9606 GN=SLC25A6 PE=1 SV=4	HUMAN	5
805	2.01	5.47	15.15	11.82	9.091	sp|Q03591|FHR1_HUMAN	Complement factor H-related protein 1 OS=Homo sapiens OX=9606 GN=CFHR1 PE=1 SV=2	HUMAN	3
806	2.01	3.38	4.637	1.494	1.494	sp|Q9UKX2|MYH2_HUMAN	Myosin-2 OS=Homo sapiens OX=9606 GN=MYH2 PE=1 SV=1	HUMAN	2
807	2.01	2.02	3.141	1.047	1.047	sp|Q12913|PTPRJ_HUMAN	Receptor-type tyrosine-protein phosphatase eta OS=Homo sapiens OX=9606 GN=PTPRJ PE=1 SV=3	HUMAN	1
808	2.01	2.01	24.88	8.756	8.756	sp|Q9Y3Q3|TMED3_HUMAN	Transmembrane emp24 domain-containing protein 3 OS=Homo sapiens OX=9606 GN=TMED3 PE=1 SV=1	HUMAN	1
809	2.01	2.01	37.5	8.553	8.553	sp|Q9Y3D6|FIS1_HUMAN	Mitochondrial fission 1 protein OS=Homo sapiens OX=9606 GN=FIS1 PE=1 SV=2	HUMAN	1
810	2.01	2.01	7.258	2.258	2.258	sp|Q03252|LMNB2_HUMAN	Lamin-B2 OS=Homo sapiens OX=9606 GN=LMNB2 PE=1 SV=4	HUMAN	1
811	2.01	2.01	8.295	3.072	3.072	sp|P08236|BGLR_HUMAN	Beta-glucuronidase OS=Homo sapiens OX=9606 GN=GUSB PE=1 SV=2	HUMAN	1
812	2.01	2.01	27.23	10.4	10.4	sp|P07360|CO8G_HUMAN	Complement component C8 gamma chain OS=Homo sapiens OX=9606 GN=C8G PE=1 SV=3	HUMAN	1
813	2.01	2.01	4.324	1.953	1.953	sp|Q9UH99|SUN2_HUMAN	SUN domain-containing protein 2 OS=Homo sapiens OX=9606 GN=SUN2 PE=1 SV=3	HUMAN	1
814	2.01	2.01	31.75	7.937	7.937	sp|P62318|SMD3_HUMAN	Small nuclear ribonucleoprotein Sm D3 OS=Homo sapiens OX=9606 GN=SNRPD3 PE=1 SV=1	HUMAN	1
815	2.01	2.01	20.17	10.92	10.92	sp|P62314|SMD1_HUMAN	Small nuclear ribonucleoprotein Sm D1 OS=Homo sapiens OX=9606 GN=SNRPD1 PE=1 SV=1	HUMAN	1
816	2.01	2.01	25.44	25.44	25.44	sp|O43653|PSCA_HUMAN	Prostate stem cell antigen OS=Homo sapiens OX=9606 GN=PSCA PE=1 SV=2	HUMAN	3
817	2.01	2.01	7.692	5.495	5.495	sp|Q96D96|HVCN1_HUMAN	Voltage-gated hydrogen channel 1 OS=Homo sapiens OX=9606 GN=HVCN1 PE=1 SV=1	HUMAN	1
818	2.01	2.01	3.209	1.689	1.689	sp|Q13183|S13A2_HUMAN	Solute carrier family 13 member 2 OS=Homo sapiens OX=9606 GN=SLC13A2 PE=1 SV=1	HUMAN	1
819	2.01	2.01	5.134	2.689	2.689	sp|P54727|RD23B_HUMAN	UV excision repair protein RAD23 homolog B OS=Homo sapiens OX=9606 GN=RAD23B PE=1 SV=1	HUMAN	1
820	2	35.11	97.2	97.2	97.2	sp|P01834|IGKC_HUMAN	Immunoglobulin kappa constant OS=Homo sapiens OX=9606 GN=IGKC PE=1 SV=2	HUMAN	123
821	2	12.14	62.93	52.59	52.59	sp|A0A0C4DH25|KVD20_HUMAN	Immunoglobulin kappa variable 3D-20 OS=Homo sapiens OX=9606 GN=IGKV3D-20 PE=3 SV=1	HUMAN	32
822	2	10.31	64.66	56.9	56.9	sp|P01766|HV313_HUMAN	Immunoglobulin heavy variable 3-13 OS=Homo sapiens OX=9606 GN=IGHV3-13 PE=1 SV=2	HUMAN	29
823	2	10.26	62.39	50.43	44.44	sp|P04432|KVD39_HUMAN	Immunoglobulin kappa variable 1D-39 OS=Homo sapiens OX=9606 GN=IGKV1D-39 PE=3 SV=2	HUMAN	32
823	0	10.26	62.39	50.43	44.44	sp|P01597|KV139_HUMAN	Immunoglobulin kappa variable 1-39 OS=Homo sapiens OX=9606 GN=IGKV1-39 PE=1 SV=2	HUMAN	32
824	2	8.95	56.62	56.62	46.32	sp|P84243|H33_HUMAN	Histone H3.3 OS=Homo sapiens OX=9606 GN=H3-3A PE=1 SV=2	HUMAN	9
825	2	8.44	26.63	26.63	26.63	sp|P62834|RAP1A_HUMAN	Ras-related protein Rap-1A OS=Homo sapiens OX=9606 GN=RAP1A PE=1 SV=1	HUMAN	6
826	2	8.23	59.83	47.86	35.9	sp|P01601|KVD16_HUMAN	Immunoglobulin kappa variable 1D-16 OS=Homo sapiens OX=9606 GN=IGKV1D-16 PE=3 SV=2	HUMAN	24
827	2	8	21.4	21.4	21.4	sp|P61020|RAB5B_HUMAN	Ras-related protein Rab-5B OS=Homo sapiens OX=9606 GN=RAB5B PE=1 SV=1	HUMAN	4
828	2	6.78	33.05	33.05	19.49	sp|A0A087WSY4|HV432_HUMAN	Immunoglobulin heavy variable 4-30-2 OS=Homo sapiens OX=9606 GN=IGHV4-30-2 PE=3 SV=1	HUMAN	23
829	2	6.76	30.43	21.26	21.26	sp|Q92930|RAB8B_HUMAN	Ras-related protein Rab-8B OS=Homo sapiens OX=9606 GN=RAB8B PE=1 SV=2	HUMAN	4
830	2	6.05	47.86	47.86	47.86	sp|A0A0C4DH31|HV118_HUMAN	Immunoglobulin heavy variable 1-18 OS=Homo sapiens OX=9606 GN=IGHV1-18 PE=3 SV=1	HUMAN	17
831	2	4.1	42.11	29.82	24.56	sp|A0A0C4DH24|KV621_HUMAN	Immunoglobulin kappa variable 6-21 OS=Homo sapiens OX=9606 GN=IGKV6-21 PE=3 SV=1	HUMAN	2
832	2	4.02	52.99	42.74	42.74	sp|P01743|HV146_HUMAN	Immunoglobulin heavy variable 1-46 OS=Homo sapiens OX=9606 GN=IGHV1-46 PE=1 SV=2	HUMAN	14
833	2	4.02	39.5	39.5	28.57	sp|P01706|LV211_HUMAN	Immunoglobulin lambda variable 2-11 OS=Homo sapiens OX=9606 GN=IGLV2-11 PE=1 SV=2	HUMAN	8
834	2	2.25	20.11	20.11	13.76	sp|P01116|RASK_HUMAN	GTPase KRas OS=Homo sapiens OX=9606 GN=KRAS PE=1 SV=1	HUMAN	3
834	0	2.24	13.76	13.76	13.76	sp|P01112|RASH_HUMAN	GTPase HRas OS=Homo sapiens OX=9606 GN=HRAS PE=1 SV=1	HUMAN	3
834	0	2.24	13.76	13.76	13.76	sp|P01111|RASN_HUMAN	GTPase NRas OS=Homo sapiens OX=9606 GN=NRAS PE=1 SV=1	HUMAN	3
835	2	2.01	13.75	3.333	3.333	sp|P63162|RSMN_HUMAN	Small nuclear ribonucleoprotein-associated protein N OS=Homo sapiens OX=9606 GN=SNRPN PE=1 SV=1	HUMAN	1
835	0	2.01	13.75	3.333	3.333	sp|P14678|RSMB_HUMAN	Small nuclear ribonucleoprotein-associated proteins B and B' OS=Homo sapiens OX=9606 GN=SNRPB PE=1 SV=2	HUMAN	1
835	0	1.09	2.588	1.218	1.218	sp|Q92611|EDEM1_HUMAN	ER degradation-enhancing alpha-mannosidase-like protein 1 OS=Homo sapiens OX=9606 GN=EDEM1 PE=1 SV=1	HUMAN	1
836	2	2	5.484	5.484	4.205	sp|P0DOX4|IGE_HUMAN	Immunoglobulin epsilon heavy chain OS=Homo sapiens OX=9606 PE=1 SV=1	HUMAN	5
837	2	2	4.754	1.868	1.868	sp|Q9HD45|TM9S3_HUMAN	Transmembrane 9 superfamily member 3 OS=Homo sapiens OX=9606 GN=TM9SF3 PE=1 SV=2	HUMAN	1
838	2	2	10.95	5.654	5.654	sp|Q6UWY2|PRS57_HUMAN	Serine protease 57 OS=Homo sapiens OX=9606 GN=PRSS57 PE=1 SV=2	HUMAN	1
839	2	2	1.85	0.5397	0.5397	sp|Q5JTH9|RRP12_HUMAN	RRP12-like protein OS=Homo sapiens OX=9606 GN=RRP12 PE=1 SV=2	HUMAN	1
840	2	2	5.932	2.331	2.331	sp|Q13228|SBP1_HUMAN	Methanethiol oxidase OS=Homo sapiens OX=9606 GN=SELENBP1 PE=1 SV=2	HUMAN	1
841	2	2	13.11	6.967	6.967	sp|P09417|DHPR_HUMAN	Dihydropteridine reductase OS=Homo sapiens OX=9606 GN=QDPR PE=1 SV=2	HUMAN	1
842	2	2	9.88	2.169	2.169	sp|O43505|B4GA1_HUMAN	Beta-1,4-glucuronyltransferase 1 OS=Homo sapiens OX=9606 GN=B4GAT1 PE=1 SV=1	HUMAN	1
843	2	2	2.98	2.98	2.98	sp|Q99829|CPNE1_HUMAN	Copine-1 OS=Homo sapiens OX=9606 GN=CPNE1 PE=1 SV=1	HUMAN	1
844	2	2	2.286	1.805	1.805	sp|Q99523|SORT_HUMAN	Sortilin OS=Homo sapiens OX=9606 GN=SORT1 PE=1 SV=3	HUMAN	1
845	2	2	7.143	1.931	1.931	sp|Q96SY0|INT14_HUMAN	Integrator complex subunit 14 OS=Homo sapiens OX=9606 GN=INTS14 PE=1 SV=2	HUMAN	1
846	2	2	2.803	1.001	1.001	sp|Q93084|AT2A3_HUMAN	Sarcoplasmic/endoplasmic reticulum calcium ATPase 3 OS=Homo sapiens OX=9606 GN=ATP2A3 PE=1 SV=3	HUMAN	1
847	2	2	5.821	3.95	3.95	sp|Q6PI73|LIRA6_HUMAN	Leukocyte immunoglobulin-like receptor subfamily A member 6 OS=Homo sapiens OX=9606 GN=LILRA6 PE=2 SV=2	HUMAN	1
847	0	2	5.611	3.808	3.808	sp|P59901|LIRA4_HUMAN	Leukocyte immunoglobulin-like receptor subfamily A member 4 OS=Homo sapiens OX=9606 GN=LILRA4 PE=1 SV=2	HUMAN	1
847	0	2	4.437	3.011	3.011	sp|O75022|LIRB3_HUMAN	Leukocyte immunoglobulin-like receptor subfamily B member 3 OS=Homo sapiens OX=9606 GN=LILRB3 PE=1 SV=3	HUMAN	1
847	0	2	4.328	4.328	4.328	sp|Q8N6C8|LIRA3_HUMAN	Leukocyte immunoglobulin-like receptor subfamily A member 3 OS=Homo sapiens OX=9606 GN=LILRA3 PE=1 SV=3	HUMAN	1
847	0	2	3.177	3.177	3.177	sp|Q8N423|LIRB2_HUMAN	Leukocyte immunoglobulin-like receptor subfamily B member 2 OS=Homo sapiens OX=9606 GN=LILRB2 PE=1 SV=4	HUMAN	1
848	2	2	3.945	2.058	2.058	sp|Q5JTV8|TOIP1_HUMAN	Torsin-1A-interacting protein 1 OS=Homo sapiens OX=9606 GN=TOR1AIP1 PE=1 SV=2	HUMAN	1
849	2	2	5.055	5.055	2.418	sp|Q13867|BLMH_HUMAN	Bleomycin hydrolase OS=Homo sapiens OX=9606 GN=BLMH PE=1 SV=1	HUMAN	1
850	2	2	12.5	12.5	8.553	sp|Q04941|PLP2_HUMAN	Proteolipid protein 2 OS=Homo sapiens OX=9606 GN=PLP2 PE=1 SV=1	HUMAN	1
851	2	2	14.15	8.962	8.962	sp|P24390|ERD21_HUMAN	ER lumen protein-retaining receptor 1 OS=Homo sapiens OX=9606 GN=KDELR1 PE=1 SV=1	HUMAN	1
852	2	2	23.77	13.11	13.11	sp|P0DJI9|SAA2_HUMAN	Serum amyloid A-2 protein OS=Homo sapiens OX=9606 GN=SAA2 PE=1 SV=1	HUMAN	1
853	2	2	7.054	5.394	5.394	sp|O60635|TSN1_HUMAN	Tetraspanin-1 OS=Homo sapiens OX=9606 GN=TSPAN1 PE=1 SV=2	HUMAN	1
854	2	2	0.9167	0.75	0.75	RRRRRsp|Q5JYT7|K1755_HUMAN	REVERSED Uncharacterized protein KIAA1755 OS=Homo sapiens OX=9606 GN=KIAA1755 PE=2 SV=2	HUMAN	1
855	2	2	3.896	3.896	3.896	sp|Q9NZ01|TECR_HUMAN	Very-long-chain enoyl-CoA reductase OS=Homo sapiens OX=9606 GN=TECR PE=1 SV=1	HUMAN	1
856	2	2	8.054	8.054	8.054	sp|Q9NRP0|OSTC_HUMAN	Oligosaccharyltransferase complex subunit OSTC OS=Homo sapiens OX=9606 GN=OSTC PE=1 SV=1	HUMAN	1
857	2	2	2.273	2.273	2.273	sp|Q9NQS5|GPR84_HUMAN	G-protein coupled receptor 84 OS=Homo sapiens OX=9606 GN=GPR84 PE=2 SV=1	HUMAN	1
858	2	2	4.286	4.286	4.286	sp|Q9H3N1|TMX1_HUMAN	Thioredoxin-related transmembrane protein 1 OS=Homo sapiens OX=9606 GN=TMX1 PE=1 SV=1	HUMAN	1
859	2	2	20.43	20.43	20.43	sp|Q9H299|SH3L3_HUMAN	SH3 domain-binding glutamic acid-rich-like protein 3 OS=Homo sapiens OX=9606 GN=SH3BGRL3 PE=1 SV=1	HUMAN	1
860	2	2	10.31	10.31	10.31	sp|Q9H1C7|CYTM1_HUMAN	Cysteine-rich and transmembrane domain-containing protein 1 OS=Homo sapiens OX=9606 GN=CYSTM1 PE=1 SV=1	HUMAN	1
861	2	2	5.018	5.018	5.018	sp|Q9BW60|ELOV1_HUMAN	Elongation of very long chain fatty acids protein 1 OS=Homo sapiens OX=9606 GN=ELOVL1 PE=1 SV=1	HUMAN	1
862	2	2	5.242	5.242	5.242	sp|Q99935|PROL1_HUMAN	Opiorphin prepropeptide OS=Homo sapiens OX=9606 GN=OPRPN PE=1 SV=2	HUMAN	1
863	2	2	3.106	3.106	3.106	sp|Q96S97|MYADM_HUMAN	Myeloid-associated differentiation marker OS=Homo sapiens OX=9606 GN=MYADM PE=1 SV=2	HUMAN	1
864	2	2	4.502	4.502	4.502	sp|Q969X1|LFG3_HUMAN	Protein lifeguard 3 OS=Homo sapiens OX=9606 GN=TMBIM1 PE=1 SV=2	HUMAN	1
865	2	2	1.54	1.54	1.54	sp|Q969S9|RRF2M_HUMAN	Ribosome-releasing factor 2, mitochondrial OS=Homo sapiens OX=9606 GN=GFM2 PE=1 SV=1	HUMAN	1
866	2	2	6.25	6.25	6.25	sp|Q969L2|MAL2_HUMAN	Protein MAL2 OS=Homo sapiens OX=9606 GN=MAL2 PE=1 SV=1	HUMAN	1
867	2	2	3.987	3.987	3.987	sp|Q8NBJ7|SUMF2_HUMAN	Inactive C-alpha-formylglycine-generating enzyme 2 OS=Homo sapiens OX=9606 GN=SUMF2 PE=1 SV=2	HUMAN	1
868	2	2	24.78	24.78	24.78	sp|Q8N2U0|TM256_HUMAN	Transmembrane protein 256 OS=Homo sapiens OX=9606 GN=TMEM256 PE=3 SV=1	HUMAN	1
869	2	2	11.2	11.2	11.2	sp|Q6UXB3|LYPD2_HUMAN	Ly6/PLAUR domain-containing protein 2 OS=Homo sapiens OX=9606 GN=LYPD2 PE=1 SV=1	HUMAN	1
870	2	2	2.308	2.308	2.308	sp|Q5H9S7|DCA17_HUMAN	DDB1- and CUL4-associated factor 17 OS=Homo sapiens OX=9606 GN=DCAF17 PE=1 SV=1	HUMAN	1
871	2	2	2.288	2.288	2.288	sp|Q16181|SEPT7_HUMAN	Septin-7 OS=Homo sapiens OX=9606 GN=SEPTIN7 PE=1 SV=2	HUMAN	1
872	2	2	17	17	17	sp|Q15836|VAMP3_HUMAN	Vesicle-associated membrane protein 3 OS=Homo sapiens OX=9606 GN=VAMP3 PE=1 SV=3	HUMAN	1
872	0	2	14.66	14.66	14.66	sp|P63027|VAMP2_HUMAN	Vesicle-associated membrane protein 2 OS=Homo sapiens OX=9606 GN=VAMP2 PE=1 SV=3	HUMAN	1
873	2	2	3.977	3.977	3.977	sp|Q15722|LT4R1_HUMAN	Leukotriene B4 receptor 1 OS=Homo sapiens OX=9606 GN=LTB4R PE=1 SV=2	HUMAN	1
874	2	2	4.867	4.867	4.867	sp|Q15005|SPCS2_HUMAN	Signal peptidase complex subunit 2 OS=Homo sapiens OX=9606 GN=SPCS2 PE=1 SV=3	HUMAN	1
875	2	2	7.031	7.031	7.031	sp|Q14210|LY6D_HUMAN	Lymphocyte antigen 6D OS=Homo sapiens OX=9606 GN=LY6D PE=1 SV=1	HUMAN	1
876	2	2	12.12	12.12	12.12	sp|Q01629|IFM2_HUMAN	Interferon-induced transmembrane protein 2 OS=Homo sapiens OX=9606 GN=IFITM2 PE=1 SV=2	HUMAN	2
876	0	2	12.03	12.03	12.03	sp|Q01628|IFM3_HUMAN	Interferon-induced transmembrane protein 3 OS=Homo sapiens OX=9606 GN=IFITM3 PE=1 SV=2	HUMAN	2
876	0	2	12.8	12.8	12.8	sp|P13164|IFM1_HUMAN	Interferon-induced transmembrane protein 1 OS=Homo sapiens OX=9606 GN=IFITM1 PE=1 SV=3	HUMAN	2
877	2	2	21.74	21.74	21.74	sp|P80511|S10AC_HUMAN	Protein S100-A12 OS=Homo sapiens OX=9606 GN=S100A12 PE=1 SV=2	HUMAN	3
878	2	2	6.667	6.667	6.667	sp|P61009|SPCS3_HUMAN	Signal peptidase complex subunit 3 OS=Homo sapiens OX=9606 GN=SPCS3 PE=1 SV=1	HUMAN	1
879	2	2	17.53	17.53	17.53	sp|P60903|S10AA_HUMAN	Protein S100-A10 OS=Homo sapiens OX=9606 GN=S100A10 PE=1 SV=2	HUMAN	1
880	2	2	4.858	4.858	4.858	sp|P57088|TMM33_HUMAN	Transmembrane protein 33 OS=Homo sapiens OX=9606 GN=TMEM33 PE=1 SV=2	HUMAN	1
881	2	2	7.273	7.273	7.273	sp|P56747|CLD6_HUMAN	Claudin-6 OS=Homo sapiens OX=9606 GN=CLDN6 PE=1 SV=2	HUMAN	1
881	0	2	7.373	7.373	7.373	sp|O95484|CLD9_HUMAN	Claudin-9 OS=Homo sapiens OX=9606 GN=CLDN9 PE=1 SV=1	HUMAN	1
881	0	2	7.273	7.273	7.273	sp|O15551|CLD3_HUMAN	Claudin-3 OS=Homo sapiens OX=9606 GN=CLDN3 PE=1 SV=1	HUMAN	1
881	0	2	7.656	7.656	7.656	sp|O14493|CLD4_HUMAN	Claudin-4 OS=Homo sapiens OX=9606 GN=CLDN4 PE=1 SV=1	HUMAN	1
882	2	2	13.83	13.83	13.83	sp|P56134|ATPK_HUMAN	ATP synthase subunit f, mitochondrial OS=Homo sapiens OX=9606 GN=ATP5MF PE=1 SV=3	HUMAN	1
883	2	2	2.625	2.625	2.625	sp|P49908|SEPP1_HUMAN	Selenoprotein P OS=Homo sapiens OX=9606 GN=SELENOP PE=1 SV=3	HUMAN	1
884	2	2	10.53	10.53	10.53	sp|P25815|S100P_HUMAN	Protein S100-P OS=Homo sapiens OX=9606 GN=S100P PE=1 SV=2	HUMAN	1
885	2	2	2.564	2.564	2.564	sp|P25090|FPR2_HUMAN	N-formyl peptide receptor 2 OS=Homo sapiens OX=9606 GN=FPR2 PE=1 SV=2	HUMAN	1
886	2	2	2.778	2.778	2.778	sp|P25025|CXCR2_HUMAN	C-X-C chemokine receptor type 2 OS=Homo sapiens OX=9606 GN=CXCR2 PE=1 SV=2	HUMAN	1
887	2	2	3.653	3.653	3.653	sp|P19397|CD53_HUMAN	Leukocyte surface antigen CD53 OS=Homo sapiens OX=9606 GN=CD53 PE=1 SV=1	HUMAN	1
888	2	2	6.667	6.667	6.667	sp|P08294|SODE_HUMAN	Extracellular superoxide dismutase [Cu-Zn] OS=Homo sapiens OX=9606 GN=SOD3 PE=1 SV=2	HUMAN	1
889	2	2	8.046	8.046	8.046	sp|P03923|NU6M_HUMAN	NADH-ubiquinone oxidoreductase chain 6 OS=Homo sapiens OX=9606 GN=MT-ND6 PE=1 SV=2	HUMAN	1
890	2	2	2.179	2.179	2.179	sp|P03905|NU4M_HUMAN	NADH-ubiquinone oxidoreductase chain 4 OS=Homo sapiens OX=9606 GN=MT-ND4 PE=1 SV=1	HUMAN	1
891	2	2	2.368	2.368	2.368	sp|P00156|CYB_HUMAN	Cytochrome b OS=Homo sapiens OX=9606 GN=MT-CYB PE=1 SV=2	HUMAN	1
892	2	2	3.03	3.03	3.03	sp|O75071|EFC14_HUMAN	EF-hand calcium-binding domain-containing protein 14 OS=Homo sapiens OX=9606 GN=EFCAB14 PE=1 SV=1	HUMAN	1
893	2	2	5.15	5.15	5.15	sp|O43759|SNG1_HUMAN	Synaptogyrin-1 OS=Homo sapiens OX=9606 GN=SYNGR1 PE=1 SV=2	HUMAN	1
894	2	2	5.82	5.82	5.82	sp|O43674|NDUB5_HUMAN	NADH dehydrogenase [ubiquinone] 1 beta subcomplex subunit 5, mitochondrial OS=Homo sapiens OX=9606 GN=NDUFB5 PE=1 SV=1	HUMAN	1
895	2	2	1.091	1.091	1.091	RRRRRsp|Q7Z2T5|TRM1L_HUMAN	REVERSED TRMT1-like protein OS=Homo sapiens OX=9606 GN=TRMT1L PE=1 SV=2	HUMAN	1
896	1.92	2	0.2864	0.2864	0.2864	sp|P42858|HD_HUMAN	Huntingtin OS=Homo sapiens OX=9606 GN=HTT PE=1 SV=2	HUMAN	1
897	1.9	2.03	11.23	11.23	6.316	sp|O95865|DDAH2_HUMAN	N(G),N(G)-dimethylarginine dimethylaminohydrolase 2 OS=Homo sapiens OX=9606 GN=DDAH2 PE=1 SV=1	HUMAN	1
898	1.89	16.22	41.7	31.98	15.79	sp|P07478|TRY2_HUMAN	Trypsin-2 OS=Homo sapiens OX=9606 GN=PRSS2 PE=1 SV=1	HUMAN	30
899	1.89	2	6.383	6.383	6.383	sp|Q9UJ68|MSRA_HUMAN	Mitochondrial peptide methionine sulfoxide reductase OS=Homo sapiens OX=9606 GN=MSRA PE=1 SV=1	HUMAN	1
900	1.88	2.05	36.14	33.73	33.73	sp|P02654|APOC1_HUMAN	Apolipoprotein C-I OS=Homo sapiens OX=9606 GN=APOC1 PE=1 SV=1	HUMAN	3
901	1.87	1.98	47.83	26.96	26.09	sp|P0DTE1|HV383_HUMAN	Probable non-functional immunoglobulin heavy variable 3-38-3 OS=Homo sapiens OX=9606 GN=IGHV3-38-3 PE=1 SV=1	HUMAN	3
902	1.86	1.96	26.89	15.13	15.13	sp|A0A0B4J1V2|HV226_HUMAN	Immunoglobulin heavy variable 2-26 OS=Homo sapiens OX=9606 GN=IGHV2-26 PE=3 SV=1	HUMAN	3
903	1.85	4.03	41.88	41.88	41.88	sp|P01742|HV169_HUMAN	Immunoglobulin heavy variable 1-69 OS=Homo sapiens OX=9606 GN=IGHV1-69 PE=1 SV=2	HUMAN	15
903	0	2.45	41.88	41.88	41.88	sp|A0A0B4J2H0|HV69D_HUMAN	Immunoglobulin heavy variable 1-69D OS=Homo sapiens OX=9606 GN=IGHV1-69D PE=1 SV=1	HUMAN	15
903	0	1.36	20.51	20.51	11.11	sp|A0A0C4DH39|HV158_HUMAN	Immunoglobulin heavy variable 1-58 OS=Homo sapiens OX=9606 GN=IGHV1-58 PE=3 SV=1	HUMAN	2
904	1.85	3.34	16.02	16.02	12.62	sp|P11233|RALA_HUMAN	Ras-related protein Ral-A OS=Homo sapiens OX=9606 GN=RALA PE=1 SV=1	HUMAN	3
905	1.83	2.05	16.2	16.2	8.411	sp|Q13630|FCL_HUMAN	GDP-L-fucose synthase OS=Homo sapiens OX=9606 GN=GFUS PE=1 SV=1	HUMAN	2
906	1.81	1.94	11.86	4.808	4.808	sp|P22748|CAH4_HUMAN	Carbonic anhydrase 4 OS=Homo sapiens OX=9606 GN=CA4 PE=1 SV=2	HUMAN	1
907	1.81	1.93	8.842	7.579	3.368	sp|O75844|FACE1_HUMAN	CAAX prenyl protease 1 homolog OS=Homo sapiens OX=9606 GN=ZMPSTE24 PE=1 SV=2	HUMAN	1
908	1.8	4	34.19	15.38	15.38	sp|P04211|LV743_HUMAN	Immunoglobulin lambda variable 7-43 OS=Homo sapiens OX=9606 GN=IGLV7-43 PE=3 SV=2	HUMAN	2
909	1.8	1.89	3.215	3.215	1.608	sp|Q8NCL4|GALT6_HUMAN	Polypeptide N-acetylgalactosaminyltransferase 6 OS=Homo sapiens OX=9606 GN=GALNT6 PE=1 SV=2	HUMAN	1
910	1.8	1.89	11.96	11.96	11.96	sp|P62304|RUXE_HUMAN	Small nuclear ribonucleoprotein E OS=Homo sapiens OX=9606 GN=SNRPE PE=1 SV=1	HUMAN	1
911	1.75	1.87	3.99	1.827	1.202	sp|O75923|DYSF_HUMAN	Dysferlin OS=Homo sapiens OX=9606 GN=DYSF PE=1 SV=1	HUMAN	2
912	1.75	1.87	7.065	5.707	2.31	sp|P51659|DHB4_HUMAN	Peroxisomal multifunctional enzyme type 2 OS=Homo sapiens OX=9606 GN=HSD17B4 PE=1 SV=3	HUMAN	1
913	1.74	1.85	6.227	6.227	6.227	sp|P78380|OLR1_HUMAN	Oxidized low-density lipoprotein receptor 1 OS=Homo sapiens OX=9606 GN=OLR1 PE=1 SV=1	HUMAN	1
914	1.73	1.87	3.533	2.355	1.178	sp|P13671|CO6_HUMAN	Complement component C6 OS=Homo sapiens OX=9606 GN=C6 PE=1 SV=3	HUMAN	1
915	1.7	1.8	10.06	4.142	4.142	sp|P51884|LUM_HUMAN	Lumican OS=Homo sapiens OX=9606 GN=LUM PE=1 SV=2	HUMAN	1
916	1.7	1.8	5.096	5.096	5.096	sp|Q8N474|SFRP1_HUMAN	Secreted frizzled-related protein 1 OS=Homo sapiens OX=9606 GN=SFRP1 PE=1 SV=1	HUMAN	1
917	1.7	1.8	7.879	7.879	7.879	sp|P05161|ISG15_HUMAN	Ubiquitin-like protein ISG15 OS=Homo sapiens OX=9606 GN=ISG15 PE=1 SV=5	HUMAN	1
918	1.67	1.76	4.501	2.348	2.348	sp|P48444|COPD_HUMAN	Coatomer subunit delta OS=Homo sapiens OX=9606 GN=ARCN1 PE=1 SV=1	HUMAN	1
919	1.66	1.77	9.22	9.22	9.22	sp|Q86Y39|NDUAB_HUMAN	NADH dehydrogenase [ubiquinone] 1 alpha subcomplex subunit 11 OS=Homo sapiens OX=9606 GN=NDUFA11 PE=1 SV=3	HUMAN	1
920	1.64	1.72	2.013	2.013	2.013	sp|Q96HC4|PDLI5_HUMAN	PDZ and LIM domain protein 5 OS=Homo sapiens OX=9606 GN=PDLIM5 PE=1 SV=5	HUMAN	1
921	1.62	1.72	0.9174	0.9174	0.9174	sp|Q70J99|UN13D_HUMAN	Protein unc-13 homolog D OS=Homo sapiens OX=9606 GN=UNC13D PE=1 SV=1	HUMAN	1
922	1.62	1.72	0.4237	0.4237	0.4237	sp|Q5VU65|P210L_HUMAN	Nuclear pore membrane glycoprotein 210-like OS=Homo sapiens OX=9606 GN=NUP210L PE=2 SV=1	HUMAN	1
923	1.61	1.81	2.353	2.076	1.384	sp|Q6YHK3|CD109_HUMAN	CD109 antigen OS=Homo sapiens OX=9606 GN=CD109 PE=1 SV=2	HUMAN	2
924	1.6	1.77	4.361	4.361	4.361	sp|Q92544|TM9S4_HUMAN	Transmembrane 9 superfamily member 4 OS=Homo sapiens OX=9606 GN=TM9SF4 PE=1 SV=2	HUMAN	2
925	1.6	1.7	5.729	5.729	5.729	sp|Q07812|BAX_HUMAN	Apoptosis regulator BAX OS=Homo sapiens OX=9606 GN=BAX PE=1 SV=1	HUMAN	1
926	1.59	10.93	47.76	44.28	35.82	sp|Q9H0U4|RAB1B_HUMAN	Ras-related protein Rab-1B OS=Homo sapiens OX=9606 GN=RAB1B PE=1 SV=1	HUMAN	6
926	0	5.82	32.84	29.35	26.37	sp|Q92928|RAB1C_HUMAN	Putative Ras-related protein Rab-1C OS=Homo sapiens OX=9606 GN=RAB1C PE=5 SV=2	HUMAN	5
927	1.58	1.69	7.639	3.472	3.472	sp|O14732|IMPA2_HUMAN	Inositol monophosphatase 2 OS=Homo sapiens OX=9606 GN=IMPA2 PE=1 SV=1	HUMAN	1
928	1.57	1.74	4.091	4.091	1.515	sp|Q9NW15|ANO10_HUMAN	Anoctamin-10 OS=Homo sapiens OX=9606 GN=ANO10 PE=1 SV=2	HUMAN	1
929	1.57	1.66	9.091	9.091	9.091	sp|P46783|RS10_HUMAN	40S ribosomal protein S10 OS=Homo sapiens OX=9606 GN=RPS10 PE=1 SV=1	HUMAN	1
930	1.55	1.66	4.822	2.792	2.792	sp|Q9UQ80|PA2G4_HUMAN	Proliferation-associated protein 2G4 OS=Homo sapiens OX=9606 GN=PA2G4 PE=1 SV=3	HUMAN	1
931	1.52	1.62	13.21	8.019	8.019	sp|P33947|ERD22_HUMAN	ER lumen protein-retaining receptor 2 OS=Homo sapiens OX=9606 GN=KDELR2 PE=1 SV=1	HUMAN	1
932	1.5	1.66	8.4	6.4	4.8	sp|O94919|ENDD1_HUMAN	Endonuclease domain-containing 1 protein OS=Homo sapiens OX=9606 GN=ENDOD1 PE=1 SV=2	HUMAN	2
933	1.49	1.6	6.122	6.122	6.122	sp|P03950|ANGI_HUMAN	Angiogenin OS=Homo sapiens OX=9606 GN=ANG PE=1 SV=1	HUMAN	1
934	1.49	1.59	4.508	4.508	4.508	sp|Q7Z4W1|DCXR_HUMAN	L-xylulose reductase OS=Homo sapiens OX=9606 GN=DCXR PE=1 SV=2	HUMAN	1
935	1.49	1.59	4.926	4.926	4.926	sp|Q15041|AR6P1_HUMAN	ADP-ribosylation factor-like protein 6-interacting protein 1 OS=Homo sapiens OX=9606 GN=ARL6IP1 PE=1 SV=2	HUMAN	1
936	1.48	1.61	2.684	1.815	0.7103	sp|Q5JPE7|NOMO2_HUMAN	Nodal modulator 2 OS=Homo sapiens OX=9606 GN=NOMO2 PE=1 SV=1	HUMAN	1
936	0	1.61	2.782	1.882	0.7365	sp|Q15155|NOMO1_HUMAN	Nodal modulator 1 OS=Homo sapiens OX=9606 GN=NOMO1 PE=1 SV=5	HUMAN	1
936	0	1.61	2.782	1.882	0.7365	sp|P69849|NOMO3_HUMAN	Nodal modulator 3 OS=Homo sapiens OX=9606 GN=NOMO3 PE=1 SV=2	HUMAN	1
937	1.47	5.77	28.13	20.31	20.31	sp|Q71UI9|H2AV_HUMAN	Histone H2A.V OS=Homo sapiens OX=9606 GN=H2AZ2 PE=1 SV=3	HUMAN	5
937	0	5.77	28.13	20.31	20.31	sp|P0C0S5|H2AZ_HUMAN	Histone H2A.Z OS=Homo sapiens OX=9606 GN=H2AZ1 PE=1 SV=2	HUMAN	5
938	1.47	1.57	12.63	12.63	12.63	sp|Q6EEV6|SUMO4_HUMAN	Small ubiquitin-related modifier 4 OS=Homo sapiens OX=9606 GN=SUMO4 PE=1 SV=2	HUMAN	1
938	0	1.57	12.63	12.63	12.63	sp|P61956|SUMO2_HUMAN	Small ubiquitin-related modifier 2 OS=Homo sapiens OX=9606 GN=SUMO2 PE=1 SV=3	HUMAN	1
938	0	1.57	11.65	11.65	11.65	sp|P55854|SUMO3_HUMAN	Small ubiquitin-related modifier 3 OS=Homo sapiens OX=9606 GN=SUMO3 PE=1 SV=2	HUMAN	1
939	1.47	1.57	7.752	7.752	7.752	sp|O95168|NDUB4_HUMAN	NADH dehydrogenase [ubiquinone] 1 beta subcomplex subunit 4 OS=Homo sapiens OX=9606 GN=NDUFB4 PE=1 SV=3	HUMAN	1
940	1.46	1.56	7.895	3.383	3.383	sp|P79483|DRB3_HUMAN	HLA class II histocompatibility antigen, DR beta 3 chain OS=Homo sapiens OX=9606 GN=HLA-DRB3 PE=1 SV=1	HUMAN	1
940	0	1.54	19.17	3.383	3.383	sp|Q30154|DRB5_HUMAN	HLA class II histocompatibility antigen, DR beta 5 chain OS=Homo sapiens OX=9606 GN=HLA-DRB5 PE=1 SV=1	HUMAN	1
941	1.45	1.61	6.924	3.066	0.9891	sp|O00754|MA2B1_HUMAN	Lysosomal alpha-mannosidase OS=Homo sapiens OX=9606 GN=MAN2B1 PE=1 SV=3	HUMAN	1
942	1.44	1.63	10.76	6.494	4.453	sp|P49419|AL7A1_HUMAN	Alpha-aminoadipic semialdehyde dehydrogenase OS=Homo sapiens OX=9606 GN=ALDH7A1 PE=1 SV=5	HUMAN	2
943	1.44	1.54	11.96	11.96	3.654	sp|P00387|NB5R3_HUMAN	NADH-cytochrome b5 reductase 3 OS=Homo sapiens OX=9606 GN=CYB5R3 PE=1 SV=3	HUMAN	1
944	1.43	1.53	33	24	14	sp|Q9BV40|VAMP8_HUMAN	Vesicle-associated membrane protein 8 OS=Homo sapiens OX=9606 GN=VAMP8 PE=1 SV=1	HUMAN	1
945	1.4	1.5	8.475	6.403	3.766	sp|P26599|PTBP1_HUMAN	Polypyrimidine tract-binding protein 1 OS=Homo sapiens OX=9606 GN=PTBP1 PE=1 SV=1	HUMAN	3
946	1.39	1.58	22.67	22.67	12	sp|P09669|COX6C_HUMAN	Cytochrome c oxidase subunit 6C OS=Homo sapiens OX=9606 GN=COX6C PE=1 SV=2	HUMAN	2
947	1.38	1.54	14.88	14.88	6.574	sp|Q15181|IPYR_HUMAN	Inorganic pyrophosphatase OS=Homo sapiens OX=9606 GN=PPA1 PE=1 SV=2	HUMAN	1
948	1.38	1.5	13.08	13.08	6.923	sp|P35542|SAA4_HUMAN	Serum amyloid A-4 protein OS=Homo sapiens OX=9606 GN=SAA4 PE=1 SV=2	HUMAN	1
949	1.38	1.47	100	66.67	66.67	sp|A0A0A0MT89|KJ01_HUMAN	Immunoglobulin kappa joining 1 OS=Homo sapiens OX=9606 GN=IGKJ1 PE=4 SV=2	HUMAN	1
950	1.36	1.53	6.094	6.094	6.094	sp|Q16769|QPCT_HUMAN	Glutaminyl-peptide cyclotransferase OS=Homo sapiens OX=9606 GN=QPCT PE=1 SV=1	HUMAN	2
951	1.35	1.44	1.144	0.2201	0.2201	sp|Q07954|LRP1_HUMAN	Prolow-density lipoprotein receptor-related protein 1 OS=Homo sapiens OX=9606 GN=LRP1 PE=1 SV=2	HUMAN	1
952	1.33	1.49	3.419	3.419	3.419	sp|Q04446|GLGB_HUMAN	1,4-alpha-glucan-branching enzyme OS=Homo sapiens OX=9606 GN=GBE1 PE=1 SV=3	HUMAN	2
953	1.33	1.43	9.302	5.814	5.814	sp|O95989|NUDT3_HUMAN	Diphosphoinositol polyphosphate phosphohydrolase 1 OS=Homo sapiens OX=9606 GN=NUDT3 PE=1 SV=1	HUMAN	1
954	1.32	5.85	26.83	19.11	16.26	sp|Q04917|1433F_HUMAN	14-3-3 protein eta OS=Homo sapiens OX=9606 GN=YWHAH PE=1 SV=4	HUMAN	5
955	1.32	1.42	11.22	11.22	11.22	sp|O43676|NDUB3_HUMAN	NADH dehydrogenase [ubiquinone] 1 beta subcomplex subunit 3 OS=Homo sapiens OX=9606 GN=NDUFB3 PE=1 SV=3	HUMAN	1
956	1.31	1.42	6.404	3.146	1.461	sp|Q06033|ITIH3_HUMAN	Inter-alpha-trypsin inhibitor heavy chain H3 OS=Homo sapiens OX=9606 GN=ITIH3 PE=1 SV=2	HUMAN	1
957	1.28	1.45	12.84	9.786	6.728	sp|P62140|PP1B_HUMAN	Serine/threonine-protein phosphatase PP1-beta catalytic subunit OS=Homo sapiens OX=9606 GN=PPP1CB PE=1 SV=3	HUMAN	2
957	0	1.39	13.94	9.697	6.667	sp|P62136|PP1A_HUMAN	Serine/threonine-protein phosphatase PP1-alpha catalytic subunit OS=Homo sapiens OX=9606 GN=PPP1CA PE=1 SV=1	HUMAN	2
957	0	1.39	14.24	9.907	6.811	sp|P36873|PP1G_HUMAN	Serine/threonine-protein phosphatase PP1-gamma catalytic subunit OS=Homo sapiens OX=9606 GN=PPP1CC PE=1 SV=1	HUMAN	2
958	1.25	1.36	5.622	5.622	5.622	sp|Q9P0L0|VAPA_HUMAN	Vesicle-associated membrane protein-associated protein A OS=Homo sapiens OX=9606 GN=VAPA PE=1 SV=3	HUMAN	2
959	1.24	1.4	5.85	5.85	5.85	sp|O75563|SKAP2_HUMAN	Src kinase-associated phosphoprotein 2 OS=Homo sapiens OX=9606 GN=SKAP2 PE=1 SV=1	HUMAN	2
960	1.23	1.32	4.382	4.382	4.382	sp|Q9BUN8|DERL1_HUMAN	Derlin-1 OS=Homo sapiens OX=9606 GN=DERL1 PE=1 SV=1	HUMAN	1
961	1.22	1.31	10.55	4.219	4.219	sp|Q9Y3B8|ORN_HUMAN	Oligoribonuclease, mitochondrial OS=Homo sapiens OX=9606 GN=REXO2 PE=1 SV=3	HUMAN	1
962	1.22	1.31	3.647	3.647	3.647	sp|O15127|SCAM2_HUMAN	Secretory carrier-associated membrane protein 2 OS=Homo sapiens OX=9606 GN=SCAMP2 PE=1 SV=2	HUMAN	1
963	1.21	1.3	16.45	4.762	4.762	sp|P16083|NQO2_HUMAN	Ribosyldihydronicotinamide dehydrogenase [quinone] OS=Homo sapiens OX=9606 GN=NQO2 PE=1 SV=5	HUMAN	1
964	1.21	1.3	13.73	13.73	13.73	sp|P15516|HIS3_HUMAN	Histatin-3 OS=Homo sapiens OX=9606 GN=HTN3 PE=1 SV=2	HUMAN	1
964	0	0.08	12.28	12.28	12.28	sp|P15515|HIS1_HUMAN	Histatin-1 OS=Homo sapiens OX=9606 GN=HTN1 PE=1 SV=2	HUMAN	1
965	1.19	1.33	17.59	17.59	8.333	sp|O75347|TBCA_HUMAN	Tubulin-specific chaperone A OS=Homo sapiens OX=9606 GN=TBCA PE=1 SV=3	HUMAN	1
966	1.19	1.28	5.732	5.732	5.732	sp|P56377|AP1S2_HUMAN	AP-1 complex subunit sigma-2 OS=Homo sapiens OX=9606 GN=AP1S2 PE=1 SV=1	HUMAN	1
967	1.18	1.28	16.11	10.03	6.991	sp|Q08257|QOR_HUMAN	Quinone oxidoreductase OS=Homo sapiens OX=9606 GN=CRYZ PE=1 SV=1	HUMAN	1
968	1.17	1.3	17.22	17.22	6.22	sp|P26583|HMGB2_HUMAN	High mobility group protein B2 OS=Homo sapiens OX=9606 GN=HMGB2 PE=1 SV=2	HUMAN	1
969	1.17	1.26	7.029	3.514	3.514	sp|Q7L523|RRAGA_HUMAN	Ras-related GTP-binding protein A OS=Homo sapiens OX=9606 GN=RRAGA PE=1 SV=1	HUMAN	1
969	0	1.26	5.882	2.941	2.941	sp|Q5VZM2|RRAGB_HUMAN	Ras-related GTP-binding protein B OS=Homo sapiens OX=9606 GN=RRAGB PE=1 SV=1	HUMAN	1
970	1.16	1.25	15.79	15.79	15.79	sp|P62308|RUXG_HUMAN	Small nuclear ribonucleoprotein G OS=Homo sapiens OX=9606 GN=SNRPG PE=1 SV=1	HUMAN	1
970	0	1.25	15.79	15.79	15.79	sp|A8MWD9|RUXGL_HUMAN	Putative small nuclear ribonucleoprotein G-like protein 15 OS=Homo sapiens OX=9606 GN=SNRPGP15 PE=5 SV=2	HUMAN	1
971	1.15	1.24	3.315	3.315	3.315	sp|P55263|ADK_HUMAN	Adenosine kinase OS=Homo sapiens OX=9606 GN=ADK PE=1 SV=2	HUMAN	1
972	1.14	1.28	9.956	4.867	4.867	sp|Q9HB40|RISC_HUMAN	Retinoid-inducible serine carboxypeptidase OS=Homo sapiens OX=9606 GN=SCPEP1 PE=1 SV=1	HUMAN	2
973	1.14	1.26	20.67	20.67	20.67	sp|O43169|CYB5B_HUMAN	Cytochrome b5 type B OS=Homo sapiens OX=9606 GN=CYB5B PE=1 SV=3	HUMAN	2
974	1.14	1.24	2.571	2.571	2.571	sp|O75787|RENR_HUMAN	Renin receptor OS=Homo sapiens OX=9606 GN=ATP6AP2 PE=1 SV=2	HUMAN	1
975	1.11	11.11	46.28	33.24	29.79	sp|Q562R1|ACTBL_HUMAN	Beta-actin-like protein 2 OS=Homo sapiens OX=9606 GN=ACTBL2 PE=1 SV=2	HUMAN	19
976	1.11	6.92	16.1	14.97	14.97	sp|P08754|GNAI3_HUMAN	Guanine nucleotide-binding protein G(i) subunit alpha-3 OS=Homo sapiens OX=9606 GN=GNAI3 PE=1 SV=3	HUMAN	5
977	1.09	1.22	10.28	7.222	7.222	sp|Q16539|MK14_HUMAN	Mitogen-activated protein kinase 14 OS=Homo sapiens OX=9606 GN=MAPK14 PE=1 SV=3	HUMAN	2
978	1.08	1.17	0.7942	0.7942	0.7942	RRRRRsp|Q9ULL1|PKHG1_HUMAN	REVERSED Pleckstrin homology domain-containing family G member 1 OS=Homo sapiens OX=9606 GN=PLEKHG1 PE=1 SV=2	HUMAN	1
979	1.07	5.88	47.59	41.38	31.03	sp|Q15819|UB2V2_HUMAN	Ubiquitin-conjugating enzyme E2 variant 2 OS=Homo sapiens OX=9606 GN=UBE2V2 PE=1 SV=4	HUMAN	4
980	1.07	1.15	0.2594	0.2594	0.2594	RRRRRsp|Q9P273|TEN3_HUMAN	REVERSED Teneurin-3 OS=Homo sapiens OX=9606 GN=TENM3 PE=2 SV=3	HUMAN	1
981	1.06	1.15	1.079	0.2105	0.2105	sp|Q99698|LYST_HUMAN	Lysosomal-trafficking regulator OS=Homo sapiens OX=9606 GN=LYST PE=1 SV=3	HUMAN	1
982	1.05	1.19	11.11	5.833	5.833	sp|P28482|MK01_HUMAN	Mitogen-activated protein kinase 1 OS=Homo sapiens OX=9606 GN=MAPK1 PE=1 SV=3	HUMAN	2
983	1.05	1.13	2.985	2.736	2.736	sp|Q6UX73|CP089_HUMAN	UPF0764 protein C16orf89 OS=Homo sapiens OX=9606 GN=C16orf89 PE=1 SV=2	HUMAN	1
984	1.04	1.15	6.798	3.399	1.789	sp|Q10472|GALT1_HUMAN	Polypeptide N-acetylgalactosaminyltransferase 1 OS=Homo sapiens OX=9606 GN=GALNT1 PE=1 SV=1	HUMAN	1
985	1.03	1.13	2.147	1.757	0.9759	sp|Q96NW7|LRRC7_HUMAN	Leucine-rich repeat-containing protein 7 OS=Homo sapiens OX=9606 GN=LRRC7 PE=1 SV=1	HUMAN	2
986	1.03	1.12	9.302	9.302	9.302	sp|P62306|RUXF_HUMAN	Small nuclear ribonucleoprotein F OS=Homo sapiens OX=9606 GN=SNRPF PE=1 SV=1	HUMAN	1
987	1	1.12	14.47	12.72	8.772	sp|Q9HB71|CYBP_HUMAN	Calcyclin-binding protein OS=Homo sapiens OX=9606 GN=CACYBP PE=1 SV=2	HUMAN	2
988	0.99	1.08	3.259	1.372	1.372	RRRRRsp|P29353|SHC1_HUMAN	REVERSED SHC-transforming protein 1 OS=Homo sapiens OX=9606 GN=SHC1 PE=1 SV=4	HUMAN	1
989	0.97	1.07	6.667	6.667	6.667	sp|Q9BQI0|AIF1L_HUMAN	Allograft inflammatory factor 1-like OS=Homo sapiens OX=9606 GN=AIF1L PE=1 SV=1	HUMAN	1
990	0.97	1.06	5.35	2.469	2.469	sp|Q8WVB3|HEXD_HUMAN	Hexosaminidase D OS=Homo sapiens OX=9606 GN=HEXD PE=1 SV=3	HUMAN	1
991	0.96	3.31	27.03	22.97	12.97	sp|Q92747|ARC1A_HUMAN	Actin-related protein 2/3 complex subunit 1A OS=Homo sapiens OX=9606 GN=ARPC1A PE=1 SV=2	HUMAN	3
992	0.96	1.06	1.818	1.818	1.818	sp|Q9NRA2|S17A5_HUMAN	Sialin OS=Homo sapiens OX=9606 GN=SLC17A5 PE=1 SV=2	HUMAN	1
993	0.95	1.11	6.844	4.753	1.711	sp|P19878|NCF2_HUMAN	Neutrophil cytosol factor 2 OS=Homo sapiens OX=9606 GN=NCF2 PE=1 SV=2	HUMAN	1
994	0.95	1.05	10.33	4.695	4.695	sp|Q92522|H1X_HUMAN	Histone H1.10 OS=Homo sapiens OX=9606 GN=H1-10 PE=1 SV=1	HUMAN	1
995	0.95	1.05	3.565	1.783	1.783	sp|P49902|5NTC_HUMAN	Cytosolic purine 5'-nucleotidase OS=Homo sapiens OX=9606 GN=NT5C2 PE=1 SV=1	HUMAN	1
996	0.95	1.04	2.725	2.725	2.725	RRRRRsp|Q8WYJ6|SEPT1_HUMAN	REVERSED Septin-1 OS=Homo sapiens OX=9606 GN=SEPTIN1 PE=1 SV=2	HUMAN	1
997	0.92	2.83	14.08	14.08	8.92	sp|P57735|RAB25_HUMAN	Ras-related protein Rab-25 OS=Homo sapiens OX=9606 GN=RAB25 PE=1 SV=2	HUMAN	2
998	0.92	1.02	13.43	13.43	13.43	sp|P81534|D103A_HUMAN	Beta-defensin 103 OS=Homo sapiens OX=9606 GN=DEFB103A PE=1 SV=2	HUMAN	1
999	0.89	0.98	8.837	4.651	4.651	sp|O75396|SC22B_HUMAN	Vesicle-trafficking protein SEC22b OS=Homo sapiens OX=9606 GN=SEC22B PE=1 SV=4	HUMAN	1
1000	0.87	7.24	26.92	26.92	26.92	sp|Q8IUE6|H2A2B_HUMAN	Histone H2A type 2-B OS=Homo sapiens OX=9606 GN=H2AC21 PE=1 SV=3	HUMAN	6
1001	0.87	0.97	1.936	1.107	1.107	sp|Q6UWE0|LRSM1_HUMAN	E3 ubiquitin-protein ligase LRSAM1 OS=Homo sapiens OX=9606 GN=LRSAM1 PE=1 SV=1	HUMAN	1
1002	0.86	0.96	9.668	3.625	3.625	sp|Q15293|RCN1_HUMAN	Reticulocalbin-1 OS=Homo sapiens OX=9606 GN=RCN1 PE=1 SV=1	HUMAN	1
1003	0.86	0.95	4.778	4.778	4.778	sp|Q15800|MSMO1_HUMAN	Methylsterol monooxygenase 1 OS=Homo sapiens OX=9606 GN=MSMO1 PE=1 SV=1	HUMAN	1
1004	0.85	7.27	41.88	37.61	37.61	sp|A0A0J9YXX1|HV5X1_HUMAN	Immunoglobulin heavy variable 5-10-1 OS=Homo sapiens OX=9606 GN=IGHV5-10-1 PE=3 SV=1	HUMAN	19
1005	0.84	0.93	12.29	5.028	5.028	sp|Q9Y6M9|NDUB9_HUMAN	NADH dehydrogenase [ubiquinone] 1 beta subcomplex subunit 9 OS=Homo sapiens OX=9606 GN=NDUFB9 PE=1 SV=3	HUMAN	1
1006	0.83	0.92	6.183	2.957	1.478	sp|P46459|NSF_HUMAN	Vesicle-fusing ATPase OS=Homo sapiens OX=9606 GN=NSF PE=1 SV=3	HUMAN	1
1007	0.82	0.91	3.704	3.704	3.704	sp|P23396|RS3_HUMAN	40S ribosomal protein S3 OS=Homo sapiens OX=9606 GN=RPS3 PE=1 SV=2	HUMAN	1
1008	0.8	0.89	4.883	1.953	1.953	sp|P07948|LYN_HUMAN	Tyrosine-protein kinase Lyn OS=Homo sapiens OX=9606 GN=LYN PE=1 SV=3	HUMAN	1
1008	0	0.89	1.901	1.901	1.901	sp|P08631|HCK_HUMAN	Tyrosine-protein kinase HCK OS=Homo sapiens OX=9606 GN=HCK PE=1 SV=5	HUMAN	1
1009	0.8	0.89	3.333	3.333	3.333	sp|Q9H008|LHPP_HUMAN	Phospholysine phosphohistidine inorganic pyrophosphate phosphatase OS=Homo sapiens OX=9606 GN=LHPP PE=1 SV=2	HUMAN	1
1010	0.79	0.92	16.97	16.97	12.12	sp|P60981|DEST_HUMAN	Destrin OS=Homo sapiens OX=9606 GN=DSTN PE=1 SV=3	HUMAN	2
1011	0.79	0.88	1.119	1.119	1.119	RRRRRsp|Q8TAG9|EXOC6_HUMAN	REVERSED Exocyst complex component 6 OS=Homo sapiens OX=9606 GN=EXOC6 PE=1 SV=3	HUMAN	1
1012	0.79	0.87	7.493	3.746	3.746	sp|Q99963|SH3G3_HUMAN	Endophilin-A3 OS=Homo sapiens OX=9606 GN=SH3GL3 PE=1 SV=1	HUMAN	3
1013	0.77	0.87	4.389	1.068	1.068	sp|P49756|RBM25_HUMAN	RNA-binding protein 25 OS=Homo sapiens OX=9606 GN=RBM25 PE=1 SV=3	HUMAN	1
1014	0.77	0.86	8.103	3.683	2.947	sp|Q99832|TCPH_HUMAN	T-complex protein 1 subunit eta OS=Homo sapiens OX=9606 GN=CCT7 PE=1 SV=2	HUMAN	1
1015	0.77	0.86	4.803	4.803	4.803	sp|Q969E2|SCAM4_HUMAN	Secretory carrier-associated membrane protein 4 OS=Homo sapiens OX=9606 GN=SCAMP4 PE=1 SV=1	HUMAN	1
1016	0.76	0.85	5.125	2.675	0.2071	sp|Q8IVF2|AHNK2_HUMAN	Protein AHNAK2 OS=Homo sapiens OX=9606 GN=AHNAK2 PE=1 SV=2	HUMAN	1
1017	0.76	0.85	19.64	19.64	19.64	sp|Q9BYD5|CNFN_HUMAN	Cornifelin OS=Homo sapiens OX=9606 GN=CNFN PE=1 SV=2	HUMAN	1
1018	0.74	0.87	10.93	6.378	2.733	sp|Q07960|RHG01_HUMAN	Rho GTPase-activating protein 1 OS=Homo sapiens OX=9606 GN=ARHGAP1 PE=1 SV=1	HUMAN	1
1019	0.74	0.83	9.449	5.249	2.362	sp|P26022|PTX3_HUMAN	Pentraxin-related protein PTX3 OS=Homo sapiens OX=9606 GN=PTX3 PE=1 SV=3	HUMAN	1
1020	0.73	1.47	7.806	5.485	3.586	sp|Q9ULV4|COR1C_HUMAN	Coronin-1C OS=Homo sapiens OX=9606 GN=CORO1C PE=1 SV=1	HUMAN	2
1021	0.73	0.82	5.6	5.6	5.6	sp|P36954|RPB9_HUMAN	DNA-directed RNA polymerase II subunit RPB9 OS=Homo sapiens OX=9606 GN=POLR2I PE=1 SV=1	HUMAN	1
1022	0.72	0.82	0.8378	0.2793	0.2793	sp|P98164|LRP2_HUMAN	Low-density lipoprotein receptor-related protein 2 OS=Homo sapiens OX=9606 GN=LRP2 PE=1 SV=3	HUMAN	1
1023	0.7	0.8	11.02	11.02	4.331	sp|P01903|DRA_HUMAN	HLA class II histocompatibility antigen, DR alpha chain OS=Homo sapiens OX=9606 GN=HLA-DRA PE=1 SV=2	HUMAN	1
1024	0.69	10.76	33.89	30.56	30.56	sp|P84085|ARF5_HUMAN	ADP-ribosylation factor 5 OS=Homo sapiens OX=9606 GN=ARF5 PE=1 SV=2	HUMAN	8
1025	0.68	0.84	1.45	0.1485	0.0262	RRRRRsp|Q8WZ42|TITIN_HUMAN	REVERSED Titin OS=Homo sapiens OX=9606 GN=TTN PE=1 SV=4	HUMAN	1
1026	0.68	0.8	9.143	3.714	2.571	sp|P17655|CAN2_HUMAN	Calpain-2 catalytic subunit OS=Homo sapiens OX=9606 GN=CAPN2 PE=1 SV=6	HUMAN	1
1027	0.68	0.77	5.897	2.564	1.154	sp|P17858|PFKAL_HUMAN	ATP-dependent 6-phosphofructokinase, liver type OS=Homo sapiens OX=9606 GN=PFKL PE=1 SV=6	HUMAN	1
1027	0	0.72	1.148	1.148	1.148	sp|Q01813|PFKAP_HUMAN	ATP-dependent 6-phosphofructokinase, platelet type OS=Homo sapiens OX=9606 GN=PFKP PE=1 SV=2	HUMAN	1
1027	0	0.72	1.154	1.154	1.154	sp|P08237|PFKAM_HUMAN	ATP-dependent 6-phosphofructokinase, muscle type OS=Homo sapiens OX=9606 GN=PFKM PE=1 SV=2	HUMAN	1
1028	0.68	0.76	1.592	1.592	1.592	RRRRRsp|Q96QF7|ACRC_HUMAN	REVERSED Acidic repeat-containing protein OS=Homo sapiens OX=9606 GN=GCNA PE=1 SV=1	HUMAN	1
1029	0.67	0.79	6.579	6.579	6.579	sp|P50552|VASP_HUMAN	Vasodilator-stimulated phosphoprotein OS=Homo sapiens OX=9606 GN=VASP PE=1 SV=3	HUMAN	2
1030	0.66	0.74	2.368	1.114	1.114	RRRRRsp|Q86VS8|HOOK3_HUMAN	REVERSED Protein Hook homolog 3 OS=Homo sapiens OX=9606 GN=HOOK3 PE=1 SV=2	HUMAN	1
1031	0.65	0.77	4.942	3.198	1.744	sp|P09871|C1S_HUMAN	Complement C1s subcomponent OS=Homo sapiens OX=9606 GN=C1S PE=1 SV=1	HUMAN	1
1032	0.65	0.74	3.654	0.7973	0.7973	sp|P39880|CUX1_HUMAN	Homeobox protein cut-like 1 OS=Homo sapiens OX=9606 GN=CUX1 PE=1 SV=3	HUMAN	1
1033	0.64	5.28	15.38	6.923	5.577	sp|P19013|K2C4_HUMAN	Keratin, type II cytoskeletal 4 OS=Homo sapiens OX=9606 GN=KRT4 PE=1 SV=5	HUMAN	3
1034	0.59	0.64	1.603	0.5511	0.5511	sp|Q8TF72|SHRM3_HUMAN	Protein Shroom3 OS=Homo sapiens OX=9606 GN=SHROOM3 PE=1 SV=2	HUMAN	2
1035	0.58	0.62	10.82	10.82	4.124	sp|P07305|H10_HUMAN	Histone H1.0 OS=Homo sapiens OX=9606 GN=H1-0 PE=1 SV=3	HUMAN	1
1036	0.57	0.61	2.539	0.9934	0.9934	sp|P35606|COPB2_HUMAN	Coatomer subunit beta' OS=Homo sapiens OX=9606 GN=COPB2 PE=1 SV=2	HUMAN	1
1037	0.56	4.57	26.43	26.43	19.82	sp|Q7Z7H5|TMED4_HUMAN	Transmembrane emp24 domain-containing protein 4 OS=Homo sapiens OX=9606 GN=TMED4 PE=1 SV=1	HUMAN	3
1038	0.56	0.63	15.45	2.87	2.87	sp|P22695|QCR2_HUMAN	Cytochrome b-c1 complex subunit 2, mitochondrial OS=Homo sapiens OX=9606 GN=UQCRC2 PE=1 SV=3	HUMAN	1
1039	0.54	0.58	4.934	4.934	2.657	sp|O95747|OXSR1_HUMAN	Serine/threonine-protein kinase OSR1 OS=Homo sapiens OX=9606 GN=OXSR1 PE=1 SV=1	HUMAN	1
1040	0.54	0.58	2.685	2.685	1.477	RRRRRsp|Q13617|CUL2_HUMAN	REVERSED Cullin-2 OS=Homo sapiens OX=9606 GN=CUL2 PE=1 SV=2	HUMAN	1
1041	0.54	0.58	14.43	14.43	14.43	sp|Q96T75|DSCR8_HUMAN	Down syndrome critical region protein 8 OS=Homo sapiens OX=9606 GN=DSCR8 PE=1 SV=2	HUMAN	1
1042	0.54	0.58	10.08	10.08	10.08	sp|O95298|NDUC2_HUMAN	NADH dehydrogenase [ubiquinone] 1 subunit C2 OS=Homo sapiens OX=9606 GN=NDUFC2 PE=1 SV=1	HUMAN	1
1043	0.53	22.43	48.01	45.57	43.43	sp|Q5VT79|AXA81_HUMAN	Annexin A8-like protein 1 OS=Homo sapiens OX=9606 GN=ANXA8L1 PE=2 SV=2	HUMAN	13
1044	0.53	0.57	3.654	1.538	1.538	sp|Q86TZ1|TTC6_HUMAN	Tetratricopeptide repeat protein 6 OS=Homo sapiens OX=9606 GN=TTC6 PE=2 SV=1	HUMAN	1
1045	0.53	0.57	2.182	0.9697	0.9697	sp|Q00839|HNRPU_HUMAN	Heterogeneous nuclear ribonucleoprotein U OS=Homo sapiens OX=9606 GN=HNRNPU PE=1 SV=6	HUMAN	1
1046	0.53	0.57	3.361	3.361	3.361	sp|Q86UR1|NOXA1_HUMAN	NADPH oxidase activator 1 OS=Homo sapiens OX=9606 GN=NOXA1 PE=1 SV=1	HUMAN	1
1047	0.53	0.56	4.264	4.264	4.264	sp|P27918|PROP_HUMAN	Properdin OS=Homo sapiens OX=9606 GN=CFP PE=1 SV=2	HUMAN	1
1048	0.51	25.1	53.32	46.95	40.58	sp|P68032|ACTC_HUMAN	Actin, alpha cardiac muscle 1 OS=Homo sapiens OX=9606 GN=ACTC1 PE=1 SV=1	HUMAN	40
1048	0	23.62	50.93	44.56	40.05	sp|P68133|ACTS_HUMAN	Actin, alpha skeletal muscle OS=Homo sapiens OX=9606 GN=ACTA1 PE=1 SV=1	HUMAN	36
1048	0	22.99	51.99	44.03	37.67	sp|P62736|ACTA_HUMAN	Actin, aortic smooth muscle OS=Homo sapiens OX=9606 GN=ACTA2 PE=1 SV=1	HUMAN	35
1048	0	22.98	53.72	40.69	34.31	sp|P63267|ACTH_HUMAN	Actin, gamma-enteric smooth muscle OS=Homo sapiens OX=9606 GN=ACTG2 PE=1 SV=1	HUMAN	34
1049	0.49	0.53	5.21	1.849	1.849	sp|P29350|PTN6_HUMAN	Tyrosine-protein phosphatase non-receptor type 6 OS=Homo sapiens OX=9606 GN=PTPN6 PE=1 SV=1	HUMAN	1
1050	0.49	0.53	12.5	12.5	12.5	sp|Q8TBQ9|KISHA_HUMAN	Protein kish-A OS=Homo sapiens OX=9606 GN=TMEM167A PE=1 SV=1	HUMAN	1
1051	0.49	0.53	8.054	8.054	8.054	sp|P16949|STMN1_HUMAN	Stathmin OS=Homo sapiens OX=9606 GN=STMN1 PE=1 SV=3	HUMAN	1
1052	0.48	0.52	4.683	1.511	1.511	sp|Q14CZ7|FAKD3_HUMAN	FAST kinase domain-containing protein 3, mitochondrial OS=Homo sapiens OX=9606 GN=FASTKD3 PE=1 SV=2	HUMAN	1
1053	0.48	0.52	0.3689	0.1748	0.1748	RRRRRsp|A2VEC9|SSPO_HUMAN	REVERSED SCO-spondin OS=Homo sapiens OX=9606 GN=SSPOP PE=2 SV=2	HUMAN	1
1054	0.48	0.52	14.49	14.49	14.49	sp|P56385|ATP5I_HUMAN	ATP synthase subunit e, mitochondrial OS=Homo sapiens OX=9606 GN=ATP5ME PE=1 SV=2	HUMAN	1
1055	0.48	0.51	15.69	15.69	15.69	sp|Q5VTU8|AT5EL_HUMAN	ATP synthase subunit epsilon-like protein, mitochondrial OS=Homo sapiens OX=9606 GN=ATP5F1EP2 PE=1 SV=1	HUMAN	1
1055	0	0.51	15.69	15.69	15.69	sp|P56381|ATP5E_HUMAN	ATP synthase subunit epsilon, mitochondrial OS=Homo sapiens OX=9606 GN=ATP5F1E PE=1 SV=2	HUMAN	1
1056	0.47	0.52	3.607	3.607	1.804	sp|P05546|HEP2_HUMAN	Heparin cofactor 2 OS=Homo sapiens OX=9606 GN=SERPIND1 PE=1 SV=3	HUMAN	1
1057	0.46	11.71	31.34	27.88	27.88	sp|P09104|ENOG_HUMAN	Gamma-enolase OS=Homo sapiens OX=9606 GN=ENO2 PE=1 SV=3	HUMAN	12
1058	0.46	0.52	1.226	0.06405	0.06405	sp|Q8WZ42|TITIN_HUMAN	Titin OS=Homo sapiens OX=9606 GN=TTN PE=1 SV=4	HUMAN	2
1059	0.46	0.5	4.298	2.149	2.149	RRRRRsp|Q96EA4|SPDLY_HUMAN	REVERSED Protein Spindly OS=Homo sapiens OX=9606 GN=SPDL1 PE=1 SV=2	HUMAN	1
1060	0.45	0.49	2.08	0.2868	0.2868	RRRRRsp|Q9BXT5|TEX15_HUMAN	REVERSED Testis-expressed protein 15 OS=Homo sapiens OX=9606 GN=TEX15 PE=2 SV=2	HUMAN	1
1061	0.45	0.49	1.687	1.687	0.4897	sp|O15031|PLXB2_HUMAN	Plexin-B2 OS=Homo sapiens OX=9606 GN=PLXNB2 PE=1 SV=3	HUMAN	1
1062	0.45	0.49	19.33	19.33	19.33	sp|A0A075B6H9|LV469_HUMAN	Immunoglobulin lambda variable 4-69 OS=Homo sapiens OX=9606 GN=IGLV4-69 PE=1 SV=1	HUMAN	1
1063	0.45	0.49	10.68	10.68	10.68	RRRRRsp|P20290|BTF3_HUMAN	REVERSED Transcription factor BTF3 OS=Homo sapiens OX=9606 GN=BTF3 PE=1 SV=1	HUMAN	1
1064	0.44	0.48	1.868	0.885	0.885	RRRRRsp|Q9Y2M0|FAN1_HUMAN	REVERSED Fanconi-associated nuclease 1 OS=Homo sapiens OX=9606 GN=FAN1 PE=1 SV=4	HUMAN	1
1065	0.44	0.47	3.333	3.333	3.333	sp|O00115|DNS2A_HUMAN	Deoxyribonuclease-2-alpha OS=Homo sapiens OX=9606 GN=DNASE2 PE=1 SV=2	HUMAN	1
1066	0.43	0.47	1.926	1.926	1.926	sp|O60506|HNRPQ_HUMAN	Heterogeneous nuclear ribonucleoprotein Q OS=Homo sapiens OX=9606 GN=SYNCRIP PE=1 SV=2	HUMAN	1
1066	0	0.47	1.896	1.896	1.896	sp|O43390|HNRPR_HUMAN	Heterogeneous nuclear ribonucleoprotein R OS=Homo sapiens OX=9606 GN=HNRNPR PE=1 SV=1	HUMAN	1
1067	0.42	0.46	9.052	4.741	2.371	sp|P04424|ARLY_HUMAN	Argininosuccinate lyase OS=Homo sapiens OX=9606 GN=ASL PE=1 SV=4	HUMAN	1
1068	0.42	0.46	6.962	2.743	2.743	sp|P55084|ECHB_HUMAN	Trifunctional enzyme subunit beta, mitochondrial OS=Homo sapiens OX=9606 GN=HADHB PE=1 SV=3	HUMAN	1
1069	0.42	0.46	1.528	0.7641	0.7641	sp|O75110|ATP9A_HUMAN	Probable phospholipid-transporting ATPase IIA OS=Homo sapiens OX=9606 GN=ATP9A PE=1 SV=3	HUMAN	1
1070	0.42	0.46	2.009	1.064	1.064	RRRRRsp|Q8IWW6|RHG12_HUMAN	REVERSED Rho GTPase-activating protein 12 OS=Homo sapiens OX=9606 GN=ARHGAP12 PE=1 SV=1	HUMAN	2
1071	0.41	0.46	7.752	3.566	1.705	sp|P13667|PDIA4_HUMAN	Protein disulfide-isomerase A4 OS=Homo sapiens OX=9606 GN=PDIA4 PE=1 SV=2	HUMAN	1
1072	0.41	0.45	2.195	2.195	2.195	sp|O15482|TEX28_HUMAN	Testis-specific protein TEX28 OS=Homo sapiens OX=9606 GN=TEX28 PE=1 SV=1	HUMAN	1
1073	0.4	31.11	46.55	44.54	40.8	sp|P00739|HPTR_HUMAN	Haptoglobin-related protein OS=Homo sapiens OX=9606 GN=HPR PE=2 SV=2	HUMAN	25
1074	0.4	0.44	2.179	2.179	2.179	RRRRRsp|A6NFU0|F187A_HUMAN	REVERSED Ig-like V-type domain-containing protein FAM187A OS=Homo sapiens OX=9606 GN=FAM187A PE=3 SV=1	HUMAN	1
1075	0.4	0.43	9.211	9.211	9.211	sp|Q96AT9|RPE_HUMAN	Ribulose-phosphate 3-epimerase OS=Homo sapiens OX=9606 GN=RPE PE=1 SV=1	HUMAN	1
1076	0.38	0.42	2.015	2.015	2.015	RRRRRsp|P56373|P2RX3_HUMAN	REVERSED P2X purinoceptor 3 OS=Homo sapiens OX=9606 GN=P2RX3 PE=1 SV=2	HUMAN	1
1077	0.38	0.41	13.91	13.91	13.91	sp|A0A075B6J6|LV322_HUMAN	Immunoglobulin lambda variable 3-22 OS=Homo sapiens OX=9606 GN=IGLV3-22 PE=3 SV=1	HUMAN	1
1078	0.37	0.41	3.63	3.63	3.63	sp|Q99685|MGLL_HUMAN	Monoglyceride lipase OS=Homo sapiens OX=9606 GN=MGLL PE=1 SV=2	HUMAN	1
1079	0.37	0.41	1.833	1.833	1.833	sp|Q92733|PRCC_HUMAN	Proline-rich protein PRCC OS=Homo sapiens OX=9606 GN=PRCC PE=1 SV=1	HUMAN	1
1080	0.37	0.41	3.064	3.064	3.064	sp|P50148|GNAQ_HUMAN	Guanine nucleotide-binding protein G(q) subunit alpha OS=Homo sapiens OX=9606 GN=GNAQ PE=1 SV=4	HUMAN	1
1080	0	0.41	3.064	3.064	3.064	sp|P29992|GNA11_HUMAN	Guanine nucleotide-binding protein subunit alpha-11 OS=Homo sapiens OX=9606 GN=GNA11 PE=1 SV=2	HUMAN	1
1080	0	0.41	3.099	3.099	3.099	sp|O95837|GNA14_HUMAN	Guanine nucleotide-binding protein subunit alpha-14 OS=Homo sapiens OX=9606 GN=GNA14 PE=1 SV=1	HUMAN	1
1081	0.36	0.4	3.13	3.13	0	sp|P51512|MMP16_HUMAN	Matrix metalloproteinase-16 OS=Homo sapiens OX=9606 GN=MMP16 PE=1 SV=2	HUMAN	0
1082	0.36	0.4	15.12	15.12	8.721	sp|O96000|NDUBA_HUMAN	NADH dehydrogenase [ubiquinone] 1 beta subcomplex subunit 10 OS=Homo sapiens OX=9606 GN=NDUFB10 PE=1 SV=3	HUMAN	1
1083	0.36	0.39	3.6	1.6	1.6	RRRRRsp|Q04609|FOLH1_HUMAN	REVERSED Glutamate carboxypeptidase 2 OS=Homo sapiens OX=9606 GN=FOLH1 PE=1 SV=1	HUMAN	1
1084	0.36	0.39	3.514	3.514	3.514	sp|Q8NEX9|DR9C7_HUMAN	Short-chain dehydrogenase/reductase family 9C member 7 OS=Homo sapiens OX=9606 GN=SDR9C7 PE=1 SV=1	HUMAN	1
1085	0.36	0.39	2.924	2.924	2.924	sp|Q5VYX0|RNLS_HUMAN	Renalase OS=Homo sapiens OX=9606 GN=RNLS PE=1 SV=1	HUMAN	1
1086	0.35	0.39	36.11	18.06	18.06	sp|P35326|SPR2A_HUMAN	Small proline-rich protein 2A OS=Homo sapiens OX=9606 GN=SPRR2A PE=1 SV=1	HUMAN	1
1086	0	0.38	17.81	17.81	17.81	sp|Q9BYE4|SPR2G_HUMAN	Small proline-rich protein 2G OS=Homo sapiens OX=9606 GN=SPRR2G PE=3 SV=1	HUMAN	1
1086	0	0.38	18.06	18.06	18.06	sp|P35325|SPR2B_HUMAN	Small proline-rich protein 2B OS=Homo sapiens OX=9606 GN=SPRR2B PE=2 SV=1	HUMAN	1
1086	0	0.38	18.06	18.06	18.06	sp|P22532|SPR2D_HUMAN	Small proline-rich protein 2D OS=Homo sapiens OX=9606 GN=SPRR2D PE=2 SV=2	HUMAN	1
1086	0	0.38	18.06	18.06	18.06	sp|P22531|SPR2E_HUMAN	Small proline-rich protein 2E OS=Homo sapiens OX=9606 GN=SPRR2E PE=2 SV=2	HUMAN	1
1087	0.34	0.39	8.511	7.092	0	sp|P00736|C1R_HUMAN	Complement C1r subcomponent OS=Homo sapiens OX=9606 GN=C1R PE=1 SV=2	HUMAN	0
1088	0.34	0.38	3.95	2.287	2.287	sp|P18428|LBP_HUMAN	Lipopolysaccharide-binding protein OS=Homo sapiens OX=9606 GN=LBP PE=1 SV=3	HUMAN	1
1089	0.34	0.38	0.7457	0.3532	0.3532	RRRRRsp|B2RTY4|MYO9A_HUMAN	REVERSED Unconventional myosin-IXa OS=Homo sapiens OX=9606 GN=MYO9A PE=1 SV=2	HUMAN	1
1090	0.34	0.37	1.734	1.734	1.734	RRRRRsp|Q96JA3|PKHA8_HUMAN	REVERSED Pleckstrin homology domain-containing family A member 8 OS=Homo sapiens OX=9606 GN=PLEKHA8 PE=1 SV=3	HUMAN	1
1090	0	0.37	2.302	2.302	2.302	RRRRRsp|O95397|PKHA9_HUMAN	REVERSED Putative protein PLEKHA9 OS=Homo sapiens OX=9606 GN=PLEKHA8P1 PE=5 SV=1	HUMAN	1
1091	0.33	0.37	3.049	3.049	3.049	sp|Q9UBQ7|GRHPR_HUMAN	Glyoxylate reductase/hydroxypyruvate reductase OS=Homo sapiens OX=9606 GN=GRHPR PE=1 SV=1	HUMAN	1
1092	0.33	0.36	10.26	10.26	10.26	sp|Q5TGZ0|MIC10_HUMAN	MICOS complex subunit MIC10 OS=Homo sapiens OX=9606 GN=MICOS10 PE=1 SV=1	HUMAN	1
1093	0.32	5.23	26.47	26.47	22.79	sp|Q5TEC6|H3PS2_HUMAN	Histone HIST2H3PS2 OS=Homo sapiens OX=9606 GN=H3-2 PE=1 SV=1	HUMAN	5
1094	0.32	0.36	4.386	2.632	2.632	sp|Q99633|PRP18_HUMAN	Pre-mRNA-splicing factor 18 OS=Homo sapiens OX=9606 GN=PRPF18 PE=1 SV=1	HUMAN	1
1095	0.32	0.36	9.184	9.184	9.184	sp|P29034|S10A2_HUMAN	Protein S100-A2 OS=Homo sapiens OX=9606 GN=S100A2 PE=1 SV=3	HUMAN	1
1096	0.32	0.35	6.207	6.207	6.207	sp|P39019|RS19_HUMAN	40S ribosomal protein S19 OS=Homo sapiens OX=9606 GN=RPS19 PE=1 SV=2	HUMAN	1
1097	0.32	0.35	1.435	1.435	1.435	RRRRRsp|Q86XI8|ZSWM9_HUMAN	REVERSED Uncharacterized protein ZSWIM9 OS=Homo sapiens OX=9606 GN=ZSWIM9 PE=1 SV=2	HUMAN	1
1098	0.31	0.35	4.407	1.469	1.469	sp|Q99460|PSMD1_HUMAN	26S proteasome non-ATPase regulatory subunit 1 OS=Homo sapiens OX=9606 GN=PSMD1 PE=1 SV=2	HUMAN	1
1099	0.31	0.35	0.8792	0.4165	0.4165	sp|Q9Y566|SHAN1_HUMAN	SH3 and multiple ankyrin repeat domains protein 1 OS=Homo sapiens OX=9606 GN=SHANK1 PE=1 SV=2	HUMAN	1
1100	0.31	0.35	6.109	6.109	6.109	sp|P49247|RPIA_HUMAN	Ribose-5-phosphate isomerase OS=Homo sapiens OX=9606 GN=RPIA PE=1 SV=3	HUMAN	1
1101	0.3	0.34	1.772	1.772	1.772	sp|Q96F86|EDC3_HUMAN	Enhancer of mRNA-decapping protein 3 OS=Homo sapiens OX=9606 GN=EDC3 PE=1 SV=1	HUMAN	1
1102	0.3	0.33	1.988	0.6433	0.6433	sp|Q9UPS8|ANR26_HUMAN	Ankyrin repeat domain-containing protein 26 OS=Homo sapiens OX=9606 GN=ANKRD26 PE=1 SV=4	HUMAN	1
1103	0.3	0.33	5.128	2.564	2.564	sp|P22694|KAPCB_HUMAN	cAMP-dependent protein kinase catalytic subunit beta OS=Homo sapiens OX=9606 GN=PRKACB PE=1 SV=2	HUMAN	1
1103	0	0.33	5.128	2.564	2.564	sp|P17612|KAPCA_HUMAN	cAMP-dependent protein kinase catalytic subunit alpha OS=Homo sapiens OX=9606 GN=PRKACA PE=1 SV=2	HUMAN	1
1103	0	0.28	5.698	2.564	2.564	sp|P22612|KAPCG_HUMAN	cAMP-dependent protein kinase catalytic subunit gamma OS=Homo sapiens OX=9606 GN=PRKACG PE=1 SV=3	HUMAN	1
1104	0.3	0.33	0.9174	0.9174	0.9174	sp|Q06481|APLP2_HUMAN	Amyloid-like protein 2 OS=Homo sapiens OX=9606 GN=APLP2 PE=1 SV=2	HUMAN	1
1105	0.29	2.76	16.52	16.52	16.52	sp|A0A075B6K0|LV316_HUMAN	Immunoglobulin lambda variable 3-16 OS=Homo sapiens OX=9606 GN=IGLV3-16 PE=3 SV=2	HUMAN	5
1106	0.29	0.32	4.196	4.196	4.196	sp|P06280|AGAL_HUMAN	Alpha-galactosidase A OS=Homo sapiens OX=9606 GN=GLA PE=1 SV=1	HUMAN	1
1107	0.28	0.32	9.901	9.901	9.901	sp|Q3ZAQ7|VMA21_HUMAN	Vacuolar ATPase assembly integral membrane protein VMA21 OS=Homo sapiens OX=9606 GN=VMA21 PE=1 SV=1	HUMAN	1
1108	0.28	0.31	6.616	1.512	1.512	sp|Q3MIT2|PUS10_HUMAN	tRNA pseudouridine synthase Pus10 OS=Homo sapiens OX=9606 GN=PUS10 PE=1 SV=1	HUMAN	1
1109	0.28	0.31	1.169	1.169	1.169	sp|Q9P0W8|SPAT7_HUMAN	Spermatogenesis-associated protein 7 OS=Homo sapiens OX=9606 GN=SPATA7 PE=1 SV=3	HUMAN	1
1110	0.27	0.65	12.93	5.541	5.541	sp|P27361|MK03_HUMAN	Mitogen-activated protein kinase 3 OS=Homo sapiens OX=9606 GN=MAPK3 PE=1 SV=4	HUMAN	2
1111	0.27	0.32	3.353	0.7335	0	sp|P50851|LRBA_HUMAN	Lipopolysaccharide-responsive and beige-like anchor protein OS=Homo sapiens OX=9606 GN=LRBA PE=1 SV=4	HUMAN	0
1112	0.27	0.31	2.968	0.3629	0	RRRRRsp|Q15149|PLEC_HUMAN	REVERSED Plectin OS=Homo sapiens OX=9606 GN=PLEC PE=1 SV=3	HUMAN	0
1113	0.27	0.31	2.271	0.8671	0.6193	sp|Q7Z2Y8|GVIN1_HUMAN	Interferon-induced very large GTPase 1 OS=Homo sapiens OX=9606 GN=GVINP1 PE=2 SV=2	HUMAN	1
1114	0.27	0.3	5.164	5.164	5.164	sp|O14735|CDIPT_HUMAN	CDP-diacylglycerol--inositol 3-phosphatidyltransferase OS=Homo sapiens OX=9606 GN=CDIPT PE=1 SV=1	HUMAN	1
1115	0.26	0.29	1.023	0.7903	0.6044	sp|Q5THK1|PR14L_HUMAN	Protein PRR14L OS=Homo sapiens OX=9606 GN=PRR14L PE=1 SV=1	HUMAN	1
1116	0.26	0.29	1.148	0.41	0	RRRRRsp|Q6W4X9|MUC6_HUMAN	REVERSED Mucin-6 OS=Homo sapiens OX=9606 GN=MUC6 PE=1 SV=3	HUMAN	0
1117	0.26	0.29	8.943	8.943	0	sp|Q9BZM5|ULBP2_HUMAN	UL16-binding protein 2 OS=Homo sapiens OX=9606 GN=ULBP2 PE=1 SV=1	HUMAN	0
1118	0.26	0.29	11.26	5.298	5.298	sp|P60660|MYL6_HUMAN	Myosin light polypeptide 6 OS=Homo sapiens OX=9606 GN=MYL6 PE=1 SV=2	HUMAN	1
1119	0.26	0.29	5.793	3.354	3.354	RRRRRsp|Q8NEL0|CCD54_HUMAN	REVERSED Coiled-coil domain-containing protein 54 OS=Homo sapiens OX=9606 GN=CCDC54 PE=1 SV=2	HUMAN	1
1120	0.25	0.29	2.397	2.397	2.397	RRRRRsp|Q8IXL6|FA20C_HUMAN	REVERSED Extracellular serine/threonine protein kinase FAM20C OS=Homo sapiens OX=9606 GN=FAM20C PE=1 SV=2	HUMAN	1
1121	0.24	0.28	1.048	0.3756	0.1977	RRRRRsp|Q86UQ4|ABCAD_HUMAN	REVERSED ATP-binding cassette sub-family A member 13 OS=Homo sapiens OX=9606 GN=ABCA13 PE=2 SV=3	HUMAN	1
1122	0.24	0.28	0.9528	0.5558	0.258	sp|P21817|RYR1_HUMAN	Ryanodine receptor 1 OS=Homo sapiens OX=9606 GN=RYR1 PE=1 SV=3	HUMAN	1
1123	0.24	0.27	7.576	7.576	0	sp|Q8NAQ8|YP023_HUMAN	Putative uncharacterized protein FLJ34945 OS=Homo sapiens OX=9606 PE=2 SV=1	HUMAN	0
1124	0.24	0.27	1.867	1.867	0	RRRRRsp|P11182|ODB2_HUMAN	REVERSED Lipoamide acyltransferase component of branched-chain alpha-keto acid dehydrogenase complex, mitochondrial OS=Homo sapiens OX=9606 GN=DBT PE=1 SV=3	HUMAN	0
1125	0.23	0.26	5.581	3.721	0	sp|Q8NDZ4|DIK2A_HUMAN	Divergent protein kinase domain 2A OS=Homo sapiens OX=9606 GN=DIPK2A PE=1 SV=1	HUMAN	0
1126	0.23	0.26	10.44	5.495	0	RRRRRsp|Q13951|PEBB_HUMAN	REVERSED Core-binding factor subunit beta OS=Homo sapiens OX=9606 GN=CBFB PE=1 SV=2	HUMAN	0
1127	0.23	0.26	2.194	2.194	0	sp|Q9H9T3|ELP3_HUMAN	Elongator complex protein 3 OS=Homo sapiens OX=9606 GN=ELP3 PE=1 SV=2	HUMAN	0
1128	0.23	0.26	2.39	2.39	0	sp|P51688|SPHM_HUMAN	N-sulphoglucosamine sulphohydrolase OS=Homo sapiens OX=9606 GN=SGSH PE=1 SV=1	HUMAN	0
1129	0.23	0.26	3.67	3.67	3.67	sp|O75436|VP26A_HUMAN	Vacuolar protein sorting-associated protein 26A OS=Homo sapiens OX=9606 GN=VPS26A PE=1 SV=2	HUMAN	1
1130	0.23	0.26	14.81	14.81	0	sp|O00483|NDUA4_HUMAN	Cytochrome c oxidase subunit NDUFA4 OS=Homo sapiens OX=9606 GN=NDUFA4 PE=1 SV=1	HUMAN	0
1131	0.23	0.26	0.2003	0.2003	0	RRRRRsp|Q685J3|MUC17_HUMAN	REVERSED Mucin-17 OS=Homo sapiens OX=9606 GN=MUC17 PE=1 SV=2	HUMAN	0
1132	0.22	0.26	2.955	2.022	0	RRRRRsp|Q96KN7|RPGR1_HUMAN	REVERSED X-linked retinitis pigmentosa GTPase regulator-interacting protein 1 OS=Homo sapiens OX=9606 GN=RPGRIP1 PE=1 SV=2	HUMAN	0
1133	0.22	0.25	5.495	2.473	0	sp|Q96A29|FUCT1_HUMAN	GDP-fucose transporter 1 OS=Homo sapiens OX=9606 GN=SLC35C1 PE=1 SV=1	HUMAN	0
1134	0.22	0.25	0.5627	0.5627	0.5627	sp|Q96QU1|PCD15_HUMAN	Protocadherin-15 OS=Homo sapiens OX=9606 GN=PCDH15 PE=1 SV=2	HUMAN	1
1135	0.22	0.25	3.831	3.831	0	sp|Q969T9|WBP2_HUMAN	WW domain-binding protein 2 OS=Homo sapiens OX=9606 GN=WBP2 PE=1 SV=1	HUMAN	0
1136	0.22	0.25	8	8	0	sp|P62851|RS25_HUMAN	40S ribosomal protein S25 OS=Homo sapiens OX=9606 GN=RPS25 PE=1 SV=1	HUMAN	0
1137	0.22	0.25	14.29	14.29	0	sp|P15954|COX7C_HUMAN	Cytochrome c oxidase subunit 7C, mitochondrial OS=Homo sapiens OX=9606 GN=COX7C PE=1 SV=1	HUMAN	0
1138	0.22	0.25	2	2	0	RRRRRsp|I1YAP6|TRI77_HUMAN	REVERSED Tripartite motif-containing protein 77 OS=Homo sapiens OX=9606 GN=TRIM77 PE=2 SV=2	HUMAN	0
1139	0.21	0.3	19.07	19.07	0	sp|P09429|HMGB1_HUMAN	High mobility group protein B1 OS=Homo sapiens OX=9606 GN=HMGB1 PE=1 SV=3	HUMAN	0
1140	0.21	0.24	1.546	0.4348	0	sp|O75970|MPDZ_HUMAN	Multiple PDZ domain protein OS=Homo sapiens OX=9606 GN=MPDZ PE=1 SV=2	HUMAN	0
1141	0.21	0.24	6.472	6.472	0	sp|Q8N3Y7|RDHE2_HUMAN	Epidermal retinol dehydrogenase 2 OS=Homo sapiens OX=9606 GN=SDR16C5 PE=1 SV=2	HUMAN	0
1142	0.21	0.24	1.306	1.306	1.306	sp|Q8N7P1|PLD5_HUMAN	Inactive phospholipase D5 OS=Homo sapiens OX=9606 GN=PLD5 PE=2 SV=2	HUMAN	1
1143	0.21	0.24	5.682	5.682	0	sp|Q8N0U8|VKORL_HUMAN	Vitamin K epoxide reductase complex subunit 1-like protein 1 OS=Homo sapiens OX=9606 GN=VKORC1L1 PE=1 SV=2	HUMAN	0
1144	0.21	0.24	6.452	6.452	0	sp|O95169|NDUB8_HUMAN	NADH dehydrogenase [ubiquinone] 1 beta subcomplex subunit 8, mitochondrial OS=Homo sapiens OX=9606 GN=NDUFB8 PE=1 SV=1	HUMAN	0
1145	0.2	0.24	2.662	0.6454	0	RRRRRsp|O15078|CE290_HUMAN	REVERSED Centrosomal protein of 290 kDa OS=Homo sapiens OX=9606 GN=CEP290 PE=1 SV=2	HUMAN	0
1146	0.2	0.23	7.473	3.559	0	sp|Q9BQI9|NRIP2_HUMAN	Nuclear receptor-interacting protein 2 OS=Homo sapiens OX=9606 GN=NRIP2 PE=1 SV=3	HUMAN	0
1147	0.2	0.23	2.801	2.801	0	sp|Q9H7T9|AUNIP_HUMAN	Aurora kinase A and ninein-interacting protein OS=Homo sapiens OX=9606 GN=AUNIP PE=1 SV=1	HUMAN	0
1148	0.2	0.23	3.385	3.385	3.385	sp|Q96CX2|KCD12_HUMAN	BTB/POZ domain-containing protein KCTD12 OS=Homo sapiens OX=9606 GN=KCTD12 PE=1 SV=1	HUMAN	1
1148	0	0.23	2.326	2.326	2.326	sp|Q6ZWB6|KCTD8_HUMAN	BTB/POZ domain-containing protein KCTD8 OS=Homo sapiens OX=9606 GN=KCTD8 PE=1 SV=1	HUMAN	1
1149	0.2	0.23	5.405	5.405	0	sp|P51452|DUS3_HUMAN	Dual specificity protein phosphatase 3 OS=Homo sapiens OX=9606 GN=DUSP3 PE=1 SV=1	HUMAN	0
1150	0.2	0.23	1.29	1.29	0	RRRRRsp|Q9NSG2|CA112_HUMAN	REVERSED Uncharacterized protein C1orf112 OS=Homo sapiens OX=9606 GN=C1orf112 PE=1 SV=1	HUMAN	0
1151	0.2	0.23	1.706	1.706	0	RRRRRsp|Q96PP8|GBP5_HUMAN	REVERSED Guanylate-binding protein 5 OS=Homo sapiens OX=9606 GN=GBP5 PE=1 SV=1	HUMAN	0
1152	0.2	0.22	4.039	1.393	0	RRRRRsp|Q8NE18|NSUN7_HUMAN	REVERSED Putative methyltransferase NSUN7 OS=Homo sapiens OX=9606 GN=NSUN7 PE=2 SV=4	HUMAN	0
1153	0.2	0.22	1.447	1.447	0	sp|P00734|THRB_HUMAN	Prothrombin OS=Homo sapiens OX=9606 GN=F2 PE=1 SV=2	HUMAN	0
1154	0.19	0.23	1.915	0.4359	0	sp|Q03001|DYST_HUMAN	Dystonin OS=Homo sapiens OX=9606 GN=DST PE=1 SV=4	HUMAN	0
1155	0.19	0.23	2.839	0.4697	0	sp|Q15149|PLEC_HUMAN	Plectin OS=Homo sapiens OX=9606 GN=PLEC PE=1 SV=3	HUMAN	0
1156	0.19	0.22	2.502	0.7414	0	RRRRRsp|Q6ZRK6|CCD73_HUMAN	REVERSED Coiled-coil domain-containing protein 73 OS=Homo sapiens OX=9606 GN=CCDC73 PE=2 SV=2	HUMAN	0
1157	0.19	0.22	0.8121	0.58	0	RRRRRsp|Q9UKK3|PARP4_HUMAN	REVERSED Protein mono-ADP-ribosyltransferase PARP4 OS=Homo sapiens OX=9606 GN=PARP4 PE=1 SV=3	HUMAN	0
1158	0.19	0.22	1.584	1.584	0	sp|Q6VUC0|AP2E_HUMAN	Transcription factor AP-2-epsilon OS=Homo sapiens OX=9606 GN=TFAP2E PE=2 SV=1	HUMAN	0
1159	0.19	0.21	0.5559	0.2059	0	RRRRRsp|Q9NR09|BIRC6_HUMAN	REVERSED Baculoviral IAP repeat-containing protein 6 OS=Homo sapiens OX=9606 GN=BIRC6 PE=1 SV=2	HUMAN	0
1160	0.18	0.23	2.719	1.667	0	RRRRRsp|Q66GS9|CP135_HUMAN	REVERSED Centrosomal protein of 135 kDa OS=Homo sapiens OX=9606 GN=CEP135 PE=1 SV=2	HUMAN	0
1161	0.18	0.21	4.422	1.361	0	sp|Q13939|CALI_HUMAN	Calicin OS=Homo sapiens OX=9606 GN=CCIN PE=1 SV=3	HUMAN	0
1162	0.18	0.21	11.7	7.447	0	sp|P10768|ESTD_HUMAN	S-formylglutathione hydrolase OS=Homo sapiens OX=9606 GN=ESD PE=1 SV=2	HUMAN	0
1163	0.18	0.21	1.869	1.038	0	sp|Q96HW7|INT4_HUMAN	Integrator complex subunit 4 OS=Homo sapiens OX=9606 GN=INTS4 PE=1 SV=2	HUMAN	0
1164	0.18	0.21	5.397	2.857	0	sp|P05198|IF2A_HUMAN	Eukaryotic translation initiation factor 2 subunit 1 OS=Homo sapiens OX=9606 GN=EIF2S1 PE=1 SV=3	HUMAN	0
1165	0.18	0.2	2.315	2.315	0	sp|Q8NBS9|TXND5_HUMAN	Thioredoxin domain-containing protein 5 OS=Homo sapiens OX=9606 GN=TXNDC5 PE=1 SV=2	HUMAN	0
1166	0.17	0.21	10.02	6.404	0	sp|P12956|XRCC6_HUMAN	X-ray repair cross-complementing protein 6 OS=Homo sapiens OX=9606 GN=XRCC6 PE=1 SV=2	HUMAN	0
1167	0.17	0.2	6.25	6.25	0	sp|O14657|TOR1B_HUMAN	Torsin-1B OS=Homo sapiens OX=9606 GN=TOR1B PE=1 SV=2	HUMAN	0
1168	0.17	0.2	5.556	5.556	0	sp|Q9P000|COMD9_HUMAN	COMM domain-containing protein 9 OS=Homo sapiens OX=9606 GN=COMMD9 PE=1 SV=2	HUMAN	0
1169	0.17	0.2	1.565	1.565	1.565	sp|Q8IUR6|CRERF_HUMAN	CREB3 regulatory factor OS=Homo sapiens OX=9606 GN=CREBRF PE=1 SV=2	HUMAN	1
1170	0.16	0.2	2.924	2.924	0	RRRRRsp|Q6P9F0|CCD62_HUMAN	REVERSED Coiled-coil domain-containing protein 62 OS=Homo sapiens OX=9606 GN=CCDC62 PE=1 SV=2	HUMAN	0
1171	0.16	0.19	13.22	2.373	0	sp|P50225|ST1A1_HUMAN	Sulfotransferase 1A1 OS=Homo sapiens OX=9606 GN=SULT1A1 PE=1 SV=3	HUMAN	0
1171	0	0.19	8.475	2.373	0	sp|P50226|ST1A2_HUMAN	Sulfotransferase 1A2 OS=Homo sapiens OX=9606 GN=SULT1A2 PE=1 SV=2	HUMAN	0
1171	0	0.19	8.475	2.373	0	sp|P0DMN0|ST1A4_HUMAN	Sulfotransferase 1A4 OS=Homo sapiens OX=9606 GN=SULT1A4 PE=1 SV=1	HUMAN	0
1171	0	0.19	8.475	2.373	0	sp|P0DMM9|ST1A3_HUMAN	Sulfotransferase 1A3 OS=Homo sapiens OX=9606 GN=SULT1A3 PE=1 SV=1	HUMAN	0
1172	0.16	0.19	1.557	0.6849	0	RRRRRsp|Q70Z35|PREX2_HUMAN	REVERSED Phosphatidylinositol 3,4,5-trisphosphate-dependent Rac exchanger 2 protein OS=Homo sapiens OX=9606 GN=PREX2 PE=1 SV=1	HUMAN	0
1173	0.16	0.19	5.446	1.98	0	RRRRRsp|P29466|CASP1_HUMAN	REVERSED Caspase-1 OS=Homo sapiens OX=9606 GN=CASP1 PE=1 SV=1	HUMAN	0
1174	0.16	0.19	1.096	0.6574	0.6574	sp|Q7Z478|DHX29_HUMAN	ATP-dependent RNA helicase DHX29 OS=Homo sapiens OX=9606 GN=DHX29 PE=1 SV=2	HUMAN	1
1175	0.16	0.19	2.613	1.238	0	RRRRRsp|Q02809|PLOD1_HUMAN	REVERSED Procollagen-lysine,2-oxoglutarate 5-dioxygenase 1 OS=Homo sapiens OX=9606 GN=PLOD1 PE=1 SV=2	HUMAN	0
1176	0.16	0.19	6.061	6.061	0	sp|Q9P2W6|CK021_HUMAN	Uncharacterized protein C11orf21 OS=Homo sapiens OX=9606 GN=C11orf21 PE=2 SV=1	HUMAN	0
1177	0.16	0.18	1.664	0.6512	0	sp|Q9Y2I6|NINL_HUMAN	Ninein-like protein OS=Homo sapiens OX=9606 GN=NINL PE=1 SV=2	HUMAN	0
1178	0.16	0.18	3.689	1.396	0	sp|Q96DN6|MBD6_HUMAN	Methyl-CpG-binding domain protein 6 OS=Homo sapiens OX=9606 GN=MBD6 PE=1 SV=2	HUMAN	0
1179	0.16	0.18	1.667	1.042	0	RRRRRsp|O76039|CDKL5_HUMAN	REVERSED Cyclin-dependent kinase-like 5 OS=Homo sapiens OX=9606 GN=CDKL5 PE=1 SV=2	HUMAN	0
1180	0.15	0.18	9.84	2.288	0	sp|P62495|ERF1_HUMAN	Eukaryotic peptide chain release factor subunit 1 OS=Homo sapiens OX=9606 GN=ETF1 PE=1 SV=3	HUMAN	0
1181	0.15	0.18	2.335	1.297	0	sp|Q9BVJ6|UT14A_HUMAN	U3 small nucleolar RNA-associated protein 14 homolog A OS=Homo sapiens OX=9606 GN=UTP14A PE=1 SV=1	HUMAN	0
1181	0	0.01	5.091	1.305	0	sp|Q5TAP6|UT14C_HUMAN	U3 small nucleolar RNA-associated protein 14 homolog C OS=Homo sapiens OX=9606 GN=UTP14C PE=1 SV=1	HUMAN	0
1182	0.15	0.18	4.348	4.348	0	sp|Q99732|LITAF_HUMAN	Lipopolysaccharide-induced tumor necrosis factor-alpha factor OS=Homo sapiens OX=9606 GN=LITAF PE=1 SV=2	HUMAN	0
1183	0.15	0.18	0.2786	0.2786	0	sp|Q6ZRS2|SRCAP_HUMAN	Helicase SRCAP OS=Homo sapiens OX=9606 GN=SRCAP PE=1 SV=3	HUMAN	0
1184	0.15	0.18	0.1572	0.1572	0	RRRRRsp|P58107|EPIPL_HUMAN	REVERSED Epiplakin OS=Homo sapiens OX=9606 GN=EPPK1 PE=1 SV=3	HUMAN	0
1185	0.15	0.17	1.525	0.5411	0	sp|Q92817|EVPL_HUMAN	Envoplakin OS=Homo sapiens OX=9606 GN=EVPL PE=1 SV=3	HUMAN	0
1186	0.15	0.17	14.71	9.15	0	sp|P50897|PPT1_HUMAN	Palmitoyl-protein thioesterase 1 OS=Homo sapiens OX=9606 GN=PPT1 PE=1 SV=1	HUMAN	0
1187	0.15	0.17	1.532	0.8753	0	sp|Q9H8V3|ECT2_HUMAN	Protein ECT2 OS=Homo sapiens OX=9606 GN=ECT2 PE=1 SV=4	HUMAN	0
1188	0.15	0.17	2.232	2.232	0	sp|O15533|TPSN_HUMAN	Tapasin OS=Homo sapiens OX=9606 GN=TAPBP PE=1 SV=1	HUMAN	0
1189	0.15	0.17	1.416	1.416	0	RRRRRsp|Q9HBF4|ZFYV1_HUMAN	REVERSED Zinc finger FYVE domain-containing protein 1 OS=Homo sapiens OX=9606 GN=ZFYVE1 PE=1 SV=1	HUMAN	0
1190	0.15	0.17	0.7519	0.7519	0	RRRRRsp|Q7Z494|NPHP3_HUMAN	REVERSED Nephrocystin-3 OS=Homo sapiens OX=9606 GN=NPHP3 PE=1 SV=1	HUMAN	0
1191	0.14	2.21	1.261	1.261	0.6305	RRRRRsp|P48995|TRPC1_HUMAN	REVERSED Short transient receptor potential channel 1 OS=Homo sapiens OX=9606 GN=TRPC1 PE=1 SV=1	HUMAN	1
1192	0.14	0.17	5.981	3.925	0	sp|P78371|TCPB_HUMAN	T-complex protein 1 subunit beta OS=Homo sapiens OX=9606 GN=CCT2 PE=1 SV=4	HUMAN	0
1193	0.14	0.17	3.438	3.438	0	sp|Q9H1E5|TMX4_HUMAN	Thioredoxin-related transmembrane protein 4 OS=Homo sapiens OX=9606 GN=TMX4 PE=1 SV=1	HUMAN	0
1194	0.14	0.17	3.285	3.285	0	sp|Q9H0E2|TOLIP_HUMAN	Toll-interacting protein OS=Homo sapiens OX=9606 GN=TOLLIP PE=1 SV=1	HUMAN	0
1195	0.14	0.17	7.692	7.692	0	sp|P55957|BID_HUMAN	BH3-interacting domain death agonist OS=Homo sapiens OX=9606 GN=BID PE=1 SV=1	HUMAN	0
1196	0.14	0.17	2.486	2.486	0	RRRRRsp|Q6ZMK1|CYHR1_HUMAN	REVERSED Cysteine and histidine-rich protein 1 OS=Homo sapiens OX=9606 GN=CYHR1 PE=1 SV=2	HUMAN	0
1197	0.14	0.16	3.471	1.22	0	RRRRRsp|Q9UPQ7|PZRN3_HUMAN	REVERSED E3 ubiquitin-protein ligase PDZRN3 OS=Homo sapiens OX=9606 GN=PDZRN3 PE=1 SV=2	HUMAN	0
1198	0.14	0.16	1.189	0.5594	0	sp|Q6ZV73|FGD6_HUMAN	FYVE, RhoGEF and PH domain-containing protein 6 OS=Homo sapiens OX=9606 GN=FGD6 PE=1 SV=2	HUMAN	0
1199	0.14	0.16	14.14	14.14	0	sp|Q69YL0|NCAS2_HUMAN	Protein NCBP2AS2 OS=Homo sapiens OX=9606 GN=NCBP2AS2 PE=1 SV=1	HUMAN	0
1200	0.14	0.16	10.59	10.59	0	sp|P58062|ISK7_HUMAN	Serine protease inhibitor Kazal-type 7 OS=Homo sapiens OX=9606 GN=SPINK7 PE=1 SV=1	HUMAN	0
1201	0.14	0.16	4.739	4.739	0	sp|O00161|SNP23_HUMAN	Synaptosomal-associated protein 23 OS=Homo sapiens OX=9606 GN=SNAP23 PE=1 SV=1	HUMAN	0
1202	0.13	7.79	17.49	14.8	10.54	sp|Q9BUF5|TBB6_HUMAN	Tubulin beta-6 chain OS=Homo sapiens OX=9606 GN=TUBB6 PE=1 SV=1	HUMAN	4
1202	0	7.74	13.78	13.78	9.556	sp|Q13509|TBB3_HUMAN	Tubulin beta-3 chain OS=Homo sapiens OX=9606 GN=TUBB3 PE=1 SV=2	HUMAN	5
1202	0	2.2	7.761	6.43	2.217	sp|Q9H4B7|TBB1_HUMAN	Tubulin beta-1 chain OS=Homo sapiens OX=9606 GN=TUBB1 PE=1 SV=1	HUMAN	1
1203	0.13	0.16	2.138	0.8364	0	RRRRRsp|Q86V48|LUZP1_HUMAN	REVERSED Leucine zipper protein 1 OS=Homo sapiens OX=9606 GN=LUZP1 PE=1 SV=2	HUMAN	0
1204	0.13	0.16	5.59	3.106	0	RRRRRsp|P24387|CRHBP_HUMAN	REVERSED Corticotropin-releasing factor-binding protein OS=Homo sapiens OX=9606 GN=CRHBP PE=1 SV=2	HUMAN	0
1205	0.13	0.16	14.74	14.74	0	sp|P07998|RNAS1_HUMAN	Ribonuclease pancreatic OS=Homo sapiens OX=9606 GN=RNASE1 PE=1 SV=4	HUMAN	0
1206	0.13	0.16	0.7304	0.7304	0	RRRRRsp|Q9Y4C0|NRX3A_HUMAN	REVERSED Neurexin-3 OS=Homo sapiens OX=9606 GN=NRXN3 PE=1 SV=4	HUMAN	0
1207	0.13	0.16	4.18	4.18	0	RRRRRsp|P49247|RPIA_HUMAN	REVERSED Ribose-5-phosphate isomerase OS=Homo sapiens OX=9606 GN=RPIA PE=1 SV=3	HUMAN	0
1208	0.13	0.15	0.6313	0.463	0	sp|A5YKK6|CNOT1_HUMAN	CCR4-NOT transcription complex subunit 1 OS=Homo sapiens OX=9606 GN=CNOT1 PE=1 SV=2	HUMAN	0
1209	0.13	0.15	5.036	5.036	0	sp|Q9Y4Z0|LSM4_HUMAN	U6 snRNA-associated Sm-like protein LSm4 OS=Homo sapiens OX=9606 GN=LSM4 PE=1 SV=1	HUMAN	0
1209	0	0	1.28	1.28	0	sp|Q969I6|S38A4_HUMAN	Sodium-coupled neutral amino acid transporter 4 OS=Homo sapiens OX=9606 GN=SLC38A4 PE=1 SV=1	HUMAN	0
1210	0.13	0.15	6.148	6.148	0	sp|Q15848|ADIPO_HUMAN	Adiponectin OS=Homo sapiens OX=9606 GN=ADIPOQ PE=1 SV=1	HUMAN	0
1211	0.13	0.15	3.395	3.395	0	sp|P52952|NKX25_HUMAN	Homeobox protein Nkx-2.5 OS=Homo sapiens OX=9606 GN=NKX2-5 PE=1 SV=1	HUMAN	0
1212	0.13	0.15	10	10	0	sp|O95968|SG1D1_HUMAN	Secretoglobin family 1D member 1 OS=Homo sapiens OX=9606 GN=SCGB1D1 PE=1 SV=1	HUMAN	0
1213	0.12	0.15	2.381	2.381	0	sp|Q9HCP6|HHATL_HUMAN	Protein-cysteine N-palmitoyltransferase HHAT-like protein OS=Homo sapiens OX=9606 GN=HHATL PE=1 SV=1	HUMAN	0
1214	0.12	0.15	1.712	1.712	0	sp|P07357|CO8A_HUMAN	Complement component C8 alpha chain OS=Homo sapiens OX=9606 GN=C8A PE=1 SV=2	HUMAN	0
1215	0.12	0.14	1.436	0.4647	0	sp|Q6PRD1|GP179_HUMAN	Probable G-protein coupled receptor 179 OS=Homo sapiens OX=9606 GN=GPR179 PE=2 SV=2	HUMAN	0
1216	0.12	0.14	1.441	0.8235	0	RRRRRsp|Q5T5P2|SKT_HUMAN	REVERSED Sickle tail protein homolog OS=Homo sapiens OX=9606 GN=KIAA1217 PE=1 SV=2	HUMAN	0
1217	0.12	0.14	3.535	2.525	0	sp|Q9Y5K1|SPO11_HUMAN	Meiotic recombination protein SPO11 OS=Homo sapiens OX=9606 GN=SPO11 PE=1 SV=1	HUMAN	0
1218	0.12	0.14	2.083	0.8929	0	sp|Q9H2U1|DHX36_HUMAN	ATP-dependent DNA/RNA helicase DHX36 OS=Homo sapiens OX=9606 GN=DHX36 PE=1 SV=2	HUMAN	0
1218	0	0.14	0.6494	0.6494	0	sp|Q6P158|DHX57_HUMAN	Putative ATP-dependent RNA helicase DHX57 OS=Homo sapiens OX=9606 GN=DHX57 PE=1 SV=2	HUMAN	0
1219	0.12	0.14	1.551	1.551	0	RRRRRsp|Q2KHM9|MOONR_HUMAN	REVERSED Protein moonraker OS=Homo sapiens OX=9606 GN=KIAA0753 PE=1 SV=3	HUMAN	0
1220	0.12	0.14	4.474	4.474	0	RRRRRsp|Q08AI8|MB214_HUMAN	REVERSED Protein mab-21-like 4 OS=Homo sapiens OX=9606 GN=MAB21L4 PE=2 SV=2	HUMAN	0
1221	0.12	0.14	4.422	4.422	0	sp|P49788|TIG1_HUMAN	Retinoic acid receptor responder protein 1 OS=Homo sapiens OX=9606 GN=RARRES1 PE=1 SV=2	HUMAN	0
1222	0.12	0.14	3.819	3.819	0	sp|P09601|HMOX1_HUMAN	Heme oxygenase 1 OS=Homo sapiens OX=9606 GN=HMOX1 PE=1 SV=1	HUMAN	0
1223	0.12	0.14	1.833	1.833	0	sp|O95841|ANGL1_HUMAN	Angiopoietin-related protein 1 OS=Homo sapiens OX=9606 GN=ANGPTL1 PE=2 SV=1	HUMAN	0
1224	0.11	0.15	1.151	0.2413	0	RRRRRsp|Q8WXI7|MUC16_HUMAN	REVERSED Mucin-16 OS=Homo sapiens OX=9606 GN=MUC16 PE=1 SV=3	HUMAN	0
1225	0.11	0.13	1.377	0.6356	0	sp|Q6ZT12|UBR3_HUMAN	E3 ubiquitin-protein ligase UBR3 OS=Homo sapiens OX=9606 GN=UBR3 PE=2 SV=2	HUMAN	0
1226	0.11	0.13	1.641	0.5641	0.5641	RRRRRsp|Q9HCM3|K1549_HUMAN	REVERSED UPF0606 protein KIAA1549 OS=Homo sapiens OX=9606 GN=KIAA1549 PE=1 SV=4	HUMAN	1
1227	0.11	0.13	2.125	0.8502	0	sp|Q9UFE4|CCD39_HUMAN	Coiled-coil domain-containing protein 39 OS=Homo sapiens OX=9606 GN=CCDC39 PE=2 SV=3	HUMAN	0
1228	0.11	0.13	2.246	1.717	1.717	sp|Q8WXW3|PIBF1_HUMAN	Progesterone-induced-blocking factor 1 OS=Homo sapiens OX=9606 GN=PIBF1 PE=1 SV=2	HUMAN	1
1229	0.11	0.13	8.654	4.327	0	sp|Q86WR0|CCD25_HUMAN	Coiled-coil domain-containing protein 25 OS=Homo sapiens OX=9606 GN=CCDC25 PE=1 SV=2	HUMAN	0
1230	0.11	0.13	1.586	1.079	0	sp|Q6ZQQ2|S31D1_HUMAN	Spermatogenesis-associated protein 31D1 OS=Homo sapiens OX=9606 GN=SPATA31D1 PE=2 SV=1	HUMAN	0
1231	0.11	0.13	0.6058	0.3262	0	sp|P49750|YLPM1_HUMAN	YLP motif-containing protein 1 OS=Homo sapiens OX=9606 GN=YLPM1 PE=1 SV=4	HUMAN	0
1232	0.11	0.13	6.233	3.523	0	RRRRRsp|Q9Y5K3|PCY1B_HUMAN	REVERSED Choline-phosphate cytidylyltransferase B OS=Homo sapiens OX=9606 GN=PCYT1B PE=1 SV=1	HUMAN	0
1233	0.11	0.13	3.531	1.836	0	RRRRRsp|Q6UWL6|KIRR2_HUMAN	REVERSED Kin of IRRE-like protein 2 OS=Homo sapiens OX=9606 GN=KIRREL2 PE=1 SV=2	HUMAN	0
1234	0.11	0.13	11.52	5.759	0	RRRRRsp|Q15669|RHOH_HUMAN	REVERSED Rho-related GTP-binding protein RhoH OS=Homo sapiens OX=9606 GN=RHOH PE=1 SV=1	HUMAN	0
1235	0.11	0.13	2.064	0.8256	0	RRRRRsp|P29122|PCSK6_HUMAN	REVERSED Proprotein convertase subtilisin/kexin type 6 OS=Homo sapiens OX=9606 GN=PCSK6 PE=1 SV=1	HUMAN	0
1236	0.11	0.13	3.534	3.534	0	sp|Q99943|PLCA_HUMAN	1-acyl-sn-glycerol-3-phosphate acyltransferase alpha OS=Homo sapiens OX=9606 GN=AGPAT1 PE=1 SV=2	HUMAN	0
1237	0.11	0.13	3.333	3.333	0	sp|Q96E39|RMXL1_HUMAN	RNA binding motif protein, X-linked-like-1 OS=Homo sapiens OX=9606 GN=RBMXL1 PE=1 SV=1	HUMAN	0
1237	0	0.13	3.325	3.325	0	sp|P38159|RBMX_HUMAN	RNA-binding motif protein, X chromosome OS=Homo sapiens OX=9606 GN=RBMX PE=1 SV=3	HUMAN	0
1238	0.11	0.13	3.858	3.858	0	sp|Q96C86|DCPS_HUMAN	m7GpppX diphosphatase OS=Homo sapiens OX=9606 GN=DCPS PE=1 SV=2	HUMAN	0
1239	0.11	0.13	1.958	1.958	0	sp|Q96C34|RUND1_HUMAN	RUN domain-containing protein 1 OS=Homo sapiens OX=9606 GN=RUNDC1 PE=1 SV=3	HUMAN	0
1240	0.11	0.13	2.312	2.312	0	sp|Q14117|DPYS_HUMAN	Dihydropyrimidinase OS=Homo sapiens OX=9606 GN=DPYS PE=1 SV=1	HUMAN	0
1241	0.11	0.13	2.051	2.051	0	RRRRRsp|Q9BWN1|PRR14_HUMAN	REVERSED Proline-rich protein 14 OS=Homo sapiens OX=9606 GN=PRR14 PE=1 SV=1	HUMAN	0
1241	0	0.12	1.441	0.5579	0	RRRRRsp|Q5THK1|PR14L_HUMAN	REVERSED Protein PRR14L OS=Homo sapiens OX=9606 GN=PRR14L PE=1 SV=1	HUMAN	0
1242	0.11	0.13	2.368	2.368	0	RRRRRsp|Q14627|I13R2_HUMAN	REVERSED Interleukin-13 receptor subunit alpha-2 OS=Homo sapiens OX=9606 GN=IL13RA2 PE=1 SV=1	HUMAN	0
1243	0.1	0.14	2.541	0.6051	0	sp|O15078|CE290_HUMAN	Centrosomal protein of 290 kDa OS=Homo sapiens OX=9606 GN=CEP290 PE=1 SV=2	HUMAN	0
1244	0.1	0.13	1.364	0.8828	0	RRRRRsp|P46100|ATRX_HUMAN	REVERSED Transcriptional regulator ATRX OS=Homo sapiens OX=9606 GN=ATRX PE=1 SV=5	HUMAN	0
1245	0.1	0.12	1.518	0.9756	0	RRRRRsp|Q5VYK3|ECM29_HUMAN	REVERSED Proteasome adapter and scaffold protein ECM29 OS=Homo sapiens OX=9606 GN=ECPAS PE=1 SV=2	HUMAN	0
1246	0.1	0.12	2.117	0.8009	0	RRRRRsp|Q07157|ZO1_HUMAN	REVERSED Tight junction protein ZO-1 OS=Homo sapiens OX=9606 GN=TJP1 PE=1 SV=3	HUMAN	0
1247	0.1	0.12	4.194	1.325	0	RRRRRsp|P22695|QCR2_HUMAN	REVERSED Cytochrome b-c1 complex subunit 2, mitochondrial OS=Homo sapiens OX=9606 GN=UQCRC2 PE=1 SV=3	HUMAN	0
1247	0	0.12	0.8208	0.8208	0	RRRRRsp|Q8TBA6|GOGA5_HUMAN	REVERSED Golgin subfamily A member 5 OS=Homo sapiens OX=9606 GN=GOLGA5 PE=1 SV=3	HUMAN	0
1247	0	0.01	2.97	2.97	0	RRRRRsp|O15492|RGS16_HUMAN	REVERSED Regulator of G-protein signaling 16 OS=Homo sapiens OX=9606 GN=RGS16 PE=1 SV=2	HUMAN	0
1248	0.1	0.12	2.233	1.595	0	sp|Q86XI8|ZSWM9_HUMAN	Uncharacterized protein ZSWIM9 OS=Homo sapiens OX=9606 GN=ZSWIM9 PE=1 SV=2	HUMAN	0
1249	0.1	0.12	1.429	0.9244	0.9244	RRRRRsp|Q9UDY2|ZO2_HUMAN	REVERSED Tight junction protein ZO-2 OS=Homo sapiens OX=9606 GN=TJP2 PE=1 SV=2	HUMAN	1
1250	0.1	0.12	1.909	0.8182	0	RRRRRsp|O95466|FMNL1_HUMAN	REVERSED Formin-like protein 1 OS=Homo sapiens OX=9606 GN=FMNL1 PE=1 SV=3	HUMAN	0
1251	0.1	0.12	4.762	3.571	0	RRRRRsp|A6NGN9|IGLO5_HUMAN	REVERSED IgLON family member 5 OS=Homo sapiens OX=9606 GN=IGLON5 PE=1 SV=4	HUMAN	0
1252	0.1	0.12	5.66	5.66	0	sp|Q6RW13|ATRAP_HUMAN	Type-1 angiotensin II receptor-associated protein OS=Homo sapiens OX=9606 GN=AGTRAP PE=1 SV=1	HUMAN	0
1253	0.1	0.12	0.5091	0.5091	0	RRRRRsp|Q96K76|UBP47_HUMAN	REVERSED Ubiquitin carboxyl-terminal hydrolase 47 OS=Homo sapiens OX=9606 GN=USP47 PE=1 SV=3	HUMAN	0
1254	0.1	0.12	5.444	5.444	0	RRRRRsp|P31997|CEAM8_HUMAN	REVERSED Carcinoembryonic antigen-related cell adhesion molecule 8 OS=Homo sapiens OX=9606 GN=CEACAM8 PE=1 SV=2	HUMAN	0
1255	0.09	6.23	25	22.7	9.868	sp|P35030|TRY3_HUMAN	Trypsin-3 OS=Homo sapiens OX=9606 GN=PRSS3 PE=1 SV=2	HUMAN	7
1256	0.09	1.06	32.22	14.44	2.963	sp|Q00169|PIPNA_HUMAN	Phosphatidylinositol transfer protein alpha isoform OS=Homo sapiens OX=9606 GN=PITPNA PE=1 SV=2	HUMAN	1
1257	0.09	0.12	2.822	0.7236	0	sp|Q14152|EIF3A_HUMAN	Eukaryotic translation initiation factor 3 subunit A OS=Homo sapiens OX=9606 GN=EIF3A PE=1 SV=1	HUMAN	0
1258	0.09	0.12	2.526	0.784	0	RRRRRsp|P35251|RFC1_HUMAN	REVERSED Replication factor C subunit 1 OS=Homo sapiens OX=9606 GN=RFC1 PE=1 SV=4	HUMAN	0
1259	0.09	0.12	5.093	2.547	0	sp|Q9H0H3|KLH25_HUMAN	Kelch-like protein 25 OS=Homo sapiens OX=9606 GN=KLHL25 PE=1 SV=1	HUMAN	0
1260	0.09	0.12	0.9454	0.9454	0.9454	RRRRRsp|Q8WUI4|HDAC7_HUMAN	REVERSED Histone deacetylase 7 OS=Homo sapiens OX=9606 GN=HDAC7 PE=1 SV=2	HUMAN	1
1261	0.09	0.12	1.615	1.615	0	RRRRRsp|Q8NFI3|ENASE_HUMAN	REVERSED Cytosolic endo-beta-N-acetylglucosaminidase OS=Homo sapiens OX=9606 GN=ENGASE PE=1 SV=1	HUMAN	0
1262	0.09	0.11	1.487	0.3215	0	RRRRRsp|Q8IVL1|NAV2_HUMAN	REVERSED Neuron navigator 2 OS=Homo sapiens OX=9606 GN=NAV2 PE=1 SV=3	HUMAN	0
1263	0.09	0.11	1.373	0.9689	0	RRRRRsp|P02751|FINC_HUMAN	REVERSED Fibronectin OS=Homo sapiens OX=9606 GN=FN1 PE=1 SV=5	HUMAN	0
1264	0.09	0.11	2.836	1.098	0	RRRRRsp|P82094|TMF1_HUMAN	REVERSED TATA element modulatory factor OS=Homo sapiens OX=9606 GN=TMF1 PE=1 SV=2	HUMAN	0
1265	0.09	0.11	1.898	1.314	0	sp|Q68DL7|CR063_HUMAN	Uncharacterized protein C18orf63 OS=Homo sapiens OX=9606 GN=C18orf63 PE=2 SV=2	HUMAN	0
1266	0.09	0.11	0.5559	0.2341	0	sp|P51587|BRCA2_HUMAN	Breast cancer type 2 susceptibility protein OS=Homo sapiens OX=9606 GN=BRCA2 PE=1 SV=3	HUMAN	0
1267	0.09	0.11	4.31	2.155	0	sp|P49821|NDUV1_HUMAN	NADH dehydrogenase [ubiquinone] flavoprotein 1, mitochondrial OS=Homo sapiens OX=9606 GN=NDUFV1 PE=1 SV=4	HUMAN	0
1268	0.09	0.11	2.838	2.838	0	RRRRRsp|Q9UBJ2|ABCD2_HUMAN	REVERSED ATP-binding cassette sub-family D member 2 OS=Homo sapiens OX=9606 GN=ABCD2 PE=1 SV=1	HUMAN	0
1269	0.09	0.11	3.025	1.957	0	RRRRRsp|Q9NPA2|MMP25_HUMAN	REVERSED Matrix metalloproteinase-25 OS=Homo sapiens OX=9606 GN=MMP25 PE=1 SV=1	HUMAN	0
1270	0.09	0.11	4.598	4.598	0	sp|Q9UHY7|ENOPH_HUMAN	Enolase-phosphatase E1 OS=Homo sapiens OX=9606 GN=ENOPH1 PE=1 SV=1	HUMAN	0
1271	0.09	0.11	1.957	1.957	0	sp|Q9P2S5|WRP73_HUMAN	WD repeat-containing protein WRAP73 OS=Homo sapiens OX=9606 GN=WRAP73 PE=1 SV=1	HUMAN	0
1272	0.09	0.11	13.89	13.89	0	sp|Q9NZ45|CISD1_HUMAN	CDGSH iron-sulfur domain-containing protein 1 OS=Homo sapiens OX=9606 GN=CISD1 PE=1 SV=1	HUMAN	0
1273	0.09	0.11	1.9	1.9	0	sp|Q9BZF2|OSBL7_HUMAN	Oxysterol-binding protein-related protein 7 OS=Homo sapiens OX=9606 GN=OSBPL7 PE=1 SV=1	HUMAN	0
1274	0.09	0.11	1.969	1.969	0	sp|Q9BXI6|TB10A_HUMAN	TBC1 domain family member 10A OS=Homo sapiens OX=9606 GN=TBC1D10A PE=1 SV=1	HUMAN	0
1275	0.09	0.11	5.528	5.528	0	sp|Q96HU8|DIRA2_HUMAN	GTP-binding protein Di-Ras2 OS=Homo sapiens OX=9606 GN=DIRAS2 PE=1 SV=1	HUMAN	0
1276	0.09	0.11	2.311	2.311	0	sp|Q6E0U4|DMKN_HUMAN	Dermokine OS=Homo sapiens OX=9606 GN=DMKN PE=1 SV=3	HUMAN	0
1277	0.09	0.11	3.046	3.046	3.046	sp|Q5T7V8|GORAB_HUMAN	RAB6-interacting golgin OS=Homo sapiens OX=9606 GN=GORAB PE=1 SV=1	HUMAN	1
1278	0.09	0.11	9.649	9.649	0	sp|Q13113|PDZ1I_HUMAN	PDZK1-interacting protein 1 OS=Homo sapiens OX=9606 GN=PDZK1IP1 PE=1 SV=1	HUMAN	0
1279	0.09	0.11	1.264	1.264	0	sp|P49619|DGKG_HUMAN	Diacylglycerol kinase gamma OS=Homo sapiens OX=9606 GN=DGKG PE=1 SV=3	HUMAN	0
1280	0.09	0.11	1.493	1.493	0	sp|P04062|GLCM_HUMAN	Lysosomal acid glucosylceramidase OS=Homo sapiens OX=9606 GN=GBA PE=1 SV=3	HUMAN	0
1281	0.09	0.11	2.063	2.063	2.063	RRRRRsp|Q8WV44|TRI41_HUMAN	REVERSED E3 ubiquitin-protein ligase TRIM41 OS=Homo sapiens OX=9606 GN=TRIM41 PE=1 SV=3	HUMAN	2
1282	0.09	0.11	6.395	6.395	0	RRRRRsp|Q8N1X5|YF001_HUMAN	REVERSED Uncharacterized protein FLJ37310 OS=Homo sapiens OX=9606 PE=2 SV=1	HUMAN	0
1283	0.09	0.11	1.698	1.698	1.698	RRRRRsp|Q8N1N0|CLC4F_HUMAN	REVERSED C-type lectin domain family 4 member F OS=Homo sapiens OX=9606 GN=CLEC4F PE=2 SV=2	HUMAN	1
1284	0.09	0.11	2.326	2.326	0	RRRRRsp|Q0VAM2|RGF1B_HUMAN	REVERSED Ras-GEF domain-containing family member 1B OS=Homo sapiens OX=9606 GN=RASGEF1B PE=1 SV=2	HUMAN	0
1285	0.09	0.11	5.488	5.488	0	RRRRRsp|P84103|SRSF3_HUMAN	REVERSED Serine/arginine-rich splicing factor 3 OS=Homo sapiens OX=9606 GN=SRSF3 PE=1 SV=1	HUMAN	0
1286	0.09	0.11	2.926	2.926	0	RRRRRsp|P52655|TF2AA_HUMAN	REVERSED Transcription initiation factor IIA subunit 1 OS=Homo sapiens OX=9606 GN=GTF2A1 PE=1 SV=1	HUMAN	0
1287	0.09	0.11	1.86	1.86	0	RRRRRsp|P05783|K1C18_HUMAN	REVERSED Keratin, type I cytoskeletal 18 OS=Homo sapiens OX=9606 GN=KRT18 PE=1 SV=2	HUMAN	0
1288	0.08	5.09	51.28	51.28	22.22	sp|A0A075B6R2|HV404_HUMAN	Immunoglobulin heavy variable 4-4 OS=Homo sapiens OX=9606 GN=IGHV4-4 PE=3 SV=2	HUMAN	23
1289	0.08	0.16	9.091	3.675	0	sp|P05091|ALDH2_HUMAN	Aldehyde dehydrogenase, mitochondrial OS=Homo sapiens OX=9606 GN=ALDH2 PE=1 SV=2	HUMAN	0
1290	0.08	0.13	1.786	1.786	0	sp|O95972|BMP15_HUMAN	Bone morphogenetic protein 15 OS=Homo sapiens OX=9606 GN=BMP15 PE=1 SV=2	HUMAN	0
1291	0.08	0.11	8.901	3.141	0	sp|P10809|CH60_HUMAN	60 kDa heat shock protein, mitochondrial OS=Homo sapiens OX=9606 GN=HSPD1 PE=1 SV=2	HUMAN	0
1292	0.08	0.1	1.114	0.2554	0	RRRRRsp|Q8NCM8|DYHC2_HUMAN	REVERSED Cytoplasmic dynein 2 heavy chain 1 OS=Homo sapiens OX=9606 GN=DYNC2H1 PE=1 SV=4	HUMAN	0
1293	0.08	0.1	3.901	2.861	1.43	RRRRRsp|P05107|ITB2_HUMAN	REVERSED Integrin beta-2 OS=Homo sapiens OX=9606 GN=ITGB2 PE=1 SV=2	HUMAN	1
1294	0.08	0.1	2.944	1.963	0	sp|P12110|CO6A2_HUMAN	Collagen alpha-2(VI) chain OS=Homo sapiens OX=9606 GN=COL6A2 PE=1 SV=4	HUMAN	0
1295	0.08	0.1	4.056	4.056	0	sp|Q9Y6U3|ADSV_HUMAN	Adseverin OS=Homo sapiens OX=9606 GN=SCIN PE=1 SV=4	HUMAN	0
1296	0.08	0.1	4.288	1.559	0	sp|P00395|COX1_HUMAN	Cytochrome c oxidase subunit 1 OS=Homo sapiens OX=9606 GN=MT-CO1 PE=1 SV=1	HUMAN	0
1297	0.08	0.1	2.005	0.9623	0	sp|O94885|SASH1_HUMAN	SAM and SH3 domain-containing protein 1 OS=Homo sapiens OX=9606 GN=SASH1 PE=1 SV=3	HUMAN	0
1298	0.08	0.1	2.505	1.734	0	RRRRRsp|Q9Y5Q8|TF3C5_HUMAN	REVERSED General transcription factor 3C polypeptide 5 OS=Homo sapiens OX=9606 GN=GTF3C5 PE=1 SV=2	HUMAN	0
1299	0.08	0.1	1.877	1.627	1.627	RRRRRsp|P55286|CADH8_HUMAN	REVERSED Cadherin-8 OS=Homo sapiens OX=9606 GN=CDH8 PE=2 SV=2	HUMAN	1
1300	0.08	0.1	2.66	2.66	0	sp|Q9UNM6|PSD13_HUMAN	26S proteasome non-ATPase regulatory subunit 13 OS=Homo sapiens OX=9606 GN=PSMD13 PE=1 SV=2	HUMAN	0
1301	0.08	0.1	1.336	1.336	0	sp|Q9ULV3|CIZ1_HUMAN	Cip1-interacting zinc finger protein OS=Homo sapiens OX=9606 GN=CIZ1 PE=1 SV=2	HUMAN	0
1302	0.08	0.1	4.405	4.405	0	sp|Q9NX63|MIC19_HUMAN	MICOS complex subunit MIC19 OS=Homo sapiens OX=9606 GN=CHCHD3 PE=1 SV=1	HUMAN	0
1303	0.08	0.1	4.433	4.433	0	sp|Q969Q5|RAB24_HUMAN	Ras-related protein Rab-24 OS=Homo sapiens OX=9606 GN=RAB24 PE=1 SV=1	HUMAN	0
1304	0.08	0.1	8.661	8.661	0	sp|P53999|TCP4_HUMAN	Activated RNA polymerase II transcriptional coactivator p15 OS=Homo sapiens OX=9606 GN=SUB1 PE=1 SV=3	HUMAN	0
1305	0.08	0.1	0.8547	0.8547	0.8547	sp|P20701|ITAL_HUMAN	Integrin alpha-L OS=Homo sapiens OX=9606 GN=ITGAL PE=1 SV=3	HUMAN	1
1306	0.08	0.1	0.5181	0.5181	0	RRRRRsp|Q9NZN5|ARHGC_HUMAN	REVERSED Rho guanine nucleotide exchange factor 12 OS=Homo sapiens OX=9606 GN=ARHGEF12 PE=1 SV=1	HUMAN	0
1307	0.08	0.1	1.706	1.706	0	RRRRRsp|Q9BWF2|TRAIP_HUMAN	REVERSED E3 ubiquitin-protein ligase TRAIP OS=Homo sapiens OX=9606 GN=TRAIP PE=1 SV=1	HUMAN	0
1308	0.08	0.09	1.873	1.873	0	sp|O43242|PSMD3_HUMAN	26S proteasome non-ATPase regulatory subunit 3 OS=Homo sapiens OX=9606 GN=PSMD3 PE=1 SV=2	HUMAN	0
1309	0.07	2.11	1.854	1.854	0.6623	sp|Q9UJX4|APC5_HUMAN	Anaphase-promoting complex subunit 5 OS=Homo sapiens OX=9606 GN=ANAPC5 PE=1 SV=2	HUMAN	1
1310	0.07	0.16	3.226	3.226	0	sp|Q9UHL3|F153A_HUMAN	Protein FAM153A OS=Homo sapiens OX=9606 GN=FAM153A PE=1 SV=2	HUMAN	0
1310	0	0.16	2.584	2.584	0	sp|P0C7A2|F153B_HUMAN	Protein FAM153B OS=Homo sapiens OX=9606 GN=FAM153B PE=1 SV=1	HUMAN	0
1311	0.07	0.14	2.947	0.5125	0	RRRRRsp|Q5T890|ER6L2_HUMAN	REVERSED DNA excision repair protein ERCC-6-like 2 OS=Homo sapiens OX=9606 GN=ERCC6L2 PE=1 SV=2	HUMAN	0
1312	0.07	0.11	5.882	2.574	0	RRRRRsp|Q6UWF7|NXPE4_HUMAN	REVERSED NXPE family member 4 OS=Homo sapiens OX=9606 GN=NXPE4 PE=2 SV=1	HUMAN	0
1313	0.07	0.1	1.714	0.1017	0	RRRRRsp|Q8WXH0|SYNE2_HUMAN	REVERSED Nesprin-2 OS=Homo sapiens OX=9606 GN=SYNE2 PE=1 SV=3	HUMAN	0
1314	0.07	0.1	3.302	0.3548	0	RRRRRsp|Q96T58|MINT_HUMAN	REVERSED Msx2-interacting protein OS=Homo sapiens OX=9606 GN=SPEN PE=1 SV=1	HUMAN	0
1315	0.07	0.09	2.131	0.2583	0.2583	sp|Q14204|DYHC1_HUMAN	Cytoplasmic dynein 1 heavy chain 1 OS=Homo sapiens OX=9606 GN=DYNC1H1 PE=1 SV=5	HUMAN	1
1316	0.07	0.09	1.807	0.3285	0	RRRRRsp|Q15413|RYR3_HUMAN	REVERSED Ryanodine receptor 3 OS=Homo sapiens OX=9606 GN=RYR3 PE=1 SV=3	HUMAN	0
1317	0.07	0.09	1.899	0.9497	0	sp|P25054|APC_HUMAN	Adenomatous polyposis coli protein OS=Homo sapiens OX=9606 GN=APC PE=1 SV=2	HUMAN	0
1318	0.07	0.09	3.298	1.17	0	sp|Q7Z7M9|GALT5_HUMAN	Polypeptide N-acetylgalactosaminyltransferase 5 OS=Homo sapiens OX=9606 GN=GALNT5 PE=1 SV=1	HUMAN	0
1319	0.07	0.09	8.374	2.709	0	sp|P05154|IPSP_HUMAN	Plasma serine protease inhibitor OS=Homo sapiens OX=9606 GN=SERPINA5 PE=1 SV=3	HUMAN	0
1320	0.07	0.09	3.136	0.9292	0	RRRRRsp|Q5JSJ4|INT6L_HUMAN	REVERSED Integrator complex subunit 6-like OS=Homo sapiens OX=9606 GN=INTS6L PE=1 SV=1	HUMAN	0
1321	0.07	0.09	1.34	0.5744	0	RRRRRsp|Q14676|MDC1_HUMAN	REVERSED Mediator of DNA damage checkpoint protein 1 OS=Homo sapiens OX=9606 GN=MDC1 PE=1 SV=3	HUMAN	0
1322	0.07	0.09	3.584	3.584	1.365	sp|Q8WWW8|GAB3_HUMAN	GRB2-associated-binding protein 3 OS=Homo sapiens OX=9606 GN=GAB3 PE=1 SV=1	HUMAN	1
1323	0.07	0.09	2.319	0.8029	0	sp|Q01538|MYT1_HUMAN	Myelin transcription factor 1 OS=Homo sapiens OX=9606 GN=MYT1 PE=1 SV=2	HUMAN	0
1324	0.07	0.09	6.173	6.173	0	sp|P51665|PSMD7_HUMAN	26S proteasome non-ATPase regulatory subunit 7 OS=Homo sapiens OX=9606 GN=PSMD7 PE=1 SV=2	HUMAN	0
1325	0.07	0.09	14.04	8.772	0	sp|P08118|MSMB_HUMAN	Beta-microseminoprotein OS=Homo sapiens OX=9606 GN=MSMB PE=1 SV=1	HUMAN	0
1326	0.07	0.09	3.633	1.912	0	RRRRRsp|Q7L2R6|ZN765_HUMAN	REVERSED Zinc finger protein 765 OS=Homo sapiens OX=9606 GN=ZNF765 PE=1 SV=2	HUMAN	0
1327	0.07	0.09	1.552	0.813	0.813	RRRRRsp|O60503|ADCY9_HUMAN	REVERSED Adenylate cyclase type 9 OS=Homo sapiens OX=9606 GN=ADCY9 PE=1 SV=4	HUMAN	1
1328	0.07	0.09	1.195	0.9558	0	RRRRRsp|A6NES4|MRO2A_HUMAN	REVERSED Maestro heat-like repeat-containing protein family member 2A OS=Homo sapiens OX=9606 GN=MROH2A PE=4 SV=4	HUMAN	0
1329	0.07	0.09	1.071	1.071	0	sp|Q9UN70|PCDGK_HUMAN	Protocadherin gamma-C3 OS=Homo sapiens OX=9606 GN=PCDHGC3 PE=1 SV=1	HUMAN	0
1330	0.07	0.09	2.687	2.687	0	sp|Q9NQ25|SLAF7_HUMAN	SLAM family member 7 OS=Homo sapiens OX=9606 GN=SLAMF7 PE=1 SV=1	HUMAN	0
1331	0.07	0.09	1.149	1.149	0	sp|Q9BR39|JPH2_HUMAN	Junctophilin-2 OS=Homo sapiens OX=9606 GN=JPH2 PE=1 SV=2	HUMAN	0
1332	0.07	0.09	1.651	1.651	0	sp|Q02809|PLOD1_HUMAN	Procollagen-lysine,2-oxoglutarate 5-dioxygenase 1 OS=Homo sapiens OX=9606 GN=PLOD1 PE=1 SV=2	HUMAN	0
1333	0.07	0.09	1.068	1.068	0	sp|P10643|CO7_HUMAN	Complement component C7 OS=Homo sapiens OX=9606 GN=C7 PE=1 SV=2	HUMAN	0
1334	0.07	0.09	0.5314	0.5314	0	RRRRRsp|Q9UPZ3|HPS5_HUMAN	REVERSED Hermansky-Pudlak syndrome 5 protein OS=Homo sapiens OX=9606 GN=HPS5 PE=1 SV=2	HUMAN	0
1334	0	0.08	4.545	4.545	0	sp|O75629|CREG1_HUMAN	Protein CREG1 OS=Homo sapiens OX=9606 GN=CREG1 PE=1 SV=1	HUMAN	0
1334	0	0	0.4016	0.4016	0	RRRRRsp|Q86X10|RLGPB_HUMAN	REVERSED Ral GTPase-activating protein subunit beta OS=Homo sapiens OX=9606 GN=RALGAPB PE=1 SV=1	HUMAN	0
1335	0.07	0.09	1.297	1.297	0	RRRRRsp|Q9H2Y9|SO5A1_HUMAN	REVERSED Solute carrier organic anion transporter family member 5A1 OS=Homo sapiens OX=9606 GN=SLCO5A1 PE=2 SV=2	HUMAN	0
1336	0.07	0.09	3.051	3.051	0	RRRRRsp|Q8N1A0|KT222_HUMAN	REVERSED Keratin-like protein KRT222 OS=Homo sapiens OX=9606 GN=KRT222 PE=1 SV=1	HUMAN	0
1337	0.07	0.09	3.427	3.427	0	RRRRRsp|P22087|FBRL_HUMAN	REVERSED rRNA 2'-O-methyltransferase fibrillarin OS=Homo sapiens OX=9606 GN=FBL PE=1 SV=2	HUMAN	0
1338	0.07	0.09	2.292	2.292	0	RRRRRsp|P14316|IRF2_HUMAN	REVERSED Interferon regulatory factor 2 OS=Homo sapiens OX=9606 GN=IRF2 PE=1 SV=2	HUMAN	0
1339	0.07	0.09	1.196	1.196	0	RRRRRsp|O94925|GLSK_HUMAN	REVERSED Glutaminase kidney isoform, mitochondrial OS=Homo sapiens OX=9606 GN=GLS PE=1 SV=1	HUMAN	0
1340	0.07	0.09	0.7042	0.7042	0	RRRRRsp|O15118|NPC1_HUMAN	REVERSED NPC intracellular cholesterol transporter 1 OS=Homo sapiens OX=9606 GN=NPC1 PE=1 SV=2	HUMAN	0
1341	0.07	0.08	1.351	0.7336	0.3475	RRRRRsp|O75417|DPOLQ_HUMAN	REVERSED DNA polymerase theta OS=Homo sapiens OX=9606 GN=POLQ PE=1 SV=2	HUMAN	1
1342	0.07	0.08	2.635	1.449	0	sp|Q9UHB6|LIMA1_HUMAN	LIM domain and actin-binding protein 1 OS=Homo sapiens OX=9606 GN=LIMA1 PE=1 SV=1	HUMAN	0
1343	0.07	0.08	1.649	0.7885	0	RRRRRsp|Q5JY77|GASP1_HUMAN	REVERSED G-protein coupled receptor-associated sorting protein 1 OS=Homo sapiens OX=9606 GN=GPRASP1 PE=1 SV=3	HUMAN	0
1344	0.07	0.08	2.875	2.875	0	RRRRRsp|Q9UNQ2|DIM1_HUMAN	REVERSED Probable dimethyladenosine transferase OS=Homo sapiens OX=9606 GN=DIMT1 PE=1 SV=1	HUMAN	0
1345	0.06	4.13	66.67	51.28	35.9	sp|A0A0C4DH30|HV316_HUMAN	Probable non-functional immunoglobulin heavy variable 3-16 OS=Homo sapiens OX=9606 GN=IGHV3-16 PE=1 SV=1	HUMAN	8
1346	0.06	2.11	1.396	0.9552	0.3674	RRRRRsp|Q6ZSZ5|ARHGI_HUMAN	REVERSED Rho guanine nucleotide exchange factor 18 OS=Homo sapiens OX=9606 GN=ARHGEF18 PE=1 SV=4	HUMAN	1
1347	0.06	2.1	0.9921	0.6201	0.2067	RRRRRsp|P02549|SPTA1_HUMAN	REVERSED Spectrin alpha chain, erythrocytic 1 OS=Homo sapiens OX=9606 GN=SPTA1 PE=1 SV=5	HUMAN	1
1348	0.06	1.35	2.222	1.27	0.5714	sp|Q13576|IQGA2_HUMAN	Ras GTPase-activating-like protein IQGAP2 OS=Homo sapiens OX=9606 GN=IQGAP2 PE=1 SV=4	HUMAN	1
1349	0.06	0.14	2.367	0.8284	0.4142	RRRRRsp|Q12756|KIF1A_HUMAN	REVERSED Kinesin-like protein KIF1A OS=Homo sapiens OX=9606 GN=KIF1A PE=1 SV=2	HUMAN	1
1350	0.06	0.09	1.521	0.9608	0	sp|Q9BX63|FANCJ_HUMAN	Fanconi anemia group J protein OS=Homo sapiens OX=9606 GN=BRIP1 PE=1 SV=2	HUMAN	0
1351	0.06	0.08	4.74	2.005	0	sp|Q9H6N6|MYH16_HUMAN	Putative uncharacterized protein MYH16 OS=Homo sapiens OX=9606 GN=MYH16 PE=1 SV=2	HUMAN	0
1352	0.06	0.08	7.455	1.783	0	sp|P13521|SCG2_HUMAN	Secretogranin-2 OS=Homo sapiens OX=9606 GN=SCG2 PE=1 SV=2	HUMAN	0
1353	0.06	0.08	11.11	5.051	0	sp|P25325|THTM_HUMAN	3-mercaptopyruvate sulfurtransferase OS=Homo sapiens OX=9606 GN=MPST PE=1 SV=3	HUMAN	0
1354	0.06	0.08	3.576	1.192	0	RRRRRsp|Q9H269|VPS16_HUMAN	REVERSED Vacuolar protein sorting-associated protein 16 homolog OS=Homo sapiens OX=9606 GN=VPS16 PE=1 SV=2	HUMAN	0
1355	0.06	0.08	4.668	1.867	0	RRRRRsp|Q96JG6|VPS50_HUMAN	REVERSED Syndetin OS=Homo sapiens OX=9606 GN=VPS50 PE=1 SV=3	HUMAN	0
1356	0.06	0.08	3.103	1.552	0	RRRRRsp|Q3MIX3|ADCK5_HUMAN	REVERSED Uncharacterized aarF domain-containing protein kinase 5 OS=Homo sapiens OX=9606 GN=ADCK5 PE=1 SV=3	HUMAN	0
1357	0.06	0.08	3.716	1.52	0	RRRRRsp|Q05513|KPCZ_HUMAN	REVERSED Protein kinase C zeta type OS=Homo sapiens OX=9606 GN=PRKCZ PE=1 SV=4	HUMAN	0
1358	0.06	0.08	2.405	0.6962	0	RRRRRsp|P10071|GLI3_HUMAN	REVERSED Transcriptional activator GLI3 OS=Homo sapiens OX=9606 GN=GLI3 PE=1 SV=6	HUMAN	0
1358	0	0.08	1.261	0.6936	0	RRRRRsp|P10070|GLI2_HUMAN	REVERSED Zinc finger protein GLI2 OS=Homo sapiens OX=9606 GN=GLI2 PE=1 SV=4	HUMAN	0
1358	0	0.08	1.808	0.9946	0	RRRRRsp|P08151|GLI1_HUMAN	REVERSED Zinc finger protein GLI1 OS=Homo sapiens OX=9606 GN=GLI1 PE=1 SV=1	HUMAN	0
1359	0.06	0.08	3.918	2.239	0	sp|Q9H257|CARD9_HUMAN	Caspase recruitment domain-containing protein 9 OS=Homo sapiens OX=9606 GN=CARD9 PE=1 SV=2	HUMAN	0
1360	0.06	0.08	1.798	1.798	0	sp|Q96QA5|GSDMA_HUMAN	Gasdermin-A OS=Homo sapiens OX=9606 GN=GSDMA PE=1 SV=4	HUMAN	0
1361	0.06	0.08	4.878	1.707	0	sp|Q96PC2|IP6K3_HUMAN	Inositol hexakisphosphate kinase 3 OS=Homo sapiens OX=9606 GN=IP6K3 PE=1 SV=2	HUMAN	0
1362	0.06	0.08	7.647	2.941	0	sp|Q96MN9|ZN488_HUMAN	Zinc finger protein 488 OS=Homo sapiens OX=9606 GN=ZNF488 PE=1 SV=1	HUMAN	0
1363	0.06	0.08	7.855	4.532	0	sp|Q8NHP1|ARK74_HUMAN	Aflatoxin B1 aldehyde reductase member 4 OS=Homo sapiens OX=9606 GN=AKR7L PE=2 SV=7	HUMAN	0
1363	0	0.08	7.242	4.178	0	sp|O43488|ARK72_HUMAN	Aflatoxin B1 aldehyde reductase member 2 OS=Homo sapiens OX=9606 GN=AKR7A2 PE=1 SV=3	HUMAN	0
1364	0.06	0.08	1.848	1.479	0	sp|P48643|TCPE_HUMAN	T-complex protein 1 subunit epsilon OS=Homo sapiens OX=9606 GN=CCT5 PE=1 SV=1	HUMAN	0
1365	0.06	0.08	3.748	2.564	0	sp|P15289|ARSA_HUMAN	Arylsulfatase A OS=Homo sapiens OX=9606 GN=ARSA PE=1 SV=3	HUMAN	0
1366	0.06	0.08	0.9831	0.3745	0	sp|O75643|U520_HUMAN	U5 small nuclear ribonucleoprotein 200 kDa helicase OS=Homo sapiens OX=9606 GN=SNRNP200 PE=1 SV=2	HUMAN	0
1367	0.06	0.08	2.733	1.615	0	sp|O75410|TACC1_HUMAN	Transforming acidic coiled-coil-containing protein 1 OS=Homo sapiens OX=9606 GN=TACC1 PE=1 SV=2	HUMAN	0
1368	0.06	0.08	0.773	0.3662	0	sp|O00763|ACACB_HUMAN	Acetyl-CoA carboxylase 2 OS=Homo sapiens OX=9606 GN=ACACB PE=1 SV=3	HUMAN	0
1369	0.06	0.08	2.072	1.636	0	RRRRRsp|Q9Y5B6|PAXB1_HUMAN	REVERSED PAX3- and PAX7-binding protein 1 OS=Homo sapiens OX=9606 GN=PAXBP1 PE=1 SV=2	HUMAN	0
1370	0.06	0.08	0.5478	0.5478	0	sp|Q9Y4C0|NRX3A_HUMAN	Neurexin-3 OS=Homo sapiens OX=9606 GN=NRXN3 PE=1 SV=4	HUMAN	0
1370	0	0.08	1.413	1.413	0	sp|Q9HDB5|NRX3B_HUMAN	Neurexin-3-beta OS=Homo sapiens OX=9606 GN=NRXN3 PE=1 SV=4	HUMAN	0
1371	0.06	0.08	1.518	1.518	1.518	sp|Q99856|ARI3A_HUMAN	AT-rich interactive domain-containing protein 3A OS=Homo sapiens OX=9606 GN=ARID3A PE=1 SV=2	HUMAN	1
1372	0.06	0.08	0.9488	0.9488	0	sp|Q8TF46|DI3L1_HUMAN	DIS3-like exonuclease 1 OS=Homo sapiens OX=9606 GN=DIS3L PE=1 SV=2	HUMAN	0
1373	0.06	0.08	1.246	1.246	0	sp|Q8NFZ0|FBH1_HUMAN	F-box DNA helicase 1 OS=Homo sapiens OX=9606 GN=FBH1 PE=1 SV=2	HUMAN	0
1374	0.06	0.08	0.3675	0.3675	0	sp|Q5TH69|BIG3_HUMAN	Brefeldin A-inhibited guanine nucleotide-exchange protein 3 OS=Homo sapiens OX=9606 GN=ARFGEF3 PE=1 SV=3	HUMAN	0
1375	0.06	0.08	1.268	1.268	0	sp|Q53GL7|PAR10_HUMAN	Protein mono-ADP-ribosyltransferase PARP10 OS=Homo sapiens OX=9606 GN=PARP10 PE=1 SV=2	HUMAN	0
1376	0.06	0.08	0.5644	0.5644	0	sp|Q4ZG55|GREB1_HUMAN	Protein GREB1 OS=Homo sapiens OX=9606 GN=GREB1 PE=2 SV=1	HUMAN	0
1377	0.06	0.08	1.19	1.19	0	sp|P80108|PHLD_HUMAN	Phosphatidylinositol-glycan-specific phospholipase D OS=Homo sapiens OX=9606 GN=GPLD1 PE=1 SV=3	HUMAN	0
1378	0.06	0.08	7.692	7.692	0	sp|P19957|ELAF_HUMAN	Elafin OS=Homo sapiens OX=9606 GN=PI3 PE=1 SV=3	HUMAN	0
1379	0.06	0.08	2.847	2.847	0	sp|O43709|BUD23_HUMAN	Probable 18S rRNA (guanine-N(7))-methyltransferase OS=Homo sapiens OX=9606 GN=BUD23 PE=1 SV=2	HUMAN	0
1380	0.06	0.08	3.788	3.788	0	RRRRRsp|Q9H5Q4|TFB2M_HUMAN	REVERSED Dimethyladenosine transferase 2, mitochondrial OS=Homo sapiens OX=9606 GN=TFB2M PE=1 SV=1	HUMAN	0
1381	0.06	0.08	1.166	1.166	0	RRRRRsp|Q9H159|CAD19_HUMAN	REVERSED Cadherin-19 OS=Homo sapiens OX=9606 GN=CDH19 PE=2 SV=1	HUMAN	0
1382	0.06	0.08	0.8631	0.8631	0	RRRRRsp|Q5TB30|DEP1A_HUMAN	REVERSED DEP domain-containing protein 1A OS=Homo sapiens OX=9606 GN=DEPDC1 PE=1 SV=2	HUMAN	0
1382	0.01	0.02	2.013	0.3132	0	sp|Q14667|K0100_HUMAN	Protein KIAA0100 OS=Homo sapiens OX=9606 GN=KIAA0100 PE=1 SV=3	HUMAN	0
1383	0.06	0.08	1.093	1.093	0	RRRRRsp|P33402|GCYA2_HUMAN	REVERSED Guanylate cyclase soluble subunit alpha-2 OS=Homo sapiens OX=9606 GN=GUCY1A2 PE=1 SV=1	HUMAN	0
1384	0.06	0.08	0.5536	0.5536	0	RRRRRsp|P23470|PTPRG_HUMAN	REVERSED Receptor-type tyrosine-protein phosphatase gamma OS=Homo sapiens OX=9606 GN=PTPRG PE=1 SV=4	HUMAN	0
1385	0.06	0.07	9.254	5.913	0	sp|Q15008|PSMD6_HUMAN	26S proteasome non-ATPase regulatory subunit 6 OS=Homo sapiens OX=9606 GN=PSMD6 PE=1 SV=1	HUMAN	0
1386	0.06	0.07	0.9409	0.4704	0	sp|Q5JU85|IQEC2_HUMAN	IQ motif and SEC7 domain-containing protein 2 OS=Homo sapiens OX=9606 GN=IQSEC2 PE=1 SV=2	HUMAN	0
1387	0.06	0.07	9.333	4.444	0	sp|Q13637|RAB32_HUMAN	Ras-related protein Rab-32 OS=Homo sapiens OX=9606 GN=RAB32 PE=1 SV=3	HUMAN	0
1388	0.06	0.07	1.794	1.794	0	sp|Q8N442|GUF1_HUMAN	Translation factor GUF1, mitochondrial OS=Homo sapiens OX=9606 GN=GUF1 PE=2 SV=1	HUMAN	0
1389	0.06	0.07	1.629	1.629	0	sp|Q13772|NCOA4_HUMAN	Nuclear receptor coactivator 4 OS=Homo sapiens OX=9606 GN=NCOA4 PE=1 SV=1	HUMAN	0
1390	0.06	0.07	5.155	5.155	0	sp|P12838|DEF4_HUMAN	Neutrophil defensin 4 OS=Homo sapiens OX=9606 GN=DEFA4 PE=1 SV=2	HUMAN	0
1390	0.01	0.02	1.306	0.1107	0	sp|Q96DT5|DYH11_HUMAN	Dynein heavy chain 11, axonemal OS=Homo sapiens OX=9606 GN=DNAH11 PE=1 SV=4	HUMAN	0
1390	0	0.02	0.6903	0.1438	0	RRRRRsp|Q8IZT6|ASPM_HUMAN	REVERSED Abnormal spindle-like microcephaly-associated protein OS=Homo sapiens OX=9606 GN=ASPM PE=1 SV=2	HUMAN	0
1390	0	0	2.525	2.525	0	RRRRRsp|Q9H2I8|LRMDA_HUMAN	REVERSED Leucine-rich melanocyte differentiation-associated protein OS=Homo sapiens OX=9606 GN=LRMDA PE=1 SV=1	HUMAN	0
1391	0.06	0.07	1.366	1.366	0	RRRRRsp|Q5SZL2|CE85L_HUMAN	REVERSED Centrosomal protein of 85 kDa-like OS=Homo sapiens OX=9606 GN=CEP85L PE=1 SV=1	HUMAN	0
1392	0.05	12.56	33.18	32.26	29.03	sp|P13929|ENOB_HUMAN	Beta-enolase OS=Homo sapiens OX=9606 GN=ENO3 PE=1 SV=5	HUMAN	13
1393	0.05	2.09	6.598	4.948	2.474	sp|P51648|AL3A2_HUMAN	Aldehyde dehydrogenase family 3 member A2 OS=Homo sapiens OX=9606 GN=ALDH3A2 PE=1 SV=1	HUMAN	1
1394	0.05	1.36	2.581	1.084	0.4646	sp|P13535|MYH8_HUMAN	Myosin-8 OS=Homo sapiens OX=9606 GN=MYH8 PE=2 SV=3	HUMAN	1
1395	0.05	0.11	0.9865	0.5033	0	sp|Q92736|RYR2_HUMAN	Ryanodine receptor 2 OS=Homo sapiens OX=9606 GN=RYR2 PE=1 SV=3	HUMAN	0
1396	0.05	0.1	5.43	5.43	0	sp|Q9HBA9|FOH1B_HUMAN	Putative N-acetylated-alpha-linked acidic dipeptidase OS=Homo sapiens OX=9606 GN=FOLH1B PE=2 SV=1	HUMAN	0
1396	0	0.1	3.2	3.2	0	sp|Q04609|FOLH1_HUMAN	Glutamate carboxypeptidase 2 OS=Homo sapiens OX=9606 GN=FOLH1 PE=1 SV=1	HUMAN	0
1397	0.05	0.07	1.715	0.2815	0	RRRRRsp|Q99996|AKAP9_HUMAN	REVERSED A-kinase anchor protein 9 OS=Homo sapiens OX=9606 GN=AKAP9 PE=1 SV=4	HUMAN	0
1398	0.05	0.07	1.833	0.3394	0	sp|Q8NFP9|NBEA_HUMAN	Neurobeachin OS=Homo sapiens OX=9606 GN=NBEA PE=1 SV=3	HUMAN	0
1399	0.05	0.07	1.991	0.6423	0	RRRRRsp|P49454|CENPF_HUMAN	REVERSED Centromere protein F OS=Homo sapiens OX=9606 GN=CENPF PE=1 SV=3	HUMAN	0
1400	0.05	0.07	3.931	1.065	0	sp|Q86SQ4|AGRG6_HUMAN	Adhesion G-protein coupled receptor G6 OS=Homo sapiens OX=9606 GN=ADGRG6 PE=1 SV=3	HUMAN	0
1401	0.05	0.07	2.392	0.7474	0	sp|Q96PE1|AGRA2_HUMAN	Adhesion G protein-coupled receptor A2 OS=Homo sapiens OX=9606 GN=ADGRA2 PE=1 SV=2	HUMAN	0
1402	0.05	0.07	23.81	7.143	0	sp|P49773|HINT1_HUMAN	Histidine triad nucleotide-binding protein 1 OS=Homo sapiens OX=9606 GN=HINT1 PE=1 SV=2	HUMAN	0
1403	0.05	0.07	3.298	0.9745	0	RRRRRsp|Q9HCH0|NCK5L_HUMAN	REVERSED Nck-associated protein 5-like OS=Homo sapiens OX=9606 GN=NCKAP5L PE=1 SV=3	HUMAN	0
1404	0.05	0.07	0.9975	0.4988	0	RRRRRsp|A6NHR9|SMHD1_HUMAN	REVERSED Structural maintenance of chromosomes flexible hinge domain-containing protein 1 OS=Homo sapiens OX=9606 GN=SMCHD1 PE=1 SV=2	HUMAN	0
1405	0.05	0.07	1.504	0.9667	0.9667	sp|Q9Y210|TRPC6_HUMAN	Short transient receptor potential channel 6 OS=Homo sapiens OX=9606 GN=TRPC6 PE=1 SV=1	HUMAN	2
1406	0.05	0.07	1.616	0.9874	0	sp|Q9P278|FNIP2_HUMAN	Folliculin-interacting protein 2 OS=Homo sapiens OX=9606 GN=FNIP2 PE=1 SV=2	HUMAN	0
1407	0.05	0.07	0.604	0.3398	0	sp|Q9BYK8|HELZ2_HUMAN	Helicase with zinc finger domain 2 OS=Homo sapiens OX=9606 GN=HELZ2 PE=1 SV=6	HUMAN	0
1408	0.05	0.07	2.132	1.218	0	sp|Q8TB24|RIN3_HUMAN	Ras and Rab interactor 3 OS=Homo sapiens OX=9606 GN=RIN3 PE=1 SV=4	HUMAN	0
1409	0.05	0.07	31.03	20.69	0	sp|P56378|ATP68_HUMAN	ATP synthase subunit ATP5MPL, mitochondrial OS=Homo sapiens OX=9606 GN=ATP5MPL PE=1 SV=1	HUMAN	0
1410	0.05	0.07	12.14	5.202	0	RRRRRsp|Q9Y543|HES2_HUMAN	REVERSED Transcription factor HES-2 OS=Homo sapiens OX=9606 GN=HES2 PE=2 SV=1	HUMAN	0
1411	0.05	0.07	1.654	0.6299	0	RRRRRsp|Q6VMQ6|MCAF1_HUMAN	REVERSED Activating transcription factor 7-interacting protein 1 OS=Homo sapiens OX=9606 GN=ATF7IP PE=1 SV=3	HUMAN	0
1412	0.05	0.07	1.406	1.406	0	sp|Q9NQT6|FSCN3_HUMAN	Fascin-3 OS=Homo sapiens OX=9606 GN=FSCN3 PE=2 SV=1	HUMAN	0
1413	0.05	0.07	0.627	0.627	0	sp|Q96P44|COLA1_HUMAN	Collagen alpha-1(XXI) chain OS=Homo sapiens OX=9606 GN=COL21A1 PE=2 SV=1	HUMAN	0
1414	0.05	0.07	4.082	4.082	0	sp|Q96F63|CCD97_HUMAN	Coiled-coil domain-containing protein 97 OS=Homo sapiens OX=9606 GN=CCDC97 PE=1 SV=1	HUMAN	0
1415	0.05	0.07	1.206	1.206	0	sp|Q14833|GRM4_HUMAN	Metabotropic glutamate receptor 4 OS=Homo sapiens OX=9606 GN=GRM4 PE=2 SV=1	HUMAN	0
1416	0.05	0.07	3.371	3.371	0	sp|P09237|MMP7_HUMAN	Matrilysin OS=Homo sapiens OX=9606 GN=MMP7 PE=1 SV=1	HUMAN	0
1417	0.05	0.07	2.743	2.743	0	sp|O95521|PRAM1_HUMAN	PRAME family member 1 OS=Homo sapiens OX=9606 GN=PRAMEF1 PE=2 SV=3	HUMAN	0
1418	0.05	0.07	6.504	6.504	0	sp|A0A075B6I3|LVK55_HUMAN	Probable non-functional immunoglobulin lambda variable 11-55 OS=Homo sapiens OX=9606 GN=IGLV11-55 PE=1 SV=3	HUMAN	0
1419	0.05	0.07	0.5025	0.5025	0	RRRRRsp|Q9UI33|SCNBA_HUMAN	REVERSED Sodium channel protein type 11 subunit alpha OS=Homo sapiens OX=9606 GN=SCN11A PE=1 SV=2	HUMAN	0
1420	0.05	0.07	3.043	3.043	0	RRRRRsp|Q9HAH7|FBRS_HUMAN	REVERSED Probable fibrosin-1 OS=Homo sapiens OX=9606 GN=FBRS PE=1 SV=3	HUMAN	0
1421	0.05	0.07	0.6797	0.6797	0	RRRRRsp|Q4G0N8|SL9C1_HUMAN	REVERSED Sodium/hydrogen exchanger 10 OS=Homo sapiens OX=9606 GN=SLC9C1 PE=2 SV=2	HUMAN	0
1422	0.05	0.07	27.78	27.78	0	RRRRRsp|Q00LT1|PRCD_HUMAN	REVERSED Photoreceptor disk component PRCD OS=Homo sapiens OX=9606 GN=PRCD PE=1 SV=1	HUMAN	0
1423	0.05	0.07	3.147	3.147	0	RRRRRsp|P46952|3HAO_HUMAN	REVERSED 3-hydroxyanthranilate 3,4-dioxygenase OS=Homo sapiens OX=9606 GN=HAAO PE=1 SV=2	HUMAN	0
1424	0.05	0.07	2.01	2.01	0	RRRRRsp|O95067|CCNB2_HUMAN	REVERSED G2/mitotic-specific cyclin-B2 OS=Homo sapiens OX=9606 GN=CCNB2 PE=1 SV=1	HUMAN	0
1425	0.05	0.06	4.414	1.009	0	sp|P0C221|CC175_HUMAN	Coiled-coil domain-containing protein 175 OS=Homo sapiens OX=9606 GN=CCDC175 PE=4 SV=2	HUMAN	0
1426	0.05	0.06	1.086	0.3394	0	RRRRRsp|Q8NFP9|NBEA_HUMAN	REVERSED Neurobeachin OS=Homo sapiens OX=9606 GN=NBEA PE=1 SV=3	HUMAN	0
1427	0.05	0.06	0.86	0.3378	0	RRRRRsp|P46013|KI67_HUMAN	REVERSED Proliferation marker protein Ki-67 OS=Homo sapiens OX=9606 GN=MKI67 PE=1 SV=2	HUMAN	0
1428	0.05	0.06	2.649	1.325	0	sp|Q96N64|PWP2A_HUMAN	PWWP domain-containing protein 2A OS=Homo sapiens OX=9606 GN=PWWP2A PE=1 SV=2	HUMAN	0
1429	0.05	0.06	3.931	1.966	0	sp|Q96KS0|EGLN2_HUMAN	Prolyl hydroxylase EGLN2 OS=Homo sapiens OX=9606 GN=EGLN2 PE=1 SV=1	HUMAN	0
1430	0.05	0.06	12.65	6.024	0	sp|Q8TD06|AGR3_HUMAN	Anterior gradient protein 3 OS=Homo sapiens OX=9606 GN=AGR3 PE=1 SV=1	HUMAN	0
1431	0.05	0.06	1.336	0.7348	0	sp|Q8IWB6|TEX14_HUMAN	Inactive serine/threonine-protein kinase TEX14 OS=Homo sapiens OX=9606 GN=TEX14 PE=1 SV=2	HUMAN	0
1432	0.05	0.06	5.556	3.283	0	sp|P06727|APOA4_HUMAN	Apolipoprotein A-IV OS=Homo sapiens OX=9606 GN=APOA4 PE=1 SV=4	HUMAN	0
1433	0.05	0.06	6.983	6.983	0	sp|O14745|NHRF1_HUMAN	Na(+)/H(+) exchange regulatory cofactor NHE-RF1 OS=Homo sapiens OX=9606 GN=SLC9A3R1 PE=1 SV=4	HUMAN	0
1434	0.05	0.06	3.846	3.846	3.846	sp|Q5VVH5|IKBP1_HUMAN	Interleukin-1 receptor-associated kinase 1-binding protein 1 OS=Homo sapiens OX=9606 GN=IRAK1BP1 PE=1 SV=1	HUMAN	1
1435	0.05	0.06	3.082	3.082	0	sp|Q14165|MLEC_HUMAN	Malectin OS=Homo sapiens OX=9606 GN=MLEC PE=1 SV=1	HUMAN	0
1436	0.05	0.06	4.787	4.787	0	sp|P61163|ACTZ_HUMAN	Alpha-centractin OS=Homo sapiens OX=9606 GN=ACTR1A PE=1 SV=1	HUMAN	0
1437	0.05	0.06	4.27	4.27	0	sp|A8MXV6|CD15L_HUMAN	CMT1A duplicated region transcript 15 protein-like protein OS=Homo sapiens OX=9606 GN=CDRT15L2 PE=2 SV=1	HUMAN	0
1438	0.05	0.06	5.243	5.243	5.243	RRRRRsp|Q9Y3V2|RWDD3_HUMAN	REVERSED RWD domain-containing protein 3 OS=Homo sapiens OX=9606 GN=RWDD3 PE=1 SV=4	HUMAN	1
1439	0.05	0.06	4.274	4.274	0	RRRRRsp|Q8N335|GPD1L_HUMAN	REVERSED Glycerol-3-phosphate dehydrogenase 1-like protein OS=Homo sapiens OX=9606 GN=GPD1L PE=1 SV=1	HUMAN	0
1440	0.05	0.06	0.9491	0.9491	0.9491	RRRRRsp|Q09MP3|R51A2_HUMAN	REVERSED RAD51-associated protein 2 OS=Homo sapiens OX=9606 GN=RAD51AP2 PE=1 SV=1	HUMAN	1
[truncated: 3 more columns]

## Sheet: Peptide Summary
N	Unused	Total	%Cov	%Cov(50)	%Cov(95)	Accessions	Names	Used	Annotation	Contrib	Conf	Sequence	Modifications	ProteinModifications	Cleavages	dMass	Obs MW	Obs m/z	Theor MW	Theor m/z	Theor z	Sc	Spectrum	Acq Time	Intensity (Peptide)	PrecursorIntensityAcquisition	Apex Time (Peptide)	Elution Peak Width (Peptide)	MS2Counts
1	332.28	332.28	37.35	36.31	35.82	sp|Q9HC84|MUC5B_HUMAN	Mucin-5B OS=Homo sapiens OX=9606 GN=MUC5B PE=1 SV=3			2	99	AAGGAVCEQPLGLECR	Propionamide(C)@7; Propionamide(C)@15			-0.00188662	1714.81	858.413	1714.81	858.414	2	18	1.1.1.575.25	32.9259	2997.91	867.32	31.78	0.69	513.591
1	332.28	332.28	37.35	36.31	35.82	sp|Q9HC84|MUC5B_HUMAN	Mucin-5B OS=Homo sapiens OX=9606 GN=MUC5B PE=1 SV=3			2	99	AAQLPDMPLEELGQQVDCDR	Propionamide(C)@18			-0.00168923	2298.06	1150.04	2298.06	1150.04	2	29	2.1.1.841.21	48.1477	675.88	660.73	48.15	0.11	3794.87
1	332.28	332.28	37.35	36.31	35.82	sp|Q9HC84|MUC5B_HUMAN	Mucin-5B OS=Homo sapiens OX=9606 GN=MUC5B PE=1 SV=3			2	99	AAYEDFNVQLR				0.000754396	1324.64	663.328	1324.64	663.328	2	15	4.1.1.618.29	35.2455	26477.4	11367.3	35.39	0.17	3913.18
1	332.28	332.28	37.35	36.31	35.82	sp|Q9HC84|MUC5B_HUMAN	Mucin-5B OS=Homo sapiens OX=9606 GN=MUC5B PE=1 SV=3			2	99	AENYPEVSIDQVGQVLTC	Propionamide(C)@18		cleaved C-S@C-term	-0.00193534	2034.96	1018.49	2034.96	1018.49	2	14	6.1.1.848.14	48.8386	211.7	177	48.79	0.12	214.951
1	332.28	332.28	37.35	36.31	35.82	sp|Q9HC84|MUC5B_HUMAN	Mucin-5B OS=Homo sapiens OX=9606 GN=MUC5B PE=1 SV=3			2	99	AENYPEVSIDQVGQVLTCSLETGLTCK	Propionamide(C)@18; Propionamide(C)@26			-0.00478919	3038.45	1520.23	3038.46	1520.24	2	24	6.1.1.923.97	53.1716	11359.6	11357.9	53.12	0.12	5606.7
1	332.28	332.28	37.35	36.31	35.82	sp|Q9HC84|MUC5B_HUMAN	Mucin-5B OS=Homo sapiens OX=9606 GN=MUC5B PE=1 SV=3			2	99	AFGQFFSPGEVIYNK				-0.00143995	1702.83	852.424	1702.84	852.425	2	18	6.1.1.842.18	48.4929	1909.18	934.3	48.62	0.23	447.446
1	332.28	332.28	37.35	36.31	35.82	sp|Q9HC84|MUC5B_HUMAN	Mucin-5B OS=Homo sapiens OX=9606 GN=MUC5B PE=1 SV=3			2	99	AGCHFYAVCNQHCDIDR	Propionamide(C)@3; Propionamide(C)@9; Propionamide(C)@13			-0.000502805	2163.9	541.983	2163.9	541.983	4	14	1.1.1.404.16	23.0489	3078.91	2817.82	23.02	0.4	676.216
1	332.28	332.28	37.35	36.31	35.82	sp|Q9HC84|MUC5B_HUMAN	Mucin-5B OS=Homo sapiens OX=9606 GN=MUC5B PE=1 SV=3			2	99	ALSIHYK				-3.44172e-05	830.465	416.24	830.465	416.24	2	9	7.1.1.322.5	18.4478	3416.66	2587.6	18.5	0.11	1038.72
1	332.28	332.28	37.35	36.31	35.82	sp|Q9HC84|MUC5B_HUMAN	Mucin-5B OS=Homo sapiens OX=9606 GN=MUC5B PE=1 SV=3			2	99	AQAQPGVPLGELGQVVECSLDFGLVCR	Propionamide(C)@18; Propionamide(C)@26			-0.00175683	2926.47	1464.24	2926.47	1464.24	2	24	6.1.1.924.52	53.2285	13393.5	13386.4	53.18	0.12	1894.89
1	332.28	332.28	37.35	36.31	35.82	sp|Q9HC84|MUC5B_HUMAN	Mucin-5B OS=Homo sapiens OX=9606 GN=MUC5B PE=1 SV=3			2	99	AQAQPGVPLR				-0.00462554	1035.58	518.796	1035.58	518.799	2	9	1.1.1.399.10	22.7539	863.01	687.75	23.02	0.52	525.755
1	332.28	332.28	37.35	36.31	35.82	sp|Q9HC84|MUC5B_HUMAN	Mucin-5B OS=Homo sapiens OX=9606 GN=MUC5B PE=1 SV=3			2	99	AQCGCYDKDGNYYDVGAR	Propionamide(C)@3; Propionamide(C)@5		cleaved V-A@N-term; missed K-D@8	0.00204715	2138.88	713.967	2138.88	713.967	3	17	1.1.1.381.25	21.7479	677.1	672.32	21.75	0.17	423.705
1	332.28	332.28	37.35	36.31	35.82	sp|Q9HC84|MUC5B_HUMAN	Mucin-5B OS=Homo sapiens OX=9606 GN=MUC5B PE=1 SV=3			2	99	AQLCEDHCVDGCFCPPGTVLDDITHSGCLPLGQCPCTHGGR	Propionamide(C)@4; Propionamide(C)@8; Propionamide(C)@12; Propionamide(C)@14; Propionamide(C)@28; Propionamide(C)@34; Propionamide(C)@36			0.00130638	4751.06	951.219	4751.06	951.219	5	36	2.1.1.821.18	46.999	5162.2	4222.66	47.06	0.17	42214.1
1	332.28	332.28	37.35	36.31	35.82	sp|Q9HC84|MUC5B_HUMAN	Mucin-5B OS=Homo sapiens OX=9606 GN=MUC5B PE=1 SV=3			2	99	AVTLSLDGGDTAIR				-0.000257921	1387.73	694.872	1387.73	694.873	2	14	4.1.1.633.39	36.1167	39488.2	12135.9	36.26	0.17	2268.25
1	332.28	332.28	37.35	36.31	35.82	sp|Q9HC84|MUC5B_HUMAN	Mucin-5B OS=Homo sapiens OX=9606 GN=MUC5B PE=1 SV=3			2	99	CADSSFTVLAELR	Propionamide(C)@1			-0.00309691	1481.72	741.865	1481.72	741.867	2	15	2.1.1.811.14	46.3959	8946.22	2058.17	46.2	0.17	12738.1
1	332.28	332.28	37.35	36.31	35.82	sp|Q9HC84|MUC5B_HUMAN	Mucin-5B OS=Homo sapiens OX=9606 GN=MUC5B PE=1 SV=3			2	99	CADSSFTVLAELRK	Propionamide(C)@1		missed R-K@13	0.007039	1609.82	537.614	1609.81	537.612	3	15	2.1.1.692.3	39.5368	1483.69	1477.15	39.54	0.11	1490.84
1	332.28	332.28	37.35	36.31	35.82	sp|Q9HC84|MUC5B_HUMAN	Mucin-5B OS=Homo sapiens OX=9606 GN=MUC5B PE=1 SV=3			2	99	CANSQQSPPLCHDYELR	Propionamide(C)@1; Propionamide(C)@11		cleaved M-C@N-term	-0.00598682	2101.93	701.649	2101.93	701.651	3	20	1.1.1.455.17	25.9987	1505.8	1415.55	26.02	0.12	956.911
1	332.28	332.28	37.35	36.31	35.82	sp|Q9HC84|MUC5B_HUMAN	Mucin-5B OS=Homo sapiens OX=9606 GN=MUC5B PE=1 SV=3			2	99	CGLTDNENCLK	Propionamide(C)@1; Propionamide(C)@9			0.00302963	1350.59	676.304	1350.59	676.303	2	13	1.1.1.381.23	21.743	75361.2	2078.84	21.06	0.23	430.755
1	332.28	332.28	37.35	36.31	35.82	sp|Q9HC84|MUC5B_HUMAN	Mucin-5B OS=Homo sapiens OX=9606 GN=MUC5B PE=1 SV=3			2	99	CHSIINPKPFHSN	Propionamide(C)@1		cleaved N-C@C-term	0.00111985	1563.76	522.261	1563.76	522.261	3	13	7.1.1.357.13	20.4735	1001.17	843.58	20.51	0.17	477.439
1	332.28	332.28	37.35	36.31	35.82	sp|Q9HC84|MUC5B_HUMAN	Mucin-5B OS=Homo sapiens OX=9606 GN=MUC5B PE=1 SV=3			2	99	CHSIINPKPFHSNCMFDTCNCER	Propionamide(C)@1; Propionamide(C)@14; Propionamide(C)@19; Propionamide(C)@21			0.0042007	2979.27	745.826	2979.27	745.825	4	22	1.1.1.513.25	29.3526	11838.8	7981.32	29.43	0.17	3447.57
1	332.28	332.28	37.35	36.31	35.82	sp|Q9HC84|MUC5B_HUMAN	Mucin-5B OS=Homo sapiens OX=9606 GN=MUC5B PE=1 SV=3			2	99	CLVDLPGLEGCYPK	Propionamide(C)@1; Propionamide(C)@11		cleaved H-C@N-term	-0.00349771	1647.8	824.906	1647.8	824.907	2	23	2.1.1.800.18	45.7877	2363.93	2238.15	45.8	0.12	9223.7
1	332.28	332.28	37.35	36.31	35.82	sp|Q9HC84|MUC5B_HUMAN	Mucin-5B OS=Homo sapiens OX=9606 GN=MUC5B PE=1 SV=3			2	99	CMFDTCNCER	Propionamide(C)@1; Propionamide(C)@6; Propionamide(C)@8		cleaved N-C@N-term	-0.000267207	1433.52	717.767	1433.52	717.767	2	12	1.1.1.394.20	22.4869	5516.55	4097.7	22.56	0.23	1230.99
1	332.28	332.28	37.35	36.31	35.82	sp|Q9HC84|MUC5B_HUMAN	Mucin-5B OS=Homo sapiens OX=9606 GN=MUC5B PE=1 SV=3			2	99	CPELCPR	Propionamide(C)@1; Propionamide(C)@5			-0.000307231	958.436	480.225	958.436	480.225	2	9	1.1.1.292.6	16.6853	27302.4	22225.1	16.62	0.17	17944.9
1	332.28	332.28	37.35	36.31	35.82	sp|Q9HC84|MUC5B_HUMAN	Mucin-5B OS=Homo sapiens OX=9606 GN=MUC5B PE=1 SV=3			2	99	CPPSQPFFNEDQMK	Propionamide(C)@1			0.00214092	1737.75	869.883	1737.75	869.882	2	18	1.1.1.570.23	32.6321	589.51	585.39	32.64	0.23	453.479
1	332.28	332.28	37.35	36.31	35.82	sp|Q9HC84|MUC5B_HUMAN	Mucin-5B OS=Homo sapiens OX=9606 GN=MUC5B PE=1 SV=3			2	99	CPTCPCATFVEYSR	Propionamide(C)@1; Propionamide(C)@4; Propionamide(C)@6			0.00186114	1788.77	895.39	1788.76	895.389	2	23	1.1.1.573.29	32.8144	122668	65879.7	32.7	0.23	21875.6
1	332.28	332.28	37.35	36.31	35.82	sp|Q9HC84|MUC5B_HUMAN	Mucin-5B OS=Homo sapiens OX=9606 GN=MUC5B PE=1 SV=3			2	99	CQWTEWFDEDYPK	Propionamide(C)@1			-0.00248414	1816.74	909.376	1816.74	909.377	2	15	2.1.1.819.12	46.8839	383.74	366.97	46.89	0.23	1987.11
1	332.28	332.28	37.35	36.31	35.82	sp|Q9HC84|MUC5B_HUMAN	Mucin-5B OS=Homo sapiens OX=9606 GN=MUC5B PE=1 SV=3			2	99	CTPSGIQCAHSLEACTCTYEDR	Propionamide(C)@1; Propionamide(C)@8; Propionamide(C)@15; Propionamide(C)@17		cleaved N-C@N-term	-0.0028958	2671.11	891.378	2671.11	891.378	3	17	1.1.1.513.28	29.3586	1582.02	1562.21	29.36	0.17	730.843
1	332.28	332.28	37.35	36.31	35.82	sp|Q9HC84|MUC5B_HUMAN	Mucin-5B OS=Homo sapiens OX=9606 GN=MUC5B PE=1 SV=3			2	99	CVAQCGCYDKDGNYYDVGAR	Propionamide(C)@1; Propionamide(C)@5; Propionamide(C)@7; Dehydrated(D)@11		missed K-D@10	-0.00249926	2393.98	799.001	2393.98	799.002	3	17	1.1.1.428.24	24.4491	607.88	412.15	24.35	0.12	304.886
1	332.28	332.28	37.35	36.31	35.82	sp|Q9HC84|MUC5B_HUMAN	Mucin-5B OS=Homo sapiens OX=9606 GN=MUC5B PE=1 SV=3			2	99	CVPAPMAPPHTR	Propionamide(C)@1		cleaved F-C@N-term	-0.000294058	1346.66	449.893	1346.66	449.894	3	13	1.1.1.366.7	20.8487	16188.1	7782.12	20.72	0.17	7449.94
1	332.28	332.28	37.35	36.31	35.82	sp|Q9HC84|MUC5B_HUMAN	Mucin-5B OS=Homo sapiens OX=9606 GN=MUC5B PE=1 SV=3			2	99	CVSGCVCPPGLVSDGSGGCIAEEDCPCVHNEATYKPGETIR	Propionamide(C)@1; Propionamide(C)@5; Propionamide(C)@7; Propionamide(C)@19; Propionamide(C)@25; Propionamide(C)@27		cleaved H-C@N-term	0.00321137	4578.01	1145.51	4578.01	1145.51	4	32	1.1.1.628.27	35.9864	13161.2	11399.1	36.04	0.17	6592.57
1	332.28	332.28	37.35	36.31	35.82	sp|Q9HC84|MUC5B_HUMAN	Mucin-5B OS=Homo sapiens OX=9606 GN=MUC5B PE=1 SV=3			2	99	DGNYYDVGAR				-0.00145034	1128.48	565.248	1128.48	565.249	2	12	1.1.1.375.12	21.377	2372.63	2357.7	21.36	0.29	1037.97
1	332.28	332.28	37.35	36.31	35.82	sp|Q9HC84|MUC5B_HUMAN	Mucin-5B OS=Homo sapiens OX=9606 GN=MUC5B PE=1 SV=3			2	99	DIECQAESFPNWTLAQVGQK	Propionamide(C)@4			-0.00023923	2334.1	1168.06	2334.09	1168.05	2	21	6.1.1.827.22	47.629	3174.62	2486.74	47.69	0.23	1312.71
1	332.28	332.28	37.35	36.31	35.82	sp|Q9HC84|MUC5B_HUMAN	Mucin-5B OS=Homo sapiens OX=9606 GN=MUC5B PE=1 SV=3			2	99	DPCTANPFR	Propionamide(C)@3			0.000957562	1090.49	546.251	1090.49	546.251	2	10	3.1.1.409.15	23.398	4033.89	1021.37	23.55	0.17	689.409
1	332.28	332.28	37.35	36.31	35.82	sp|Q9HC84|MUC5B_HUMAN	Mucin-5B OS=Homo sapiens OX=9606 GN=MUC5B PE=1 SV=3			2	99	DPCTANPFRK	Propionamide(C)@3; Lys-loss@C-term		missed R-K@9	0.00266802	1090.49	546.252	1090.49	546.251	2	13	1.1.1.415.11	23.6814	141423	5074.86	24	0.29	648.705
1	332.28	332.28	37.35	36.31	35.82	sp|Q9HC84|MUC5B_HUMAN	Mucin-5B OS=Homo sapiens OX=9606 GN=MUC5B PE=1 SV=3			2	99	EEGLILFDQIPVSSGFSK				-0.000493468	1965.01	983.512	1965.01	983.512	2	26	6.1.1.923.63	53.1546	54481.7	54416.2	53.15	0.12	21166
1	332.28	332.28	37.35	36.31	35.82	sp|Q9HC84|MUC5B_HUMAN	Mucin-5B OS=Homo sapiens OX=9606 GN=MUC5B PE=1 SV=3			2	99	EELPYSR				-3.61539e-05	892.429	447.222	892.429	447.222	2	8	7.1.1.328.8	18.7948	18040.6	15585.2	18.84	0.29	7056.05
1	332.28	332.28	37.35	36.31	35.82	sp|Q9HC84|MUC5B_HUMAN	Mucin-5B OS=Homo sapiens OX=9606 GN=MUC5B PE=1 SV=3			2	99	ELGQVVECSLDFGLVCR	Propionamide(C)@8; Propionamide(C)@16			0.007267	2007.98	1005	2007.98	1005	2	24	6.1.1.918.15	52.8632	71706.3	39205.9	52.77	0.17	12284.2
1	332.28	332.28	37.35	36.31	35.82	sp|Q9HC84|MUC5B_HUMAN	Mucin-5B OS=Homo sapiens OX=9606 GN=MUC5B PE=1 SV=3			2	99	EQVGKFKMCFNYEIR	Propionamide(C)@9		missed K-F@5; missed K-M@7	0.00121183	1961.95	654.991	1961.95	654.99	3	14	1.1.1.635.13	36.3635	1725.92	1432.42	36.45	0.17	1244.13
1	332.28	332.28	37.35	36.31	35.82	sp|Q9HC84|MUC5B_HUMAN	Mucin-5B OS=Homo sapiens OX=9606 GN=MUC5B PE=1 SV=3			2	99	FKMCFNYEIR	Propionamide(C)@4		missed K-M@2	0.00403441	1420.67	711.341	1420.66	711.339	2	10	1.1.1.673.16	38.5575	1975.74	1751.39	38.53	0.17	588.093
1	332.28	332.28	37.35	36.31	35.82	sp|Q9HC84|MUC5B_HUMAN	Mucin-5B OS=Homo sapiens OX=9606 GN=MUC5B PE=1 SV=3			2	99	FNMCFNYNVR	Oxidation(M)@3; Propionamide(C)@4			0.00114949	1393.59	697.803	1393.59	697.803	2	12	1.1.1.543.23	31.0765	24953	624.56	30.4	0.29	393.176
1	332.28	332.28	37.35	36.31	35.82	sp|Q9HC84|MUC5B_HUMAN	Mucin-5B OS=Homo sapiens OX=9606 GN=MUC5B PE=1 SV=3			2	99	FPGLCNYVFSEH	Propionamide(C)@5		cleaved H-C@C-term	0.00302362	1482.66	742.339	1482.66	742.337	2	18	2.1.1.799.8	45.7146	886.52	488.02	45.8	0.12	1045.57
1	332.28	332.28	37.35	36.31	35.82	sp|Q9HC84|MUC5B_HUMAN	Mucin-5B OS=Homo sapiens OX=9606 GN=MUC5B PE=1 SV=3			2	99	FPGLCNYVFSEHCR	Propionamide(C)@5; Propionamide(C)@13			0.00210533	1812.81	605.277	1812.81	605.276	3	21	2.1.1.714.10	40.8097	69936.6	10072.2	40.51	0.23	5268.15
1	332.28	332.28	37.35	36.31	35.82	sp|Q9HC84|MUC5B_HUMAN	Mucin-5B OS=Homo sapiens OX=9606 GN=MUC5B PE=1 SV=3			2	99	GATGGLCDLTCPPTK	Propionamide(C)@7; Propionamide(C)@11			-0.00367311	1574.74	788.377	1574.74	788.379	2	16	1.1.1.494.23	28.2584	638.97	607.35	28.27	0.17	412.923
1	332.28	332.28	37.35	36.31	35.82	sp|Q9HC84|MUC5B_HUMAN	Mucin-5B OS=Homo sapiens OX=9606 GN=MUC5B PE=1 SV=3			2	99	GATGGLCDLTCPPTKVYKPCGPIQPATCNSR	Propionamide(C)@7; Propionamide(C)@11; Propionamide(K)@18; Propionamide(C)@20; Propionamide(C)@28		missed K-V@15	-0.00620266	3502.68	876.677	3502.68	876.678	4	16	1.1.1.604.30	34.6009	1454.89	1156.29	34.55	0.12	981.846
1	332.28	332.28	37.35	36.31	35.82	sp|Q9HC84|MUC5B_HUMAN	Mucin-5B OS=Homo sapiens OX=9606 GN=MUC5B PE=1 SV=3			2	98.98	GFPAQEATAV				0.00109156	989.483	990.49	989.482	990.489	1	9	6.1.1.541.19	31.137	4.03122	4.03122			219.681
1	332.28	332.28	37.35	36.31	35.82	sp|Q9HC84|MUC5B_HUMAN	Mucin-5B OS=Homo sapiens OX=9606 GN=MUC5B PE=1 SV=3			2	99	GLMCANSQQSPPLCHDYELR	Oxidation(M)@3; Propionamide(C)@4; Propionamide(C)@14			0.00238876	2419.07	807.365	2419.07	807.365	3	16	1.1.1.522.19	29.8659	29590	656.07	29.54	0.17	722.285
1	332.28	332.28	37.35	36.31	35.82	sp|Q9HC84|MUC5B_HUMAN	Mucin-5B OS=Homo sapiens OX=9606 GN=MUC5B PE=1 SV=3			2	99	GLSEADVTCSVSFVPVDGCTCPAGTFLNDAGACVPAQECPCYAHGTVLAPGEVVHDEGAVCSCTGGK	Propionamide(C)@9; Propionamide(C)@19; Propionamide(C)@21; Propionamide(C)@33; Propionamide(C)@39; Propionamide(C)@41; Propionamide(C)@61; Propionamide(C)@63			-0.0166783	7139.15	1785.79	7139.16	1785.8	4	29	2.1.1.884.18	50.6232	2312.34	1420.56	50.52	0.17	1838.07
1	332.28	332.28	37.35	36.31	35.82	sp|Q9HC84|MUC5B_HUMAN	Mucin-5B OS=Homo sapiens OX=9606 GN=MUC5B PE=1 SV=3			2	99	GLVGSRPVVTR				5.05962e-05	1139.68	380.9	1139.68	380.9	3	10	3.1.1.325.4	18.559	3227.44	2669.47	18.61	0.17	6851.17
1	332.28	332.28	37.35	36.31	35.82	sp|Q9HC84|MUC5B_HUMAN	Mucin-5B OS=Homo sapiens OX=9606 GN=MUC5B PE=1 SV=3			2	99	GRLEVPCQSLEAY	Propionamide(C)@7		cleaved Y-A@C-term; missed R-L@2	-0.0064131	1534.74	768.377	1534.74	768.38	2	13	1.1.1.636.25	36.4423	347.81	339.87	36.45	0.63	322.52
1	332.28	332.28	37.35	36.31	35.82	sp|Q9HC84|MUC5B_HUMAN	Mucin-5B OS=Homo sapiens OX=9606 GN=MUC5B PE=1 SV=3			2	99	GRLEVPCQSLEAYAELCR	Propionamide(C)@7; Propionamide(C)@17		missed R-L@2	-3.14433e-05	2178.06	727.026	2178.06	727.026	3	17	2.1.1.733.18	41.9178	14890.4	407.79	41.66	0.12	884.574
1	332.28	332.28	37.35	36.31	35.82	sp|Q9HC84|MUC5B_HUMAN	Mucin-5B OS=Homo sapiens OX=9606 GN=MUC5B PE=1 SV=3			2	99	GRLEVPCQSLEAYAELCRAR	Propionamide(C)@7; Propionamide(C)@17		missed R-L@2; missed R-A@18	-0.00353655	2405.19	602.305	2405.19	602.306	4	10	1.1.1.695.11	39.8072	682.88	487.7	39.85	0.12	321.889
1	332.28	332.28	37.35	36.31	35.82	sp|Q9HC84|MUC5B_HUMAN	Mucin-5B OS=Homo sapiens OX=9606 GN=MUC5B PE=1 SV=3			2	99	GVCSDWR	Propionamide(C)@3			0.0011536	892.387	447.201	892.386	447.2	2	11	6.1.1.317.11	18.1893	24971.7	22878.3	18.16	0.23	9988.9
1	332.28	332.28	37.35	36.31	35.82	sp|Q9HC84|MUC5B_HUMAN	Mucin-5B OS=Homo sapiens OX=9606 GN=MUC5B PE=1 SV=3			2	99	GVCSDWRGATGGLCDLTCPPTK	Propionamide(C)@3; Propionamide(C)@14; Propionamide(C)@18		missed R-G@7	0.00985113	2449.13	817.384	2449.12	817.38	3	20	1.1.1.655.19	37.5358	499.33	488.3	37.55	0.17	499.776
1	332.28	332.28	37.35	36.31	35.82	sp|Q9HC84|MUC5B_HUMAN	Mucin-5B OS=Homo sapiens OX=9606 GN=MUC5B PE=1 SV=3			2	99	GVQLSDWR				-0.00236156	959.48	480.747	959.482	480.749	2	12	7.1.1.527.6	30.215	24231.4	14951.6	30.1	0.17	6497.98
1	332.28	332.28	37.35	36.31	35.82	sp|Q9HC84|MUC5B_HUMAN	Mucin-5B OS=Homo sapiens OX=9606 GN=MUC5B PE=1 SV=3			2	99	GYQVCPVLADIECR	Propionamide(C)@5; Propionamide(C)@13			0.000255784	1706.81	854.413	1706.81	854.413	2	19	2.1.1.747.22	42.7302	8389.08	7699.83	42.75	0.17	12892.7
1	332.28	332.28	37.35	36.31	35.82	sp|Q9HC84|MUC5B_HUMAN	Mucin-5B OS=Homo sapiens OX=9606 GN=MUC5B PE=1 SV=3			2	99	HSNCMFDTCNCER	Propionamide(C)@4; Propionamide(C)@9; Propionamide(C)@11		cleaved F-H@N-term	0.00167752	1771.66	591.559	1771.65	591.558	3	16	1.1.1.337.17	19.2036	3542.31	3382.8	19.17	0.17	1603.59
1	332.28	332.28	37.35	36.31	35.82	sp|Q9HC84|MUC5B_HUMAN	Mucin-5B OS=Homo sapiens OX=9606 GN=MUC5B PE=1 SV=3			2	99	IAEEDCPCVHNEATYKPGETIR	Propionamide(C)@6; Propionamide(C)@8		cleaved C-I@N-term	-0.00452835	2616.19	655.055	2616.19	655.056	4	17	1.1.1.411.19	23.466	1440.38	1258.95	23.53	0.17	1937.58
1	332.28	332.28	37.35	36.31	35.82	sp|Q9HC84|MUC5B_HUMAN	Mucin-5B OS=Homo sapiens OX=9606 GN=MUC5B PE=1 SV=3			2	99	IVTENIPCGTTGTTCSK	Propionamide(C)@8; Propionamide(C)@15			0.00327787	1865.89	933.952	1865.89	933.95	2	16	1.1.1.442.32	25.2619	142784	1099.69	24.52	0.17	578.718
1	332.28	332.28	37.35	36.31	35.82	sp|Q9HC84|MUC5B_HUMAN	Mucin-5B OS=Homo sapiens OX=9606 GN=MUC5B PE=1 SV=3			2	99	KCADSSFTVLAELR	Propionamide(C)@2		missed K-C@1	0.0011796	1609.81	537.612	1609.81	537.612	3	15	2.1.1.714.5	40.8038	10747.4	4905.45	40.92	0.17	2031.78
1	332.28	332.28	37.35	36.31	35.82	sp|Q9HC84|MUC5B_HUMAN	Mucin-5B OS=Homo sapiens OX=9606 GN=MUC5B PE=1 SV=3			2	99	KCADSSFTVLAELRK	Propionamide(C)@2; Lys-loss@C-term		missed K-C@1; missed R-K@14	0.0011796	1609.81	537.612	1609.81	537.612	3	14	2.1.1.714.6	40.8043	10747.4	4939.34	40.92	0.17	3507.72
1	332.28	332.28	37.35	36.31	35.82	sp|Q9HC84|MUC5B_HUMAN	Mucin-5B OS=Homo sapiens OX=9606 GN=MUC5B PE=1 SV=3			2	99	KCGLTDNENCLK	Formyl@N-term; Propionamide(C)@2; Propionamide(C)@10		missed K-C@1	-0.0145373	1506.67	754.34	1506.68	754.348	2	14	1.1.1.376.19	21.451	1322.58	524.6	21.7	0.29	343.265
1	332.28	332.28	37.35	36.31	35.82	sp|Q9HC84|MUC5B_HUMAN	Mucin-5B OS=Homo sapiens OX=9606 GN=MUC5B PE=1 SV=3			2	99	KLSPSCPDALAPK	Propionamide(C)@6		cleaved W-K@N-term; missed K-L@1	-0.00494889	1396.73	699.374	1396.74	699.376	2	17	1.1.1.395.28	22.5479	1449.67	1348.91	22.56	0.12	680.816
1	332.28	332.28	37.35	36.31	35.82	sp|Q9HC84|MUC5B_HUMAN	Mucin-5B OS=Homo sapiens OX=9606 GN=MUC5B PE=1 SV=3			2	99	KTGCCYSCEEDSCQVR	Propionamide(C)@4; Propionamide(C)@5; Propionamide(C)@8; Propionamide(C)@13		missed K-T@1	-0.00205198	2093.83	698.949	2093.83	698.95	3	17	4.1.1.252.17	14.1981	365.9	319.64	14.15	0.12	658.636
1	332.28	332.28	37.35	36.31	35.82	sp|Q9HC84|MUC5B_HUMAN	Mucin-5B OS=Homo sapiens OX=9606 GN=MUC5B PE=1 SV=3			2	99	LCLGTCVAYGDGHFITFDGDR	Propionamide(C)@2; Propionamide(C)@6			0.00394671	2401.09	801.37	2401.08	801.368	3	20	2.1.1.786.18	44.9802	4577.44	1540.24	44.83	0.17	3160
1	332.28	332.28	37.35	36.31	35.82	sp|Q9HC84|MUC5B_HUMAN	Mucin-5B OS=Homo sapiens OX=9606 GN=MUC5B PE=1 SV=3			2	99	LDPAHQGQMCGLCGNFNQNQADDFTALSGVVEATGAAFANTWK	Propionamide(C)@10; Propionamide(C)@13			0.011528	4639.11	1547.38	4639.1	1547.37	3	18	6.1.1.923.98	53.1721	2590.59	2561.9	53.12	0.12	3491.38
1	332.28	332.28	37.35	36.31	35.82	sp|Q9HC84|MUC5B_HUMAN	Mucin-5B OS=Homo sapiens OX=9606 GN=MUC5B PE=1 SV=3			2	99	LEVPCQSLEAYAELCR	Propionamide(C)@5; Propionamide(C)@15			0.000961392	1964.93	983.475	1964.93	983.474	2	24	2.1.1.795.18	45.5079	434.11	429.94	45.51	0.17	2879.82
1	332.28	332.28	37.35	36.31	35.82	sp|Q9HC84|MUC5B_HUMAN	Mucin-5B OS=Homo sapiens OX=9606 GN=MUC5B PE=1 SV=3			2	99	LEVPCQSLEAYAELCRAR	Propionamide(C)@5; Propionamide(C)@15		missed R-A@16	0.00243412	2192.07	731.699	2192.07	731.698	3	12	1.1.1.754.8	43.2073	1322.41	557.57	43.31	0.17	465.177
1	332.28	332.28	37.35	36.31	35.82	sp|Q9HC84|MUC5B_HUMAN	Mucin-5B OS=Homo sapiens OX=9606 GN=MUC5B PE=1 SV=3			2	99	LFVESYELILQEGTFK				-0.00999592	1914.99	958.501	1915	958.506	2	20	2.1.1.928.25	53.1476	858.04	823.63	53.11	0.12	15047.2
1	332.28	332.28	37.35	36.31	35.82	sp|Q9HC84|MUC5B_HUMAN	Mucin-5B OS=Homo sapiens OX=9606 GN=MUC5B PE=1 SV=3			2	99	LPYSLFHNNTEGQCGTCTNNQR	Propionamide(C)@14; Propionamide(C)@17			-0.00279665	2638.16	880.395	2638.17	880.396	3	27	1.1.1.547.25	31.3138	7681.26	5088.58	31.38	0.17	2020.69
1	332.28	332.28	37.35	36.31	35.82	sp|Q9HC84|MUC5B_HUMAN	Mucin-5B OS=Homo sapiens OX=9606 GN=MUC5B PE=1 SV=3			2	99	LSCLGASLQK	Propionamide(C)@3			0.0018943	1089.59	545.801	1089.59	545.8	2	16	1.1.1.456.9	26.0342	190754	17580.7	25.74	0.17	4919.48
1	332.28	332.28	37.35	36.31	35.82	sp|Q9HC84|MUC5B_HUMAN	Mucin-5B OS=Homo sapiens OX=9606 GN=MUC5B PE=1 SV=3			2	99	LSPSCPDALAPK	Propionamide(C)@5			0.00524238	1268.65	635.332	1268.64	635.329	2	19	1.1.1.461.15	26.3392	259521	145677	26.25	0.17	44381.5
1	332.28	332.28	37.35	36.31	35.82	sp|Q9HC84|MUC5B_HUMAN	Mucin-5B OS=Homo sapiens OX=9606 GN=MUC5B PE=1 SV=3			2	99	LSPSCPDALAPKDPC	Propionamide(C)@5; Propionamide(C)@15		cleaved C-T@C-term; missed K-D@12	-0.000873109	1654.77	828.392	1654.77	828.392	2	17	2.1.1.508.30	28.992	1634.37	1461.45	29.06	0.17	1310.46
1	332.28	332.28	37.35	36.31	35.82	sp|Q9HC84|MUC5B_HUMAN	Mucin-5B OS=Homo sapiens OX=9606 GN=MUC5B PE=1 SV=3			2	99	LSPSCPDALAPKDPCTANPFR	Propionamide(C)@5; Propionamide(C)@15		missed K-D@12	0.00177842	2341.12	781.381	2341.12	781.38	3	13	1.1.1.628.23	35.9769	1336.37	1293.96	35.99	0.17	1100.96
1	332.28	332.28	37.35	36.31	35.82	sp|Q9HC84|MUC5B_HUMAN	Mucin-5B OS=Homo sapiens OX=9606 GN=MUC5B PE=1 SV=3			2	99	LTDPNSAFSR				0.000947447	1106.54	554.276	1106.54	554.275	2	13	1.1.1.371.14	21.1493	202253	37288.4	21.35	0.23	5705.21
1	332.28	332.28	37.35	36.31	35.82	sp|Q9HC84|MUC5B_HUMAN	Mucin-5B OS=Homo sapiens OX=9606 GN=MUC5B PE=1 SV=3			2	99	LTPLQFGNLQK				-0.000718879	1257.71	629.861	1257.71	629.861	2	17	2.1.1.687.7	39.2532	108528	25151.3	39.42	0.17	6977.27
1	332.28	332.28	37.35	36.31	35.82	sp|Q9HC84|MUC5B_HUMAN	Mucin-5B OS=Homo sapiens OX=9606 GN=MUC5B PE=1 SV=3			2	99	LVLTFLWNGEDSALLELDPK				-0.0110082	2272.19	1137.1	2272.2	1137.11	2	8	6.1.1.924.48	53.225	448.2	403.7	53.13	0.12	994.961
1	332.28	332.28	37.35	36.31	35.82	sp|Q9HC84|MUC5B_HUMAN	Mucin-5B OS=Homo sapiens OX=9606 GN=MUC5B PE=1 SV=3			2	99	LYDLHGDCSYVLSK	Propionamide(C)@8			0.00482607	1682.8	561.941	1682.8	561.94	3	21	1.1.1.569.7	32.5412	122766	100730	32.48	0.17	17407.3
1	332.28	332.28	37.35	36.31	35.82	sp|Q9HC84|MUC5B_HUMAN	Mucin-5B OS=Homo sapiens OX=9606 GN=MUC5B PE=1 SV=3			2	99	MCFNYEIR	Oxidation(M)@1; Propionamide(C)@2			0.0041278	1161.5	581.757	1161.49	581.755	2	12	1.1.1.513.14	29.3331	118934	2365.02	28.73	0.23	704.184
1	332.28	332.28	37.35	36.31	35.82	sp|Q9HC84|MUC5B_HUMAN	Mucin-5B OS=Homo sapiens OX=9606 GN=MUC5B PE=1 SV=3			2	99	MCWAPK	Propionamide(C)@2			0.00219413	805.364	403.689	805.362	403.688	2	9	1.1.1.407.4	23.2009	66557.7	1434.67	22.57	0.17	2401.71
1	332.28	332.28	37.35	36.31	35.82	sp|Q9HC84|MUC5B_HUMAN	Mucin-5B OS=Homo sapiens OX=9606 GN=MUC5B PE=1 SV=3			2	99	MCYNYR	Propionamide(C)@2			0.000686765	919.369	460.692	919.368	460.691	2	8	1.1.1.292.5	16.6848	60696.1	9462.6	16.39	0.23	5992.66
1	332.28	332.28	37.35	36.31	35.82	sp|Q9HC84|MUC5B_HUMAN	Mucin-5B OS=Homo sapiens OX=9606 GN=MUC5B PE=1 SV=3			2	99	MGICVQACPCVGPDGFPK	Propionamide(C)@4; Propionamide(C)@8; Propionamide(C)@10		cleaved H-M@N-term	-0.00285786	2033.92	1017.97	2033.92	1017.97	2	21	2.1.1.725.34	41.4787	495.56	482.32	41.54	0.17	1116.28
1	332.28	332.28	37.35	36.31	35.82	sp|Q9HC84|MUC5B_HUMAN	Mucin-5B OS=Homo sapiens OX=9606 GN=MUC5B PE=1 SV=3			2	99	NEDQTGRFNMCFNYNVR	Propionamide(C)@11		missed R-F@7	0.00104722	2177.94	726.987	2177.94	726.986	3	22	1.1.1.622.20	35.6207	2812.98	1964.68	35.7	0.17	1287.81
1	332.28	332.28	37.35	36.31	35.82	sp|Q9HC84|MUC5B_HUMAN	Mucin-5B OS=Homo sapiens OX=9606 GN=MUC5B PE=1 SV=3			2	99	NGVLVSVLGTTTMR				-0.00123863	1446.79	724.4	1446.79	724.401	2	19	2.1.1.788.23	45.0924	1909.67	1904.6	45.06	0.11	6742.66
1	332.28	332.28	37.35	36.31	35.82	sp|Q9HC84|MUC5B_HUMAN	Mucin-5B OS=Homo sapiens OX=9606 GN=MUC5B PE=1 SV=3			2	99	NPSGHCLVDLPGLEGCYPK	Propionamide(C)@6; Propionamide(C)@16			0.000969676	2140.01	714.344	2140.01	714.343	3	16	2.1.1.717.19	40.998	16526.3	3926.27	40.8	0.17	1388.44
1	332.28	332.28	37.35	36.31	35.82	sp|Q9HC84|MUC5B_HUMAN	Mucin-5B OS=Homo sapiens OX=9606 GN=MUC5B PE=1 SV=3			2	99	NQSPQLEGMAEGCFCPEDQILFNAH	Propionamide(C)@13; Propionamide(C)@15		cleaved H-M@C-term	0.00727522	2919.27	1460.64	2919.26	1460.64	2	20	6.1.1.872.17	50.2248	588.56	552.08	50.18	0.17	292.197
1	332.28	332.28	37.35	36.31	35.82	sp|Q9HC84|MUC5B_HUMAN	Mucin-5B OS=Homo sapiens OX=9606 GN=MUC5B PE=1 SV=3			2	99	NQSPQLEGMAEGCFCPEDQILFNAHMGICVQACPCVGPDGFPK	Propionamide(C)@13; Propionamide(C)@15; Oxidation(M)@26; Propionamide(C)@29; Propionamide(C)@33; Propionamide(C)@35			-0.00490537	4951.16	1651.39	4951.17	1651.4	3	15	6.1.1.918.20	52.8786	851.82	666.13	53.01	0.35	250.897
1	332.28	332.28	37.35	36.31	35.82	sp|Q9HC84|MUC5B_HUMAN	Mucin-5B OS=Homo sapiens OX=9606 GN=MUC5B PE=1 SV=3			2	99	NSFEDPCSLSVENENYAR	Propionamide(C)@7			0.00248503	2143.91	1072.96	2143.91	1072.96	2	20	2.1.1.586.43	33.4892	21413.7	8990.15	33.61	0.17	2917.14
1	332.28	332.28	37.35	36.31	35.82	sp|Q9HC84|MUC5B_HUMAN	Mucin-5B OS=Homo sapiens OX=9606 GN=MUC5B PE=1 SV=3			2	99	NWEQEGVFKMCYNYR	Propionamide(C)@11		missed K-M@9	0.0113579	2036.9	679.973	2036.89	679.97	3	11	1.1.1.680.15	38.9584	408.71	377.76	38.99	0.23	391.289
1	332.28	332.28	37.35	36.31	35.82	sp|Q9HC84|MUC5B_HUMAN	Mucin-5B OS=Homo sapiens OX=9606 GN=MUC5B PE=1 SV=3			2	99	PCSLSVENENYAR	Propionamide(C)@2		cleaved D-P@N-term	-0.00112364	1551.7	776.856	1551.7	776.857	2	14	1.1.1.429.28	24.5096	7861.44	1088.17	24.29	0.17	419.473
1	332.28	332.28	37.35	36.31	35.82	sp|Q9HC84|MUC5B_HUMAN	Mucin-5B OS=Homo sapiens OX=9606 GN=MUC5B PE=1 SV=3			2	99	PEPGLGGGDFETFENLR			cleaved R-P@N-term	-0.000538585	1833.85	917.934	1833.85	917.934	2	14	1.1.1.780.27	44.7336	547.94	328.87	44.64	0.17	749.484
1	332.28	332.28	37.35	36.31	35.82	sp|Q9HC84|MUC5B_HUMAN	Mucin-5B OS=Homo sapiens OX=9606 GN=MUC5B PE=1 SV=3			2	99	PFHSNCMFDTCNCER	Propionamide(C)@6; Oxidation(M)@7; Propionamide(C)@11; Propionamide(C)@13		cleaved K-P@N-term	-3.02722e-05	2031.77	678.264	2031.77	678.264	3	14	1.1.1.350.24	19.9571	10830.9	4843.48	19.8	0.23	1567.53
1	332.28	332.28	37.35	36.31	35.82	sp|Q9HC84|MUC5B_HUMAN	Mucin-5B OS=Homo sapiens OX=9606 GN=MUC5B PE=1 SV=3			2	99	PLPCDAQGQPPPCNR	Propionamide(C)@4; Propionamide(C)@13		cleaved K-P@N-term; cleaved R-P@C-term	-0.00132231	1733.8	867.905	1733.8	867.906	2	13	1.1.1.340.25	19.3881	1415.96	320.39	19.17	0.17	190.038
1	332.28	332.28	37.35	36.31	35.82	sp|Q9HC84|MUC5B_HUMAN	Mucin-5B OS=Homo sapiens OX=9606 GN=MUC5B PE=1 SV=3			2	99	QCSILHGPTFAACR	Propionamide(C)@2; Propionamide(C)@13			0.00527914	1644.79	549.271	1644.79	549.269	3	19	1.1.1.542.7	30.9906	131413	69937.5	30.87	0.17	26125.8
1	332.28	332.28	37.35	36.31	35.82	sp|Q9HC84|MUC5B_HUMAN	Mucin-5B OS=Homo sapiens OX=9606 GN=MUC5B PE=1 SV=3			2	99	SCHTLDVGCF	Propionamide(C)@2; Propionamide(C)@9		cleaved F-S@C-term	0.000117664	1222.51	612.263	1222.51	612.263	2	13	1.1.1.610.9	34.9135	638.61	575.13	34.89	0.23	689.694
1	332.28	332.28	37.35	36.31	35.82	sp|Q9HC84|MUC5B_HUMAN	Mucin-5B OS=Homo sapiens OX=9606 GN=MUC5B PE=1 SV=3			2	99	SCHTLDVGCFSTH	Propionamide(C)@2; Propionamide(C)@9		cleaved H-C@C-term	0.00341247	1547.65	516.892	1547.65	516.891	3	15	1.1.1.498.5	28.4512	10370.6	3502.55	28.32	0.17	1645.52
1	332.28	332.28	37.35	36.31	35.82	sp|Q9HC84|MUC5B_HUMAN	Mucin-5B OS=Homo sapiens OX=9606 GN=MUC5B PE=1 SV=3			2	99	SCHTLDVGCFSTHCVSGCVCPPGLVSDGSGGCIAEEDCPCVHNEATYKPGETIR	Propionamide(C)@2; Propionamide(C)@9; Propionamide(C)@14; Propionamide(C)@18; Propionamide(C)@20; Propionamide(C)@32; Propionamide(C)@38; Propionamide(C)@40			0.00546528	6107.65	1018.95	6107.64	1018.95	6	40	7.1.1.678.49	38.9399	7144.16	6876.62	38.95	0.17	8576.43
1	332.28	332.28	37.35	36.31	35.82	sp|Q9HC84|MUC5B_HUMAN	Mucin-5B OS=Homo sapiens OX=9606 GN=MUC5B PE=1 SV=3			2	99	SEDCLCAALSSYVH	Propionamide(C)@4; Propionamide(C)@6		cleaved H-A@C-term	0.00294847	1638.7	820.36	1638.7	820.358	2	14	2.1.1.756.20	43.2517	1435.74	577.92	43.1	0.23	923.019
1	332.28	332.28	37.35	36.31	35.82	sp|Q9HC84|MUC5B_HUMAN	Mucin-5B OS=Homo sapiens OX=9606 GN=MUC5B PE=1 SV=3			2	99	SEDCLCAALSSYVHACAAK	Propionamide(C)@4; Propionamide(C)@6; Propionamide(C)@16			-0.00030593	2153.95	718.992	2153.95	718.992	3	24	2.1.1.744.21	42.5481	27457.6	6454.33	42.7	0.17	2728.85
1	332.28	332.28	37.35	36.31	35.82	sp|Q9HC84|MUC5B_HUMAN	Mucin-5B OS=Homo sapiens OX=9606 GN=MUC5B PE=1 SV=3			2	99	SEDCLCAALSSYVHACAAKGVQLSDWR	Propionamide(C)@4; Propionamide(C)@6; Propionamide(C)@16; Propionamide(K)@19		missed K-G@19	-0.000668121	3166.46	792.623	3166.46	792.623	4	11	6.1.1.880.7	50.6655	369.13	324.71	50.63	0.17	201.835
1	332.28	332.28	37.35	36.31	35.82	sp|Q9HC84|MUC5B_HUMAN	Mucin-5B OS=Homo sapiens OX=9606 GN=MUC5B PE=1 SV=3			2	99	SEQLGGDVESYDK	Dehydrated(D)@12			0.00791704	1407.62	704.819	1407.62	704.815	2	13	1.1.1.420.25	23.9955	586.42	424.57	23.89	0.29	306.943
1	332.28	332.28	37.35	36.31	35.82	sp|Q9HC84|MUC5B_HUMAN	Mucin-5B OS=Homo sapiens OX=9606 GN=MUC5B PE=1 SV=3			2	99	SEQLGGDVESYDKIR			missed K-I@13	0.00121567	1694.81	565.945	1694.81	565.944	3	11	1.1.1.484.20	27.6701	10614.2	5931.32	27.76	0.17	666.15
1	332.28	332.28	37.35	36.31	35.82	sp|Q9HC84|MUC5B_HUMAN	Mucin-5B OS=Homo sapiens OX=9606 GN=MUC5B PE=1 SV=3			2	99	SLEACTCTYEDR	Propionamide(C)@5; Propionamide(C)@7		cleaved H-S@N-term	1.11217e-05	1531.63	766.821	1531.63	766.821	2	14	1.1.1.394.23	22.4939	84172.9	493.36	21.52	0.23	351.663
1	332.28	332.28	37.35	36.31	35.82	sp|Q9HC84|MUC5B_HUMAN	Mucin-5B OS=Homo sapiens OX=9606 GN=MUC5B PE=1 SV=3			2	99	SLSVENENYAR			cleaved C-S@N-term	0.000792166	1280.6	641.308	1280.6	641.307	2	12	1.1.1.368.21	20.9897	2314.02	1094.78	21.12	0.23	485.197
1	332.28	332.28	37.35	36.31	35.82	sp|Q9HC84|MUC5B_HUMAN	Mucin-5B OS=Homo sapiens OX=9606 GN=MUC5B PE=1 SV=3			2	99	SMDIVLTVTMVHGK	Oxidation(M)@2; Oxidation(M)@10			0.00103943	1561.79	521.602	1561.78	521.602	3	15	1.1.1.578.9	33.0658	12719.8	6457.97	32.94	0.17	983.337
1	332.28	332.28	37.35	36.31	35.82	sp|Q9HC84|MUC5B_HUMAN	Mucin-5B OS=Homo sapiens OX=9606 GN=MUC5B PE=1 SV=3			2	99	SVVGDALEFGNSWK				0.000990904	1507.73	754.873	1507.73	754.873	2	20	2.1.1.816.10	46.6823	5187.72	205.85	46.26	0.29	1149.27
1	332.28	332.28	37.35	36.31	35.82	sp|Q9HC84|MUC5B_HUMAN	Mucin-5B OS=Homo sapiens OX=9606 GN=MUC5B PE=1 SV=3			2	99	SVVGDALEFGNSWKLSPSCPDALAPK	Propionamide(C)@19		missed K-L@14	0.0056254	2758.37	920.464	2758.36	920.462	3	18	1.1.1.893.17	51.2414	988.13	762.4	51.32	0.17	1282.04
1	332.28	332.28	37.35	36.31	35.82	sp|Q9HC84|MUC5B_HUMAN	Mucin-5B OS=Homo sapiens OX=9606 GN=MUC5B PE=1 SV=3			2	99	TCPLNMQHQECGSPCTDTCSNPQR	Propionamide(C)@2; Propionamide(C)@11; Propionamide(C)@15; Propionamide(C)@19			0.00307539	2933.2	978.741	2933.2	978.74	3	15	1.1.1.388.30	22.1558	50640.1	676.16	21.41	0.17	531.203
1	332.28	332.28	37.35	36.31	35.82	sp|Q9HC84|MUC5B_HUMAN	Mucin-5B OS=Homo sapiens OX=9606 GN=MUC5B PE=1 SV=3			2	99	TCRNPSGHCLVDLPGLEGCYPK	Propionamide(C)@2; Propionamide(C)@9; Propionamide(C)@19		missed R-N@3	-0.00232662	2571.2	643.808	2571.2	643.808	4	21	1.1.1.654.15	37.4646	1798.11	1506.17	37.54	0.17	748.317
1	332.28	332.28	37.35	36.31	35.82	sp|Q9HC84|MUC5B_HUMAN	Mucin-5B OS=Homo sapiens OX=9606 GN=MUC5B PE=1 SV=3			2	99	TFDGDVFR				0.000391698	955.44	478.727	955.44	478.727	2	9	4.1.1.539.3	30.6701	7971.14	4728.86	30.55	0.23	4058.33
1	332.28	332.28	37.35	36.31	35.82	sp|Q9HC84|MUC5B_HUMAN	Mucin-5B OS=Homo sapiens OX=9606 GN=MUC5B PE=1 SV=3			2	99	TFDGDVFRFPGLCNYVFSEHCR	Propionamide(C)@13; Propionamide(C)@21		missed R-F@8	-0.00026826	2750.24	688.567	2750.24	688.567	4	12	1.1.1.902.8	51.7484	2777.5	2043.15	51.79	0.17	291.296
1	332.28	332.28	37.35	36.31	35.82	sp|Q9HC84|MUC5B_HUMAN	Mucin-5B OS=Homo sapiens OX=9606 GN=MUC5B PE=1 SV=3			2	99	TGCCYSCEEDSCQVR	Propionamide(C)@3; Propionamide(C)@4; Propionamide(C)@7; Propionamide(C)@12			-0.000838873	1965.73	983.873	1965.73	983.874	2	15	1.1.1.324.28	18.519	25.8754	25.8754			195.273
1	332.28	332.28	37.35	36.31	35.82	sp|Q9HC84|MUC5B_HUMAN	Mucin-5B OS=Homo sapiens OX=9606 GN=MUC5B PE=1 SV=3			2	99	TGLLVEQSGDYIK				0.000663882	1421.74	711.878	1421.74	711.877	2	22	4.1.1.624.45	35.6008	29984.7	17673.9	35.68	0.17	7988.14
1	332.28	332.28	37.35	36.31	35.82	sp|Q9HC84|MUC5B_HUMAN	Mucin-5B OS=Homo sapiens OX=9606 GN=MUC5B PE=1 SV=3			2	99	TGLLVEQSGDYIKVSIR			missed K-V@13	-0.00141285	1877.02	626.682	1877.03	626.683	3	13	6.1.1.749.9	43.1091	384.11	361.27	43.09	0.17	197.103
1	332.28	332.28	37.35	36.31	35.82	sp|Q9HC84|MUC5B_HUMAN	Mucin-5B OS=Homo sapiens OX=9606 GN=MUC5B PE=1 SV=3			2	99	TLLGPAFAECHALVDSTAYLAACAQDLCR	Propionamide(C)@10; Propionamide(C)@23; Propionamide(C)@28			-0.0132056	3235.53	1079.52	3235.55	1079.52	3	23	2.1.1.927.30	53.0799	2043.87	2033.82	53.05	0.12	70444.6
1	332.28	332.28	37.35	36.31	35.82	sp|Q9HC84|MUC5B_HUMAN	Mucin-5B OS=Homo sapiens OX=9606 GN=MUC5B PE=1 SV=3			2	99	TPDTCPLFCDFYNPHGGCEWHYQPCGAPCLK	Propionamide(C)@5; Propionamide(C)@9; Propionamide(C)@18; Propionamide(C)@25; Propionamide(C)@29			0.00726596	3853.63	964.415	3853.62	964.413	4	27	2.1.1.801.31	45.8513	641.42	444.07	45.97	0.17	6890.55
1	332.28	332.28	37.35	36.31	35.82	sp|Q9HC84|MUC5B_HUMAN	Mucin-5B OS=Homo sapiens OX=9606 GN=MUC5B PE=1 SV=3			2	99	TWLVPDSR				0.000331765	972.503	487.259	972.503	487.259	2	11	1.1.1.588.4	33.6346	102281	96477.6	33.57	0.23	5207.97
1	332.28	332.28	37.35	36.31	35.82	sp|Q9HC84|MUC5B_HUMAN	Mucin-5B OS=Homo sapiens OX=9606 GN=MUC5B PE=1 SV=3			2	99	VCGLCGNFDDNAINDFATR	Propionamide(C)@2; Propionamide(C)@5			-0.00305155	2185.95	1093.98	2185.95	1093.98	2	21	2.1.1.748.30	42.8006	6170.49	1139.24	42.63	0.17	1167.56
1	332.28	332.28	37.35	36.31	35.82	sp|Q9HC84|MUC5B_HUMAN	Mucin-5B OS=Homo sapiens OX=9606 GN=MUC5B PE=1 SV=3			2	99	VCSTWGDFHYK	Propionamide(C)@2			-0.00134147	1412.62	707.316	1412.62	707.316	2	14	1.1.1.517.20	29.5738	13825.9	2008.1	29.77	0.17	425.613
1	332.28	332.28	37.35	36.31	35.82	sp|Q9HC84|MUC5B_HUMAN	Mucin-5B OS=Homo sapiens OX=9606 GN=MUC5B PE=1 SV=3			2	99	VDIPALGVSVTFNGQVFQAR				-0.00399849	2117.12	1059.57	2117.13	1059.57	2	24	6.1.1.922.33	53.0905	16609	16365.1	53.12	0.12	9687.14
1	332.28	332.28	37.35	36.31	35.82	sp|Q9HC84|MUC5B_HUMAN	Mucin-5B OS=Homo sapiens OX=9606 GN=MUC5B PE=1 SV=3			2	99	VHCDVHFGLVCR	Propionamide(C)@3; Propionamide(C)@11			-0.00494303	1525.72	763.869	1525.73	763.871	2	14	1.1.1.493.30	28.2044	1974.89	1908.87	28.21	0.17	568.147
1	332.28	332.28	37.35	36.31	35.82	sp|Q9HC84|MUC5B_HUMAN	Mucin-5B OS=Homo sapiens OX=9606 GN=MUC5B PE=1 SV=3			2	99	VLCCSDDHCR	Formyl@N-term; Propionamide(C)@3; Propionamide(C)@4; Propionamide(C)@9			0.000110059	1390.54	696.279	1390.54	696.279	2	13	1.1.1.375.20	21.393	3692.25	1945.53	21.52	0.23	634.159
1	332.28	332.28	37.35	36.31	35.82	sp|Q9HC84|MUC5B_HUMAN	Mucin-5B OS=Homo sapiens OX=9606 GN=MUC5B PE=1 SV=3			2	99	VPTAENCQSCNCTPSGIQCAH	Propionamide(C)@7; Propionamide(C)@10; Propionamide(C)@12; Propionamide(C)@19		cleaved H-S@C-term	-0.00079903	2446.01	1224.01	2446.01	1224.01	2	16	1.1.1.372.24	21.233	1188.62	1168.51	21.24	0.12	328.622
1	332.28	332.28	37.35	36.31	35.82	sp|Q9HC84|MUC5B_HUMAN	Mucin-5B OS=Homo sapiens OX=9606 GN=MUC5B PE=1 SV=3			2	99	VPTAENCQSCNCTPSGIQCAHSLEACTCTYEDR	Propionamide(C)@7; Propionamide(C)@10; Propionamide(C)@12; Propionamide(C)@19; Propionamide(C)@26; Propionamide(C)@28			-0.00421216	3959.63	1320.88	3959.63	1320.88	3	28	1.1.1.549.32	31.4341	1874.25	1864.16	31.43	0.12	1572.93
1	332.28	332.28	37.35	36.31	35.82	sp|Q9HC84|MUC5B_HUMAN	Mucin-5B OS=Homo sapiens OX=9606 GN=MUC5B PE=1 SV=3			2	99	VSDPSQPCDFHYECECICSMWGGSHYSTFDGTSYTFR	Propionamide(C)@8; Propionamide(C)@14; Propionamide(C)@16; Propionamide(C)@18			0.00290029	4525.81	1132.46	4525.81	1132.46	4	22	6.1.1.834.13	48.0248	10875.1	1930.93	47.81	0.23	641.712
1	332.28	332.28	37.35	36.31	35.82	sp|Q9HC84|MUC5B_HUMAN	Mucin-5B OS=Homo sapiens OX=9606 GN=MUC5B PE=1 SV=3			2	99	VYKPCGPIQPATC	Propionamide(C)@5; Propionamide(C)@13		cleaved C-N@C-term	-0.000798444	1517.74	759.875	1517.74	759.876	2	18	1.1.1.436.23	24.9118	2770.59	2118.17	24.98	0.12	978.776
1	332.28	332.28	37.35	36.31	35.82	sp|Q9HC84|MUC5B_HUMAN	Mucin-5B OS=Homo sapiens OX=9606 GN=MUC5B PE=1 SV=3			2	99	VYKPCGPIQPATCN	Propionamide(C)@5; Propionamide(C)@13		cleaved N-S@C-term	-0.00169738	1631.78	816.896	1631.78	816.897	2	20	1.1.1.414.26	23.65	11227.6	4023.39	23.77	0.17	1134.89
1	332.28	332.28	37.35	36.31	35.82	sp|Q9HC84|MUC5B_HUMAN	Mucin-5B OS=Homo sapiens OX=9606 GN=MUC5B PE=1 SV=3			2	99	VYKPCGPIQPATCNSR	Propionamide(C)@5; Propionamide(C)@13; Deamidated(N)@14			-0.000885481	1875.9	626.306	1875.9	626.306	3	17	1.1.1.373.18	21.2757	8162.32	7891.38	21.3	0.23	3336.48
1	332.28	332.28	37.35	36.31	35.82	sp|Q9HC84|MUC5B_HUMAN	Mucin-5B OS=Homo sapiens OX=9606 GN=MUC5B PE=1 SV=3			2	99	WSSWYNGHRPEPGLGGGDFETFENLR				0.00325697	3007.37	752.849	3007.36	752.848	4	19	2.1.1.754.10	43.1197	12617	5648.01	43.26	0.17	1804.54
1	332.28	332.28	37.35	36.31	35.82	sp|Q9HC84|MUC5B_HUMAN	Mucin-5B OS=Homo sapiens OX=9606 GN=MUC5B PE=1 SV=3			2	99	WVSNCQSCVCDEGSVSVQCK	Propionamide(C)@5; Propionamide(C)@8; Propionamide(C)@10; Propionamide(C)@19		cleaved K-P@C-term	-0.00128419	2444.02	1223.02	2444.02	1223.02	2	16	1.1.1.474.31	27.1114	936.17	845.63	27.06	0.17	450.932
1	332.28	332.28	37.35	36.31	35.82	sp|Q9HC84|MUC5B_HUMAN	Mucin-5B OS=Homo sapiens OX=9606 GN=MUC5B PE=1 SV=3			2	99	WVSNCQSCVCDEGSVSVQCKPLPCDAQGQPPPCNRPGFVTVTR	Propionamide(C)@5; Propionamide(C)@8; Propionamide(C)@10; Propionamide(C)@19; Propionamide(C)@24; Propionamide(C)@33		cleaved R-P@C-term	-0.00165595	5017.28	1255.33	5017.29	1255.33	4	20	1.1.1.620.27	35.5239	3323.28	2865.81	35.48	0.17	1873.31
1	332.28	332.28	37.35	36.31	35.82	sp|Q9HC84|MUC5B_HUMAN	Mucin-5B OS=Homo sapiens OX=9606 GN=MUC5B PE=1 SV=3			2	99	WVSNCQSCVCDEGSVSVQCKPLPCDAQGQPPPCNRPGFVTVTRPR	Propionamide(C)@5; Propionamide(C)@8; Propionamide(C)@10; Deamidated(Q)@18; Propionamide(C)@19; Propionamide(C)@24; Propionamide(C)@33			0.0116373	5271.43	1055.29	5271.42	1055.29	5	20	1.1.1.594.23	34.0166	1090.54	394.31	34.26	0.4	1064.73
1	332.28	332.28	37.35	36.31	35.82	sp|Q9HC84|MUC5B_HUMAN	Mucin-5B OS=Homo sapiens OX=9606 GN=MUC5B PE=1 SV=3			2	99	YANQTCGLCGDFNGLPAFNEFYAHNAR	Propionamide(C)@6; Propionamide(C)@9; dHex(1)Hex(5)HexNAc(4)NeuAc(1)(N)@13	dHex(1)Hex(5)HexNAc(4)NeuAc(1)(N)@211		-0.00950149	5194.1	1732.38	5194.11	1732.38	3	11	6.1.1.830.19	47.8041	555.06	550.43	47.8	0.17	201.117
1	332.28	332.28	37.35	36.31	35.82	sp|Q9HC84|MUC5B_HUMAN	Mucin-5B OS=Homo sapiens OX=9606 GN=MUC5B PE=1 SV=3			2	99	YAYVVDACQPTCR	Propionamide(C)@8; Propionamide(C)@12			-0.000955832	1629.73	815.871	1629.73	815.871	2	15	1.1.1.458.26	26.1818	816.62	811.13	26.14	0.17	464.721
1	332.28	332.28	37.35	36.31	35.82	sp|Q9HC84|MUC5B_HUMAN	Mucin-5B OS=Homo sapiens OX=9606 GN=MUC5B PE=1 SV=3			2	99	YMGIFLVIETHGMAVSWDR	Oxidation(M)@2; Oxidation(M)@13			0.000985121	2256.07	753.031	2256.07	753.031	3	8	6.1.1.900.8	51.8237	275.71	264.15	51.79	0.23	207.459
1	332.28	332.28	37.35	36.31	35.82	sp|Q9HC84|MUC5B_HUMAN	Mucin-5B OS=Homo sapiens OX=9606 GN=MUC5B PE=1 SV=3			2	99	YSAEAQAMQHQCTC	Propionamide(C)@12; Propionamide(C)@14		cleaved C-C@C-term	-0.000773708	1711.67	856.845	1711.68	856.845	2	21	1.1.1.311.21	17.8224	1097.66	1070.74	17.83	0.17	461.654
1	332.28	332.28	37.35	36.31	35.82	sp|Q9HC84|MUC5B_HUMAN	Mucin-5B OS=Homo sapiens OX=9606 GN=MUC5B PE=1 SV=3			2	99	YSAEAQAMQHQCTCCQER	Methyl(E)@4; Propionamide(C)@12; Propionamide(C)@14; Propionamide(C)@15	Methyl(E)@5694		0.00018585	2312.94	771.987	2312.94	771.987	3	17	1.1.1.348.23	19.8479	590.91	430.11	19.8	0.17	422.665
1	332.28	332.28	37.35	36.31	35.82	sp|Q9HC84|MUC5B_HUMAN	Mucin-5B OS=Homo sapiens OX=9606 GN=MUC5B PE=1 SV=3			2	99	YSTFDGTSYTFR			cleaved H-Y@N-term	-0.00214174	1443.63	722.822	1443.63	722.823	2	10	1.1.1.597.20	34.179	660.74	623.53	34.2	0.35	429.352
1	332.28	332.28	37.35	36.31	35.82	sp|Q9HC84|MUC5B_HUMAN	Mucin-5B OS=Homo sapiens OX=9606 GN=MUC5B PE=1 SV=3			1.95861	99	DMAKTWLVPDSR	Propionamide(K)@4		missed K-T@4	0.00653948	1488.75	497.256	1488.74	497.254	3	13	1.1.1.597.3	34.1515	392.77	335.47	34.2	0.17	719.571
1	332.28	332.28	37.35	36.31	35.82	sp|Q9HC84|MUC5B_HUMAN	Mucin-5B OS=Homo sapiens OX=9606 GN=MUC5B PE=1 SV=3			1.92082	99	AQACHDAGLCVSWR	Propionamide(C)@4; Propionamide(C)@10		cleaved Y-A@N-term	0.00301805	1657.75	553.59	1657.75	553.589	3	16	1.1.1.506.9	28.9259	993.6	585.75	29.02	0.17	707.189
1	332.28	332.28	37.35	36.31	35.82	sp|Q9HC84|MUC5B_HUMAN	Mucin-5B OS=Homo sapiens OX=9606 GN=MUC5B PE=1 SV=3			1.85387	98.56	KTSVFIR			missed K-T@1	-0.00212951	849.505	425.76	849.507	425.761	2	6	6.1.1.295.4	16.9084	615.28	426.76	17.01	0.23	255.248
1	332.28	332.28	37.35	36.31	35.82	sp|Q9HC84|MUC5B_HUMAN	Mucin-5B OS=Homo sapiens OX=9606 GN=MUC5B PE=1 SV=3			1.82391	99	AGCHFYAVCNQH	Propionamide(C)@3; Propionamide(C)@9		cleaved H-C@C-term	0.00411255	1490.62	497.881	1490.62	497.88	3	14	1.1.1.345.9	19.6423	10624.3	4680.23	19.75	0.17	4782.04
1	332.28	332.28	37.35	36.31	35.82	sp|Q9HC84|MUC5B_HUMAN	Mucin-5B OS=Homo sapiens OX=9606 GN=MUC5B PE=1 SV=3			1.67778	99	LCEAEGGVHLLTPQPASCPDVSSCR	Propionamide(C)@2; Propionamide(C)@18; Propionamide(C)@24		cleaved Y-L@N-term	-0.00133583	2781.29	928.103	2781.29	928.103	3	21	1.1.1.611.24	34.9959	2535.81	2305.77	35.02	0.17	1571.98
1	332.28	332.28	37.35	36.31	35.82	sp|Q9HC84|MUC5B_HUMAN	Mucin-5B OS=Homo sapiens OX=9606 GN=MUC5B PE=1 SV=3			1.61979	99	TPDTCPLFCDFYNPHGGCEWH	Propionamide(C)@5; Propionamide(C)@9; Propionamide(C)@18		cleaved H-Y@C-term	-0.00388666	2651.06	884.695	2651.07	884.696	3	19	1.1.1.806.30	46.232	1179.34	1177.4	46.24	0.17	1146.94
1	332.28	332.28	37.35	36.31	35.82	sp|Q9HC84|MUC5B_HUMAN	Mucin-5B OS=Homo sapiens OX=9606 GN=MUC5B PE=1 SV=3			1.52288	99	PLPCDAQGQPPPCNRPGFVTVTRPR	Propionamide(C)@4; Propionamide(C)@13		cleaved K-P@N-term	0.00568669	2844.43	712.116	2844.43	712.114	4	14	1.1.1.508.25	29.0603	39800.6	17933	28.91	0.17	2361.22
1	332.28	332.28	37.35	36.31	35.82	sp|Q9HC84|MUC5B_HUMAN	Mucin-5B OS=Homo sapiens OX=9606 GN=MUC5B PE=1 SV=3			1.50864	99	AQLCEDHCVDGCFCPPGTVLDDITHSGCLPLGQCPC	Propionamide(C)@4; Propionamide(C)@8; Propionamide(C)@12; Propionamide(C)@14; Propionamide(C)@28; Propionamide(C)@34; Propionamide(C)@36		cleaved C-T@C-term	-0.00471231	4242.8	1415.28	4242.81	1415.28	3	18	1.1.1.918.24	52.6994	436.16	433.46	52.7	0.12	603.791
1	332.28	332.28	37.35	36.31	35.82	sp|Q9HC84|MUC5B_HUMAN	Mucin-5B OS=Homo sapiens OX=9606 GN=MUC5B PE=1 SV=3			1.40894	99	GHRPEPGLGGGDFETFENLR			cleaved N-G@N-term	0.0052193	2184.04	547.017	2184.03	547.016	4	15	1.1.1.641.4	36.6934	359.75	348.7	36.69	0.17	417.336
1	332.28	332.28	37.35	36.31	35.82	sp|Q9HC84|MUC5B_HUMAN	Mucin-5B OS=Homo sapiens OX=9606 GN=MUC5B PE=1 SV=3			1.40894	99	SQQSPPLCHDYELR	Propionamide(C)@8		cleaved N-S@N-term	-0.000422157	1742.8	581.942	1742.8	581.942	3	14	6.1.1.448.25	25.7656	4502.66	2274.93	25.89	0.23	522.788
1	332.28	332.28	37.35	36.31	35.82	sp|Q9HC84|MUC5B_HUMAN	Mucin-5B OS=Homo sapiens OX=9606 GN=MUC5B PE=1 SV=3			1.36653	99	AHMGICVQACPCVGPDGFPK	Propionamide(C)@6; Propionamide(C)@10; Propionamide(C)@12		cleaved N-A@N-term	0.00367293	2242.02	748.347	2242.02	748.346	3	16	1.1.1.655.16	37.5298	398.87	380.75	37.55	0.17	402.353
1	332.28	332.28	37.35	36.31	35.82	sp|Q9HC84|MUC5B_HUMAN	Mucin-5B OS=Homo sapiens OX=9606 GN=MUC5B PE=1 SV=3			1.17393	99	CHSIINPKPF	Propionamide(C)@1		cleaved F-H@C-term	-0.0014529	1225.63	613.82	1225.63	613.821	2	13	1.1.1.516.19	29.5126	3725	2865.75	29.6	0.23	942.624
1	332.28	332.28	37.35	36.31	35.82	sp|Q9HC84|MUC5B_HUMAN	Mucin-5B OS=Homo sapiens OX=9606 GN=MUC5B PE=1 SV=3			1.16749	99	SWAQKQCSILHGPTFAACR	Propionamide(K)@5; Propionamide(C)@7; Propionamide(C)@18		missed K-Q@5	9.7916e-05	2316.13	580.039	2316.13	580.039	4	12	6.1.1.567.12	32.6107	1127.59	1068.43	32.64	0.12	442.298
1	332.28	332.28	37.35	36.31	35.82	sp|Q9HC84|MUC5B_HUMAN	Mucin-5B OS=Homo sapiens OX=9606 GN=MUC5B PE=1 SV=3			1.16115	99	PCGPIQPATCNSR	Propionamide(C)@2; Propionamide(C)@10		cleaved K-P@N-term	-0.00287255	1484.68	743.349	1484.69	743.35	2	17	1.1.1.290.14	16.5983	1165.34	1003.56	16.67	0.17	594.368
1	332.28	332.28	37.35	36.31	35.82	sp|Q9HC84|MUC5B_HUMAN	Mucin-5B OS=Homo sapiens OX=9606 GN=MUC5B PE=1 SV=3			1.14874	99	NWEQEGVFK	Formyl@N-term			0.00408746	1163.53	1164.54	1163.52	1164.53	1	12	1.1.1.675.30	38.6987	19.6423	19.6423			428.108
1	332.28	332.28	37.35	36.31	35.82	sp|Q9HC84|MUC5B_HUMAN	Mucin-5B OS=Homo sapiens OX=9606 GN=MUC5B PE=1 SV=3			1.13668	99	VFCCNYGH	Propionamide(C)@3; Propionamide(C)@4		cleaved H-C@C-term	0.00166994	1083.43	542.721	1083.43	542.721	2	9	1.1.1.333.14	18.9667	1045.4	814.79	19.05	0.23	423.398
1	332.28	332.28	37.35	36.31	35.82	sp|Q9HC84|MUC5B_HUMAN	Mucin-5B OS=Homo sapiens OX=9606 GN=MUC5B PE=1 SV=3			1.08092	99	SYPMPGPSGGDFDTYSNIR			cleaved Y-S@N-term	0.00359954	2059.9	1030.96	2059.89	1030.95	2	19	1.1.1.673.29	38.5795	1169.11	1118.69	38.59	0.17	624.406
1	332.28	332.28	37.35	36.31	35.82	sp|Q9HC84|MUC5B_HUMAN	Mucin-5B OS=Homo sapiens OX=9606 GN=MUC5B PE=1 SV=3			1.07572	99	GGCEWHYQPCGAPCLK	Propionamide(C)@3; Propionamide(C)@10; Propionamide(C)@14		cleaved H-G@N-term	0.00446452	1960.84	654.621	1960.84	654.62	3	18	1.1.1.529.12	30.2731	946.73	810.18	30.24	0.17	1009.43
1	332.28	332.28	37.35	36.31	35.82	sp|Q9HC84|MUC5B_HUMAN	Mucin-5B OS=Homo sapiens OX=9606 GN=MUC5B PE=1 SV=3			1.07572	99	RNPSGHCLVDLPGLEGCYPK	Propionamide(C)@7; Propionamide(C)@17		cleaved C-R@N-term; missed R-N@1	0.0018083	2296.11	575.035	2296.11	575.035	4	11	1.1.1.656.11	37.5688	462.15	432.87	37.55	0.12	398.076
1	332.28	332.28	37.35	36.31	35.82	sp|Q9HC84|MUC5B_HUMAN	Mucin-5B OS=Homo sapiens OX=9606 GN=MUC5B PE=1 SV=3			1.0655	99	GGAVCEQPLGLECR	Propionamide(C)@5; Propionamide(C)@13		cleaved A-G@N-term	0.0025666	1572.74	787.378	1572.74	787.377	2	19	1.1.1.515.26	29.4728	1849.25	1374.93	29.54	0.17	744.972
1	332.28	332.28	37.35	36.31	35.82	sp|Q9HC84|MUC5B_HUMAN	Mucin-5B OS=Homo sapiens OX=9606 GN=MUC5B PE=1 SV=3			1.05552	99	DGVCTKYMQNCPK	Propionamide(C)@4; Propionamide(K)@6; Propionamide(C)@11		missed K-Y@6	-0.00179565	1698.75	567.258	1698.75	567.258	3	13	6.1.1.337.13	19.354	449.93	416.68	19.37	0.17	208.242
1	332.28	332.28	37.35	36.31	35.82	sp|Q9HC84|MUC5B_HUMAN	Mucin-5B OS=Homo sapiens OX=9606 GN=MUC5B PE=1 SV=3			1.05061	99	PLPCDAQGQPPPCNRPGFVTVTR	Propionamide(C)@4; Propionamide(C)@13		cleaved K-P@N-term; cleaved R-P@C-term	0.00150912	2591.28	864.766	2591.27	864.765	3	16	1.1.1.543.30	31.087	7220.64	6853.13	31.14	0.17	3498.8
1	332.28	332.28	37.35	36.31	35.82	sp|Q9HC84|MUC5B_HUMAN	Mucin-5B OS=Homo sapiens OX=9606 GN=MUC5B PE=1 SV=3			1.04096	99	CGNFDDNAINDFATR	Propionamide(C)@1		cleaved L-C@N-term	0.00014507	1742.73	872.373	1742.73	872.373	2	20	1.1.1.618.28	35.4036	1441.25	1186.45	35.47	0.23	690.901
1	332.28	332.28	37.35	36.31	35.82	sp|Q9HC84|MUC5B_HUMAN	Mucin-5B OS=Homo sapiens OX=9606 GN=MUC5B PE=1 SV=3			1.00877	99	GTVLAPGEVVHDEGAVCSCTGGK	Propionamide(C)@17; Propionamide(C)@19		cleaved H-G@N-term	-0.00466538	2327.08	776.702	2327.09	776.703	3	17	1.1.1.535.18	30.6074	1286.82	1146.84	30.63	0.12	1065.5
1	332.28	332.28	37.35	36.31	35.82	sp|Q9HC84|MUC5B_HUMAN	Mucin-5B OS=Homo sapiens OX=9606 GN=MUC5B PE=1 SV=3			1.00877	99	LWNGEDSALLELDPK			cleaved F-L@N-term	-0.00915474	1698.84	850.426	1698.85	850.43	2	17	1.1.1.827.23	47.4298	1123.38	1038.97	47.4	0.17	920.25
1	332.28	332.28	37.35	36.31	35.82	sp|Q9HC84|MUC5B_HUMAN	Mucin-5B OS=Homo sapiens OX=9606 GN=MUC5B PE=1 SV=3			0.966576	99	AAGGAVCEQPLGLEC	Propionamide(C)@7; Propionamide(C)@15		cleaved C-R@C-term	-0.00328378	1558.71	780.362	1558.71	780.363	2	12	1.1.1.611.19	34.9879	2668.71	623.7	34.79	0.17	291.067
1	332.28	332.28	37.35	36.31	35.82	sp|Q9HC84|MUC5B_HUMAN	Mucin-5B OS=Homo sapiens OX=9606 GN=MUC5B PE=1 SV=3			0.962573	89.13	AAQLPDMPLEELGQQVDCDRMR	Propionamide(C)@18		missed R-M@20	-0.022113	2585.18	862.734	2585.2	862.742	3	8	1.1.1.828.20	47.4875	437.81	429.03	47.46	0.17	614.305
1	332.28	332.28	37.35	36.31	35.82	sp|Q9HC84|MUC5B_HUMAN	Mucin-5B OS=Homo sapiens OX=9606 GN=MUC5B PE=1 SV=3			0.962573	99	YSAEAQAMQHQCTCCQERR	Propionamide(C)@12; Propionamide(C)@14; Propionamide(C)@15; Arg-loss@C-term		missed R-R@18	0.00356649	2298.93	767.316	2298.92	767.315	3	23	3.1.1.282.21	16.1339	6036.59	3233.88	16.21	0.17	1150.15
1	332.28	332.28	37.35	36.31	35.82	sp|Q9HC84|MUC5B_HUMAN	Mucin-5B OS=Homo sapiens OX=9606 GN=MUC5B PE=1 SV=3			0.958607	99	YDLHGDCSYVLSK	Propionamide(C)@7		cleaved L-Y@N-term	-0.00148329	1569.71	785.863	1569.71	785.864	2	15	1.1.1.566.21	32.3949	2586.69	1866.1	32.47	0.23	763.612
1	332.28	332.28	37.35	36.31	35.82	sp|Q9HC84|MUC5B_HUMAN	Mucin-5B OS=Homo sapiens OX=9606 GN=MUC5B PE=1 SV=3			0.91364	88.99	TSVFIR				0.000757846	721.413	361.714	721.412	361.713	2	6	6.1.1.424.2	24.3376	7704.49	7023.82	24.28	0.23	215.038
1	332.28	332.28	37.35	36.31	35.82	sp|Q9HC84|MUC5B_HUMAN	Mucin-5B OS=Homo sapiens OX=9606 GN=MUC5B PE=1 SV=3			0.863279	99	GPGGDPPYKIR	Propionamide(K)@9		missed K-I@9	4.2259e-06	1226.64	409.887	1226.64	409.888	3	8	7.1.1.310.5	17.758	745.49	661.58	17.8	0.17	431.058
1	332.28	332.28	37.35	36.31	35.82	sp|Q9HC84|MUC5B_HUMAN	Mucin-5B OS=Homo sapiens OX=9606 GN=MUC5B PE=1 SV=3			0.793174	99	AGCHFYAVCNQHCDID	Propionamide(C)@3; Propionamide(C)@9; Propionamide(C)@13		cleaved D-R@C-term	-0.00154758	2007.8	670.274	2007.8	670.275	3	17	1.1.1.459.20	26.227	484.82	411.03	26.19	0.17	519.112
1	332.28	332.28	37.35	36.31	35.82	sp|Q9HC84|MUC5B_HUMAN	Mucin-5B OS=Homo sapiens OX=9606 GN=MUC5B PE=1 SV=3			0.787812	99	VVLLDPKPVANVTCVNK	HexNAc(N)@11; Propionamide(C)@14	HexNAc(N)@5046		-0.00287036	2082.14	695.053	2082.14	695.054	3	16	1.1.1.602.23	34.4735	8488.05	6816.81	34.54	0.17	2842.25
1	332.28	332.28	37.35	36.31	35.82	sp|Q9HC84|MUC5B_HUMAN	Mucin-5B OS=Homo sapiens OX=9606 GN=MUC5B PE=1 SV=3			0.742321	99	PSQPFFNEDQMK			cleaved P-P@N-term	2.52354e-05	1466.65	734.332	1466.65	734.332	2	17	1.1.1.555.26	31.7703	2965.77	1740.81	31.9	0.23	718.184
1	332.28	332.28	37.35	36.31	35.82	sp|Q9HC84|MUC5B_HUMAN	Mucin-5B OS=Homo sapiens OX=9606 GN=MUC5B PE=1 SV=3			0.730487	96.42	PGFVTVTRPR			cleaved R-P@N-term	0.00228727	1128.64	377.221	1128.64	377.221	3	6	6.1.1.403.3	23.1295	3795.33	3509.99	23.18	0.17	791.255
1	332.28	332.28	37.35	36.31	35.82	sp|Q9HC84|MUC5B_HUMAN	Mucin-5B OS=Homo sapiens OX=9606 GN=MUC5B PE=1 SV=3			0.712198	99	TLLGPAFAECH	Propionamide(C)@10		cleaved H-A@C-term	0.0152858	1228.61	615.31	1228.59	615.303	2	11	2.1.1.659.17	37.6606	1385.69	1339.92	37.69	0.17	908.305
1	332.28	332.28	37.35	36.31	35.82	sp|Q9HC84|MUC5B_HUMAN	Mucin-5B OS=Homo sapiens OX=9606 GN=MUC5B PE=1 SV=3			0.696804	99	SLDFGLVCR	Propionamide(C)@8		cleaved C-S@N-term	0.00636568	1079.55	540.782	1079.54	540.779	2	14	1.1.1.699.3	40.0296	25933.1	19835.4	40.14	0.34	10705.9
1	332.28	332.28	37.35	36.31	35.82	sp|Q9HC84|MUC5B_HUMAN	Mucin-5B OS=Homo sapiens OX=9606 GN=MUC5B PE=1 SV=3			0.675717	98.72	PGFVTVTR			cleaved R-P@N-term; cleaved R-P@C-term	0.000705069	875.487	438.751	875.487	438.751	2	9	6.1.1.441.8	25.337	709.46	611.57	25.38	0.17	476.074
1	332.28	332.28	37.35	36.31	35.82	sp|Q9HC84|MUC5B_HUMAN	Mucin-5B OS=Homo sapiens OX=9606 GN=MUC5B PE=1 SV=3			0.655608	99	SGHCLVDLPGLEGCYPK	Propionamide(C)@4; Propionamide(C)@14		cleaved P-S@N-term	0.00141823	1928.91	643.979	1928.91	643.978	3	16	1.1.1.719.17	41.2027	14213.7	4330.13	41.01	0.17	1558.23
1	332.28	332.28	37.35	36.31	35.82	sp|Q9HC84|MUC5B_HUMAN	Mucin-5B OS=Homo sapiens OX=9606 GN=MUC5B PE=1 SV=3			0.643974	99	CGDFNGLPAFNEFYAHNAR	Propionamide(C)@1		cleaved L-C@N-term	-0.0032729	2212.97	738.664	2212.97	738.666	3	20	1.1.1.792.17	45.4128	828.1	768.17	45.44	0.17	923.933
1	332.28	332.28	37.35	36.31	35.82	sp|Q9HC84|MUC5B_HUMAN	Mucin-5B OS=Homo sapiens OX=9606 GN=MUC5B PE=1 SV=3			0.642065	99	TWLVPDSRK	Lys-loss@C-term		missed R-K@8	0.000331765	972.503	487.259	972.503	487.259	2	12	1.1.1.588.5	33.6351	102281	96295.2	33.57	0.23	118593
1	332.28	332.28	37.35	36.31	35.82	sp|Q9HC84|MUC5B_HUMAN	Mucin-5B OS=Homo sapiens OX=9606 GN=MUC5B PE=1 SV=3			0.596879	99	SLETGLTCK	Propionamide(C)@8		cleaved C-S@N-term	-0.001329	1021.51	511.762	1021.51	511.763	2	12	1.1.1.371.8	21.1359	7745.44	5661.15	21.06	0.17	1429.94
1	332.28	332.28	37.35	36.31	35.82	sp|Q9HC84|MUC5B_HUMAN	Mucin-5B OS=Homo sapiens OX=9606 GN=MUC5B PE=1 SV=3			0.568636	75.22	SRSVVGDALEFGNSWK			missed R-S@2	-0.000974984	1750.86	584.628	1750.86	584.629	3	7	1.1.1.724.5	41.4785	218.47	121.25	41.36	0.17	237.467
1	332.28	332.28	37.35	36.31	35.82	sp|Q9HC84|MUC5B_HUMAN	Mucin-5B OS=Homo sapiens OX=9606 GN=MUC5B PE=1 SV=3			0.559091	99	TPDTCPLFCDFYNPH	Propionamide(C)@5; Propionamide(C)@9		cleaved H-G@C-term	-0.00435314	1910.79	956.404	1910.8	956.406	2	19	1.1.1.815.21	46.7487	1490.46	1378.01	46.77	0.17	1352.12
1	332.28	332.28	37.35	36.31	35.82	sp|Q9HC84|MUC5B_HUMAN	Mucin-5B OS=Homo sapiens OX=9606 GN=MUC5B PE=1 SV=3			0.551294	99	GAVCEQPLGLECR	Propionamide(C)@4; Propionamide(C)@12		cleaved G-G@N-term	-0.00500845	1515.71	758.864	1515.72	758.866	2	18	1.1.1.516.27	29.5261	494.7	486.92	29.54	0.23	413.783
1	332.28	332.28	37.35	36.31	35.82	sp|Q9HC84|MUC5B_HUMAN	Mucin-5B OS=Homo sapiens OX=9606 GN=MUC5B PE=1 SV=3			0.543634	99	IAEEDCPCVHNEATYK	Propionamide(C)@6; Propionamide(C)@8		cleaved C-I@N-term; cleaved K-P@C-term	-0.00314732	1962.84	655.288	1962.85	655.289	3	11	1.1.1.334.21	19.0376	767.15	756.93	19.04	0.12	373.057
1	332.28	332.28	37.35	36.31	35.82	sp|Q9HC84|MUC5B_HUMAN	Mucin-5B OS=Homo sapiens OX=9606 GN=MUC5B PE=1 SV=3			0.519993	99	RVHEETVPLHCPNGSAILHTYTHVDECGCTPF	Propionamide(C)@11; Propionamide(C)@27; Propionamide(C)@29		cleaved F-C@C-term; missed R-V@1	0.00864776	3774.74	755.956	3774.73	755.954	5	11	1.1.1.662.22	37.9344	24738.9	19078.4	38.01	0.29	2198.82
1	332.28	332.28	37.35	36.31	35.82	sp|Q9HC84|MUC5B_HUMAN	Mucin-5B OS=Homo sapiens OX=9606 GN=MUC5B PE=1 SV=3			0.492144	99	YSAEAQAMQHQC	Propionamide(C)@12		cleaved C-T@C-term	-0.00438246	1436.58	719.296	1436.58	719.298	2	13	6.1.1.283.16	16.257	414.25	342.49	16.2	0.17	139.992
1	332.28	332.28	37.35	36.31	35.82	sp|Q9HC84|MUC5B_HUMAN	Mucin-5B OS=Homo sapiens OX=9606 GN=MUC5B PE=1 SV=3			0.474955	99	SGGLWQCQDLPCPGTCSVQGGAHISTYDEK	Propionamide(C)@7; Propionamide(C)@12; Propionamide(C)@16		cleaved C-S@N-term	-0.0164759	3349.46	1117.49	3349.48	1117.5	3	21	1.1.1.669.25	38.3497	432.48	282.43	38.29	0.17	512.146
1	332.28	332.28	37.35	36.31	35.82	sp|Q9HC84|MUC5B_HUMAN	Mucin-5B OS=Homo sapiens OX=9606 GN=MUC5B PE=1 SV=3			0.432974	99	VCDEGSVSVQCKPLPCDAQGQPPPCNRPGFVTVTRPR	Propionamide(C)@2; Propionamide(C)@11; Propionamide(C)@16; Propionamide(C)@25		cleaved C-V@N-term	0.0107346	4221.04	845.216	4221.03	845.214	5	20	1.1.1.533.21	30.5054	1621.01	1615.16	30.47	0.17	1526.8
1	332.28	332.28	37.35	36.31	35.82	sp|Q9HC84|MUC5B_HUMAN	Mucin-5B OS=Homo sapiens OX=9606 GN=MUC5B PE=1 SV=3			0.428291	99	SCHTLDVGCFSTHCVSGC	Propionamide(C)@2; Propionamide(C)@9; Propionamide(C)@14; Propionamide(C)@18		cleaved C-V@C-term	0.00446739	2138.87	713.963	2138.86	713.962	3	17	1.1.1.551.16	31.5217	884.36	836.08	31.55	0.17	940.146
1	332.28	332.28	37.35	36.31	35.82	sp|Q9HC84|MUC5B_HUMAN	Mucin-5B OS=Homo sapiens OX=9606 GN=MUC5B PE=1 SV=3			0.423659	99	AAYEDFNVQLRR	Arg-loss@C-term		missed R-R@11	3.7889e-05	1324.64	663.328	1324.64	663.328	2	18	2.1.1.619.16	35.3596	89416.2	9498.27	35.57	0.17	1633.3
1	332.28	332.28	37.35	36.31	35.82	sp|Q9HC84|MUC5B_HUMAN	Mucin-5B OS=Homo sapiens OX=9606 GN=MUC5B PE=1 SV=3			0.423659	99	VYKPCGPIQPA	Propionamide(C)@5		cleaved A-T@C-term	0.00149504	1242.64	622.33	1242.64	622.329	2	12	1.1.1.423.17	24.1508	9411.13	4436.76	24.29	0.17	948.226
1	332.28	332.28	37.35	36.31	35.82	sp|Q9HC84|MUC5B_HUMAN	Mucin-5B OS=Homo sapiens OX=9606 GN=MUC5B PE=1 SV=3			0.422508	99	ANSQQSPPLCHDYELR	Propionamide(C)@10		cleaved C-A@N-term	0.00258413	1927.89	643.636	1927.88	643.635	3	15	1.1.1.448.26	25.5882	1841.97	1515.91	25.62	0.12	729.159
1	332.28	332.28	37.35	36.31	35.82	sp|Q9HC84|MUC5B_HUMAN	Mucin-5B OS=Homo sapiens OX=9606 GN=MUC5B PE=1 SV=3			0.419075	99	VCPPGLVSDGSGGCIAEEDCPCVHNEATYKPGETIR	Propionamide(C)@2; Propionamide(C)@14; Propionamide(C)@20; Propionamide(C)@22		cleaved C-V@N-term	0.000435569	3986.79	997.705	3986.79	997.705	4	22	1.1.1.597.28	34.191	5025.53	4945.19	34.19	0.17	2162.69
1	332.28	332.28	37.35	36.31	35.82	sp|Q9HC84|MUC5B_HUMAN	Mucin-5B OS=Homo sapiens OX=9606 GN=MUC5B PE=1 SV=3			0.386158	99	SSAGTPGAECLR	Propionamide@N-term; Propionamide(C)@10		cleaved N-S@N-term	-0.00237191	1289.6	645.808	1289.6	645.809	2	12	1.1.1.297.22	17.0098	857.32	832.98	17.02	0.23	341.307
1	332.28	332.28	37.35	36.31	35.82	sp|Q9HC84|MUC5B_HUMAN	Mucin-5B OS=Homo sapiens OX=9606 GN=MUC5B PE=1 SV=3			0.375718	98.74	VHEETVPLHCPNGSAILHTYTHVDECGCTPF	Propionamide(C)@10; Propionamide(C)@26; Propionamide(C)@28		cleaved F-C@C-term	0.00255518	3618.64	905.666	3618.63	905.666	4	11	6.1.1.702.21	40.426	1765.6	1694.94	40.44	0.17	297.083
1	332.28	332.28	37.35	36.31	35.82	sp|Q9HC84|MUC5B_HUMAN	Mucin-5B OS=Homo sapiens OX=9606 GN=MUC5B PE=1 SV=3			0.37059	99	LDGPTEQCPD	Propionamide(C)@8		cleaved D-P@C-term	0.00299372	1144.47	1145.48	1144.47	1145.48	1	10	1.1.1.298.20	17.0741	5.15797	5.15797			159.611
1	332.28	332.28	37.35	36.31	35.82	sp|Q9HC84|MUC5B_HUMAN	Mucin-5B OS=Homo sapiens OX=9606 GN=MUC5B PE=1 SV=3			0.369572	99	LDPAHQGQMCGL	Propionamide(C)@10		cleaved L-C@C-term	-0.00374496	1339.6	670.806	1339.6	670.808	2	13	6.1.1.506.18	29.1142	381.44	331.53	29.07	0.23	155.775
1	332.28	332.28	37.35	36.31	35.82	sp|Q9HC84|MUC5B_HUMAN	Mucin-5B OS=Homo sapiens OX=9606 GN=MUC5B PE=1 SV=3			0.36251	99	LAACAQDLCR	Propionamide(C)@4; Propionamide(C)@9		cleaved Y-L@N-term	0.000867735	1204.57	603.292	1204.57	603.292	2	10	1.1.1.377.13	21.4993	343.99	220.03	21.64	0.81	227.235
1	332.28	332.28	37.35	36.31	35.82	sp|Q9HC84|MUC5B_HUMAN	Mucin-5B OS=Homo sapiens OX=9606 GN=MUC5B PE=1 SV=3			0.349692	99	VQACPCVGPDGFPK	Propionamide(C)@4; Propionamide(C)@6		cleaved C-V@N-term	-0.00160942	1558.73	780.37	1558.73	780.371	2	15	1.1.1.536.20	30.6744	811.09	763.16	30.74	0.17	388.422
1	332.28	332.28	37.35	36.31	35.82	sp|Q9HC84|MUC5B_HUMAN	Mucin-5B OS=Homo sapiens OX=9606 GN=MUC5B PE=1 SV=3			0.348722	99	YSFEGSCEYILAQDYCGDNTTHGTFR	Propionamide(C)@7; Propionamide(C)@16; HexNAc(N)@19	HexNAc(N)@929		-0.00256092	3321.38	1108.13	3321.39	1108.14	3	16	1.1.1.719.33	41.2297	996.89	817.91	41.17	0.12	559.878
1	332.28	332.28	37.35	36.31	35.82	sp|Q9HC84|MUC5B_HUMAN	Mucin-5B OS=Homo sapiens OX=9606 GN=MUC5B PE=1 SV=3			0.335358	98.63	MCWAPKSIECR	Propionamide(C)@2; Propionamide(K)@6; Propionamide(C)@10		missed K-S@6	0.000711898	1535.71	512.909	1535.7	512.909	3	11	1.1.1.493.8	28.1689	822.85	693.74	28.21	0.17	430.439
1	332.28	332.28	37.35	36.31	35.82	sp|Q9HC84|MUC5B_HUMAN	Mucin-5B OS=Homo sapiens OX=9606 GN=MUC5B PE=1 SV=3			0.281498	99	FGNLSLYLDNHYCTASATAAAAR	HexNAc(1)dHex(1)(N)@3; Propionamide(C)@13	HexNAc(1)dHex(1)(N)@5111		-0.000399007	2849.32	950.78	2849.32	950.78	3	19	1.1.1.708.30	40.5904	4243.4	4136.94	40.6	0.12	1713.72
1	332.28	332.28	37.35	36.31	35.82	sp|Q9HC84|MUC5B_HUMAN	Mucin-5B OS=Homo sapiens OX=9606 GN=MUC5B PE=1 SV=3			0.271646	99	ACPCVGPDGFPK	Propionamide(C)@2; Propionamide(C)@4		cleaved Q-A@N-term	-0.00142865	1331.6	666.807	1331.6	666.807	2	11	6.1.1.499.15	28.7047	478.69	469.4	28.72	0.52	263.688
1	332.28	332.28	37.35	36.31	35.82	sp|Q9HC84|MUC5B_HUMAN	Mucin-5B OS=Homo sapiens OX=9606 GN=MUC5B PE=1 SV=3			0.254145	99	HDAGLCVSWR	Propionamide(C)@6		cleaved C-H@N-term	0.0064427	1213.57	607.794	1213.57	607.79	2	12	1.1.1.503.16	28.7615	947.97	843.25	28.79	0.23	799.952
1	332.28	332.28	37.35	36.31	35.82	sp|Q9HC84|MUC5B_HUMAN	Mucin-5B OS=Homo sapiens OX=9606 GN=MUC5B PE=1 SV=3			0.237321	99	GGDFDTYSNIR			cleaved S-G@N-term	0.00426376	1243.55	622.783	1243.55	622.781	2	13	1.1.1.463.18	26.4513	2058.04	901.84	26.6	0.23	384.94
1	332.28	332.28	37.35	36.31	35.82	sp|Q9HC84|MUC5B_HUMAN	Mucin-5B OS=Homo sapiens OX=9606 GN=MUC5B PE=1 SV=3			0.211125	97.12	AGCHFY	Propionamide(C)@3		cleaved Y-A@C-term	-0.00135653	767.305	384.66	767.306	384.66	2	7	6.1.1.336.4	19.2724	616.4	333.02	19.43	0.23	367.107
1	332.28	332.28	37.35	36.31	35.82	sp|Q9HC84|MUC5B_HUMAN	Mucin-5B OS=Homo sapiens OX=9606 GN=MUC5B PE=1 SV=3			0.209012	99	STFDGTSYTFR			cleaved Y-S@N-term	0.00184607	1280.57	641.292	1280.57	641.291	2	11	1.1.1.540.18	30.8967	996.27	765.94	30.98	0.23	495.44
1	332.28	332.28	37.35	36.31	35.82	sp|Q9HC84|MUC5B_HUMAN	Mucin-5B OS=Homo sapiens OX=9606 GN=MUC5B PE=1 SV=3			0.208309	99	RAAYEDFNVQLR			cleaved C-R@N-term; missed R-A@1	0.00422949	1480.75	494.589	1480.74	494.588	3	13	6.1.1.573.8	32.9492	684.47	661.39	32.93	0.12	192.244
1	332.28	332.28	37.35	36.31	35.82	sp|Q9HC84|MUC5B_HUMAN	Mucin-5B OS=Homo sapiens OX=9606 GN=MUC5B PE=1 SV=3			0.191789	99	RNWEQEGVFK			cleaved C-R@N-term; missed R-N@1	0.00391811	1291.63	646.825	1291.63	646.823	2	10	1.1.1.442.23	25.2474	2239.53	1944.53	25.28	0.17	952.059
1	332.28	332.28	37.35	36.31	35.82	sp|Q9HC84|MUC5B_HUMAN	Mucin-5B OS=Homo sapiens OX=9606 GN=MUC5B PE=1 SV=3			0.163676	99	ACHDAGLCVSWR	Propionamide(C)@2; Propionamide(C)@8		cleaved Q-A@N-term	-0.000399731	1458.65	487.224	1458.65	487.224	3	12	1.1.1.505.3	28.8522	2965.3	1912.52	28.96	0.17	2998.32
1	332.28	332.28	37.35	36.31	35.82	sp|Q9HC84|MUC5B_HUMAN	Mucin-5B OS=Homo sapiens OX=9606 GN=MUC5B PE=1 SV=3			0.161781	99	SEDCLCAALSSYVHAC	Propionamide(C)@4; Propionamide(C)@6; Propionamide(C)@16		cleaved C-A@C-term	-0.00107442	1883.78	942.899	1883.79	942.9	2	22	1.1.1.789.18	45.2448	1818.06	1342.74	45.32	0.17	1114.82
1	332.28	332.28	37.35	36.31	35.82	sp|Q9HC84|MUC5B_HUMAN	Mucin-5B OS=Homo sapiens OX=9606 GN=MUC5B PE=1 SV=3			0.135489	99	FPTSGVAGGDMETFENIR			cleaved D-F@N-term	-0.00490853	1926.87	964.444	1926.88	964.446	2	18	1.1.1.738.30	42.3229	542.99	486.81	42.27	0.23	499.426
1	332.28	332.28	37.35	36.31	35.82	sp|Q9HC84|MUC5B_HUMAN	Mucin-5B OS=Homo sapiens OX=9606 GN=MUC5B PE=1 SV=3			0.135489	99	YSYPMPGPSGGDFDTYSNIR			cleaved D-Y@N-term	-0.00483322	2222.95	1112.48	2222.96	1112.49	2	19	1.1.1.713.32	40.8824	827.62	819.21	40.88	0.17	734.809
1	332.28	332.28	37.35	36.31	35.82	sp|Q9HC84|MUC5B_HUMAN	Mucin-5B OS=Homo sapiens OX=9606 GN=MUC5B PE=1 SV=3			0.125518	98.97	LSPSCPDALAPKD	Propionamide(C)@5		cleaved D-P@C-term; missed K-D@12	-0.00253246	1383.67	692.841	1383.67	692.842	2	10	1.1.1.461.19	26.3472	1655.52	1197.12	26.42	0.12	444.574
1	332.28	332.28	37.35	36.31	35.82	sp|Q9HC84|MUC5B_HUMAN	Mucin-5B OS=Homo sapiens OX=9606 GN=MUC5B PE=1 SV=3			0.116339	98.7	PCTANPFR	Propionamide(C)@2		cleaved D-P@N-term	-0.00061322	975.459	488.737	975.46	488.737	2	8	6.1.1.362.9	20.7836	352.5	217	20.93	0.29	174.006
1	332.28	332.28	37.35	36.31	35.82	sp|Q9HC84|MUC5B_HUMAN	Mucin-5B OS=Homo sapiens OX=9606 GN=MUC5B PE=1 SV=3			0.106793	99	AGCHFYAVCNQHCD	Propionamide(C)@3; Propionamide(C)@9; Propionamide(C)@13		cleaved D-I@C-term	-0.0011574	1779.69	594.237	1779.69	594.238	3	12	1.1.1.362.16	20.6325	168.8	104.32	20.72	0.17	268.468
1	332.28	332.28	37.35	36.31	35.82	sp|Q9HC84|MUC5B_HUMAN	Mucin-5B OS=Homo sapiens OX=9606 GN=MUC5B PE=1 SV=3			0.100727	93.31	TPDTCPLFCDFYNPHGGCEWHYQPCGAPCLKTCR	Propionamide(C)@5; Propionamide(C)@9; Propionamide(C)@18; Propionamide(C)@25; Propionamide(C)@29; Propionamide(K)@31; Propionamide(C)@33		missed K-T@31	-0.00717098	4355.85	872.177	4355.86	872.179	5	11	1.1.1.756.16	43.3412	399.56	386.51	43.31	0.12	622.508
1	332.28	332.28	37.35	36.31	35.82	sp|Q9HC84|MUC5B_HUMAN	Mucin-5B OS=Homo sapiens OX=9606 GN=MUC5B PE=1 SV=3			0.0985417	99	RLTPLQFGNLQK			cleaved A-R@N-term; missed R-L@1	-0.000598362	1413.81	707.912	1413.81	707.912	2	14	1.1.1.612.13	35.0378	1737.17	1415.85	35.12	0.17	982.864
1	332.28	332.28	37.35	36.31	35.82	sp|Q9HC84|MUC5B_HUMAN	Mucin-5B OS=Homo sapiens OX=9606 GN=MUC5B PE=1 SV=3			0.0772745	99	LPCPGTCSVQGGAHISTYDEK	Propionamide(C)@3; Propionamide(C)@7		cleaved D-L@N-term	-0.000115271	2304.05	769.024	2304.05	769.024	3	15	1.1.1.470.22	26.8751	375.8	307.18	26.83	0.12	229.581
1	332.28	332.28	37.35	36.31	35.82	sp|Q9HC84|MUC5B_HUMAN	Mucin-5B OS=Homo sapiens OX=9606 GN=MUC5B PE=1 SV=3			0.0700704	98.99	CTANPFR	Propionamide(C)@1		cleaved P-C@N-term	0.00672648	878.414	440.214	878.407	440.211	2	9	1.1.1.306.8	17.5063	1118.77	813.78	17.6	0.35	965.941
1	332.28	332.28	37.35	36.31	35.82	sp|Q9HC84|MUC5B_HUMAN	Mucin-5B OS=Homo sapiens OX=9606 GN=MUC5B PE=1 SV=3			0.0695604	99	HCDVHFGLVCR	Propionamide(C)@2; Propionamide(C)@10		cleaved V-H@N-term	0.00324984	1426.66	714.339	1426.66	714.337	2	13	1.1.1.493.28	28.2019	660.29	633.59	28.21	0.23	442.499
1	332.28	332.28	37.35	36.31	35.82	sp|Q9HC84|MUC5B_HUMAN	Mucin-5B OS=Homo sapiens OX=9606 GN=MUC5B PE=1 SV=3			0.0649968	99	YSAEAQAMQH			cleaved H-Q@C-term	0.00179067	1134.48	568.246	1134.48	568.245	2	10	1.1.1.227.11	12.9794	116.46	99.9	12.88	0.17	114.083
1	332.28	332.28	37.35	36.31	35.82	sp|Q9HC84|MUC5B_HUMAN	Mucin-5B OS=Homo sapiens OX=9606 GN=MUC5B PE=1 SV=3			0.0609802	99	VSDPSQPCDFHYECECIC	Propionamide(C)@8; Propionamide(C)@14; Propionamide(C)@16; Propionamide(C)@18		cleaved C-S@C-term	-0.00322803	2357.9	1179.96	2357.91	1179.96	2	14	1.1.1.582.33	33.3344	251.35	200.1	33.28	0.12	269.283
1	332.28	332.28	37.35	36.31	35.82	sp|Q9HC84|MUC5B_HUMAN	Mucin-5B OS=Homo sapiens OX=9606 GN=MUC5B PE=1 SV=3			0.0560111	99	EELGQQVDCDR	Propionamide(C)@9		cleaved L-E@N-term	-0.00458317	1361.58	681.799	1361.59	681.801	2	9	6.1.1.300.10	17.2291	183.73	127.34	17.13	0.29	79.8634
1	332.28	332.28	37.35	36.31	35.82	sp|Q9HC84|MUC5B_HUMAN	Mucin-5B OS=Homo sapiens OX=9606 GN=MUC5B PE=1 SV=3			0.0540393	98.38	ARLTPLQFGNLQK			cleaved N-A@N-term; missed R-L@2	0.00143789	1484.85	495.957	1484.85	495.956	3	9	6.1.1.620.4	35.6575	273.93	266.56	35.65	0.17	268.772
1	332.28	332.28	37.35	36.31	35.82	sp|Q9HC84|MUC5B_HUMAN	Mucin-5B OS=Homo sapiens OX=9606 GN=MUC5B PE=1 SV=3			0.0535477	92.94	LDPAHQGQM			cleaved M-C@C-term	-0.000290365	995.449	498.732	995.449	498.732	2	7	1.1.1.244.11	13.947	166.75	158.92	13.96	0.4	115.087
1	332.28	332.28	37.35	36.31	35.82	sp|Q9HC84|MUC5B_HUMAN	Mucin-5B OS=Homo sapiens OX=9606 GN=MUC5B PE=1 SV=3			0.0501223	99	CVCDEGSVSVQCKPLPCDAQGQPPPCNRPGFVTVTRPR	Propionamide(C)@1; Propionamide(C)@3; Propionamide(C)@12; Propionamide(C)@17; Propionamide(C)@26		cleaved S-C@N-term	0.0080799	4395.09	880.025	4395.08	880.023	5	18	1.1.1.542.25	31.026	2299.13	2180.62	30.98	0.17	1635.03
1	332.28	332.28	37.35	36.31	35.82	sp|Q9HC84|MUC5B_HUMAN	Mucin-5B OS=Homo sapiens OX=9606 GN=MUC5B PE=1 SV=3			0.0467237	99	TGAAFANTWK			cleaved A-T@N-term	0.00444123	1065.53	533.772	1065.52	533.769	2	12	1.1.1.485.10	27.7189	489.08	433.69	27.75	0.35	436.966
1	332.28	332.28	37.35	36.31	35.82	sp|Q9HC84|MUC5B_HUMAN	Mucin-5B OS=Homo sapiens OX=9606 GN=MUC5B PE=1 SV=3			0.0452752	99	LDGPTEQCPDPLPLPAGNCTDEEGICHR	Propionamide(C)@8; HexNAc(1)dHex(1)(N)@18; Propionamide(C)@19; Propionamide(C)@26	HexNAc(1)dHex(1)(N)@254		-0.00624851	3538.55	1180.52	3538.55	1180.53	3	16	1.1.1.651.28	37.3118	3864.68	3029.56	37.37	0.12	2397.17
1	332.28	332.28	37.35	36.31	35.82	sp|Q9HC84|MUC5B_HUMAN	Mucin-5B OS=Homo sapiens OX=9606 GN=MUC5B PE=1 SV=3			0.0452752	99	TLSLDGGDTAIR			cleaved V-T@N-term	-0.00150295	1217.62	609.819	1217.63	609.82	2	12	5.1.1.533.12	30.72	1691.3	1275.18	30.81	0.23	357.976
1	332.28	332.28	37.35	36.31	35.82	sp|Q9HC84|MUC5B_HUMAN	Mucin-5B OS=Homo sapiens OX=9606 GN=MUC5B PE=1 SV=3			0.0443122	99	LLTPQPASCPDVSSCR	Propionamide(C)@9; Propionamide(C)@15		cleaved H-L@N-term	-0.0239023	1814.84	908.428	1814.87	908.44	2	12	1.1.1.493.33	28.2083	250.73	211.42	28.16	0.12	282.436
1	332.28	332.28	37.35	36.31	35.82	sp|Q9HC84|MUC5B_HUMAN	Mucin-5B OS=Homo sapiens OX=9606 GN=MUC5B PE=1 SV=3			0.0438316	99	AQGLVLEASNGSVLINGQR	HexNAc(1)dHex(1)(N)@10; Deamidated(N)@16	HexNAc(1)dHex(1)(N)@145		-0.00347521	2275.15	1138.58	2275.15	1138.58	2	17	1.1.1.682.26	39.1	527.89	524.38	39.1	0.17	604.136
1	332.28	332.28	37.35	36.31	35.82	sp|Q9HC84|MUC5B_HUMAN	Mucin-5B OS=Homo sapiens OX=9606 GN=MUC5B PE=1 SV=3			0.0438316	99	CVAYGDGHFITFDGDR	Propionamide(C)@1		cleaved T-C@N-term	0.0017415	1842.8	615.274	1842.8	615.274	3	12	1.1.1.623.11	35.6647	693.17	645.18	35.7	0.17	585.107
1	332.28	332.28	37.35	36.31	35.82	sp|Q9HC84|MUC5B_HUMAN	Mucin-5B OS=Homo sapiens OX=9606 GN=MUC5B PE=1 SV=3			0.0433514	99	YAHGTVLAPGEVVHDEGAVCSCTGGK	Propionamide(C)@20; Propionamide(C)@22		cleaved C-Y@N-term	0.00673003	2698.25	675.571	2698.25	675.569	4	21	1.1.1.504.16	28.825	769.92	754.01	28.84	0.12	449.06
1	332.28	332.28	37.35	36.31	35.82	sp|Q9HC84|MUC5B_HUMAN	Mucin-5B OS=Homo sapiens OX=9606 GN=MUC5B PE=1 SV=3			0.0428718	99	WGGSHYSTFDGTSYTFR			cleaved M-W@N-term	-0.000168978	1967.84	656.955	1967.84	656.955	3	18	1.1.1.616.12	35.2659	2436.17	1440.72	35.35	0.17	614.711
1	332.28	332.28	37.35	36.31	35.82	sp|Q9HC84|MUC5B_HUMAN	Mucin-5B OS=Homo sapiens OX=9606 GN=MUC5B PE=1 SV=3			0.0423927	99	SCLGASLQK	Propionamide(C)@2		cleaved L-S@N-term	-0.00484939	976.496	977.504	976.501	977.508	1	15	1.1.1.451.24	25.7787	32.7536	32.7536			1510.49
1	332.28	332.28	37.35	36.31	35.82	sp|Q9HC84|MUC5B_HUMAN	Mucin-5B OS=Homo sapiens OX=9606 GN=MUC5B PE=1 SV=3			0.0366845	90.24	MCFNYNVR	Propionamide(C)@2		cleaved N-M@N-term	0.00866126	1116.49	559.254	1116.48	559.25	2	7	1.1.1.525.13	30.0201	371.95	353.11	30	0.12	507.526
1	332.28	332.28	37.35	36.31	35.82	sp|Q9HC84|MUC5B_HUMAN	Mucin-5B OS=Homo sapiens OX=9606 GN=MUC5B PE=1 SV=3			0.0362122	98.79	TCPCATFVEYSR	Propionamide(C)@2; Propionamide(C)@4		cleaved P-T@N-term	0.00207719	1517.67	759.841	1517.66	759.839	2	10	1.1.1.532.21	30.446	2497.8	1245.77	30.58	0.29	543.363
1	332.28	332.28	37.35	36.31	35.82	sp|Q9HC84|MUC5B_HUMAN	Mucin-5B OS=Homo sapiens OX=9606 GN=MUC5B PE=1 SV=3			0.034328	99	MPLEELGQQVDCDR	Propionamide(C)@12		cleaved D-M@N-term	-0.00232789	1702.76	852.389	1702.77	852.39	2	19	1.1.1.627.25	35.9222	778.36	330.48	35.76	0.23	252.4
1	332.28	332.28	37.35	36.31	35.82	sp|Q9HC84|MUC5B_HUMAN	Mucin-5B OS=Homo sapiens OX=9606 GN=MUC5B PE=1 SV=3			0.034328	88.63	YQPCGAPCLK	Propionamide(C)@4; Propionamide(C)@8		cleaved H-Y@N-term	-0.00127067	1220.57	611.291	1220.57	611.291	2	7	1.1.1.388.20	22.1403	2339.96	1526	22.22	0.17	754.989
1	332.28	332.28	37.35	36.31	35.82	sp|Q9HC84|MUC5B_HUMAN	Mucin-5B OS=Homo sapiens OX=9606 GN=MUC5B PE=1 SV=3			0.0264104	99	CKPLPCDAQGQPPPCNRPGFVTVTR	Propionamide(C)@1; Propionamide(C)@6; Propionamide(C)@15		cleaved Q-C@N-term; cleaved R-P@C-term	-0.00322506	2893.41	724.36	2893.42	724.361	4	17	1.1.1.480.21	27.4473	4788.18	1600.87	27.58	0.12	1009.23
1	332.28	332.28	37.35	36.31	35.82	sp|Q9HC84|MUC5B_HUMAN	Mucin-5B OS=Homo sapiens OX=9606 GN=MUC5B PE=1 SV=3			0.0264104	99	GCFCPPGTVLDDITHSGCLPLGQCPCTHGGR	Propionamide(C)@2; Propionamide(C)@4; Propionamide(C)@18; Propionamide(C)@24; Propionamide(C)@26		cleaved D-G@N-term	-0.00243496	3495.56	874.897	3495.56	874.898	4	15	1.1.1.840.24	48.1877	935.58	819.45	48.15	0.12	823.469
1	332.28	332.28	37.35	36.31	35.82	sp|Q9HC84|MUC5B_HUMAN	Mucin-5B OS=Homo sapiens OX=9606 GN=MUC5B PE=1 SV=3			0.0241089	70.31	GFPAQEATA			cleaved A-V@C-term	0.00411756	890.418	891.425	890.413	891.421	1	7	1.1.1.394.25	22.4984	15.4345	15.4345			167.319
1	332.28	332.28	37.35	36.31	35.82	sp|Q9HC84|MUC5B_HUMAN	Mucin-5B OS=Homo sapiens OX=9606 GN=MUC5B PE=1 SV=3			0.0199966	99	VLAPGEVVHDEGAVCSCTGGK	Propionamide(C)@15; Propionamide(C)@17		cleaved T-V@N-term	-0.0142324	2169.01	724.009	2169.02	724.014	3	13	1.1.1.496.25	28.3694	216.09	205.91	28.38	0.12	355.856
1	332.28	332.28	37.35	36.31	35.82	sp|Q9HC84|MUC5B_HUMAN	Mucin-5B OS=Homo sapiens OX=9606 GN=MUC5B PE=1 SV=3			0.0186345	99	NSFEDPC	Propionamide(C)@7		cleaved C-S@C-term	0.000285982	881.323	882.33	881.323	882.33	1	8	9.1.1.345.33	19.8092	21.8691	21.8691			187.964
1	332.28	332.28	37.35	36.31	35.82	sp|Q9HC84|MUC5B_HUMAN	Mucin-5B OS=Homo sapiens OX=9606 GN=MUC5B PE=1 SV=3			0.0177288	99	AAQLPDMPLEELGQQVDCDRM	Propionamide(C)@18; Dethiomethyl(M)@21		cleaved M-R@C-term; missed R-M@20	-0.00247972	2381.1	1191.56	2381.1	1191.56	2	23	1.1.1.871.22	49.9843	1007.75	995.99	49.94	0.17	705.014
1	332.28	332.28	37.35	36.31	35.82	sp|Q9HC84|MUC5B_HUMAN	Mucin-5B OS=Homo sapiens OX=9606 GN=MUC5B PE=1 SV=3			0.0177288	97.54	GLCNYVFSEHCR	Propionamide(C)@3; Propionamide(C)@11		cleaved P-G@N-term	-0.00208084	1568.68	523.902	1568.69	523.903	3	10	1.1.1.535.6	30.5809	1792.24	1740.04	30.63	0.17	648.064
1	332.28	332.28	37.35	36.31	35.82	sp|Q9HC84|MUC5B_HUMAN	Mucin-5B OS=Homo sapiens OX=9606 GN=MUC5B PE=1 SV=3			0.0145735	99	TPDTCPLFCDFYNPHGGCEWHYQPCGAPC	Propionamide(C)@5; Propionamide(C)@9; Propionamide(C)@18; Propionamide(C)@25; Propionamide(C)@29		cleaved C-L@C-term	-0.000285485	3612.45	1205.16	3612.45	1205.16	3	21	1.1.1.828.29	47.5029	2202.42	1411.58	47.57	0.17	1036.43
1	332.28	332.28	37.35	36.31	35.82	sp|Q9HC84|MUC5B_HUMAN	Mucin-5B OS=Homo sapiens OX=9606 GN=MUC5B PE=1 SV=3			0.0141246	99	PCTANPFRK	Propionamide(C)@2; Lys-loss@C-term		cleaved D-P@N-term; missed R-K@8	-0.0018532	975.458	488.736	975.46	488.737	2	12	1.1.1.360.11	20.5049	736.04	554.36	20.55	0.23	1136.99
1	332.28	332.28	37.35	36.31	35.82	sp|Q9HC84|MUC5B_HUMAN	Mucin-5B OS=Homo sapiens OX=9606 GN=MUC5B PE=1 SV=3			0.0127808	99	MFDTCNCER	Propionamide(C)@5; Propionamide(C)@7		cleaved C-M@N-term	-0.000638266	1259.47	630.744	1259.47	630.744	2	10	7.1.1.315.20	18.0759	842.61	680.54	18.15	0.17	303.35
1	332.28	332.28	37.35	36.31	35.82	sp|Q9HC84|MUC5B_HUMAN	Mucin-5B OS=Homo sapiens OX=9606 GN=MUC5B PE=1 SV=3			0.0123337	94.07	YAVCNQHCDIDR	Propionamide(C)@4; Propionamide(C)@8		cleaved F-Y@N-term	0.00471789	1577.68	526.899	1577.67	526.898	3	9	1.1.1.279.8	15.953	427.4	143.14	15.81	0.17	245.193
1	332.28	332.28	37.35	36.31	35.82	sp|Q9HC84|MUC5B_HUMAN	Mucin-5B OS=Homo sapiens OX=9606 GN=MUC5B PE=1 SV=3			0.0118872	99	CYSCEEDSCQVR	Propionamide(C)@1; Propionamide(C)@4; Propionamide(C)@9		cleaved C-C@N-term	-0.00274929	1633.61	817.814	1633.62	817.816	2	13	2.1.1.253.16	14.4864	204.75	204.54	14.44	0.23	168.793
1	332.28	332.28	37.35	36.31	35.82	sp|Q9HC84|MUC5B_HUMAN	Mucin-5B OS=Homo sapiens OX=9606 GN=MUC5B PE=1 SV=3			0.0109954	92.07	SSPSPAPGCDNAIPLR	Propionamide(C)@9		cleaved L-S@N-term	-0.0125214	1651.79	826.9	1651.8	826.907	2	9	1.1.1.511.25	29.2418	321.6	279.07	29.19	0.17	369.511
1	332.28	332.28	37.35	36.31	35.82	sp|Q9HC84|MUC5B_HUMAN	Mucin-5B OS=Homo sapiens OX=9606 GN=MUC5B PE=1 SV=3			0.0105502	99	WVSNCQSC	Propionamide(C)@5; Propionamide(C)@8		cleaved C-V@C-term	7.30813e-05	1067.42	1068.42	1067.42	1068.42	1	11	1.1.1.260.15	14.8829	4.03122	4.03122			151.763
1	332.28	332.28	37.35	36.31	35.82	sp|Q9HC84|MUC5B_HUMAN	Mucin-5B OS=Homo sapiens OX=9606 GN=MUC5B PE=1 SV=3			0.0101054	98.53	DIVLTVTMVHGK			cleaved M-D@N-term	-0.00227613	1311.72	656.867	1311.72	656.868	2	9	1.1.1.775.5	44.4169	2703.81	694	44.58	0.23	277.743
1	332.28	332.28	37.35	36.31	35.82	sp|Q9HC84|MUC5B_HUMAN	Mucin-5B OS=Homo sapiens OX=9606 GN=MUC5B PE=1 SV=3			0.0101054	90.98	FPGLCNYVFSEHCRA	Propionamide(C)@5; Propionamide(C)@13		cleaved A-A@C-term; missed R-A@14	0.00292598	1883.85	628.957	1883.84	628.956	3	8	6.1.1.709.10	40.8018	494.3	469.34	40.83	0.29	263.297
1	332.28	332.28	37.35	36.31	35.82	sp|Q9HC84|MUC5B_HUMAN	Mucin-5B OS=Homo sapiens OX=9606 GN=MUC5B PE=1 SV=3			0.0101054	99	QGGAHISTYDEK	Gln->pyro-Glu@N-term		cleaved V-Q@N-term	-0.00553551	1287.57	644.791	1287.57	644.794	2	14	4.1.1.289.13	16.3104	1470.23	1142.18	16.39	0.29	779.376
1	332.28	332.28	37.35	36.31	35.82	sp|Q9HC84|MUC5B_HUMAN	Mucin-5B OS=Homo sapiens OX=9606 GN=MUC5B PE=1 SV=3			0.00833099	99	RAQAQPGVPLR	Propionamide@N-term		cleaved C-R@N-term; missed R-A@1	0.000719403	1262.72	421.914	1262.72	421.914	3	10	6.1.1.290.4	16.6187	503.89	496.31	16.61	0.12	425.859
1	332.28	332.28	37.35	36.31	35.82	sp|Q9HC84|MUC5B_HUMAN	Mucin-5B OS=Homo sapiens OX=9606 GN=MUC5B PE=1 SV=3			0.00833099	99	VHNEATYKPGETIR			cleaved C-V@N-term	-0.00279404	1613.81	538.945	1613.82	538.946	3	9	1.1.1.236.10	13.4767	456.12	414.47	13.5	0.12	172.206
1	332.28	332.28	37.35	36.31	35.82	sp|Q9HC84|MUC5B_HUMAN	Mucin-5B OS=Homo sapiens OX=9606 GN=MUC5B PE=1 SV=3			0.00656376	42.88	VVLLDPK			cleaved K-P@C-term	-0.000628096	782.49	392.252	782.49	392.252	2	8	6.1.1.501.3	28.7825	2390.78	1012.52	28.61	0.17	472.557
1	332.28	332.28	37.35	36.31	35.82	sp|Q9HC84|MUC5B_HUMAN	Mucin-5B OS=Homo sapiens OX=9606 GN=MUC5B PE=1 SV=3			0.00524307	41.73	AAGGKMCWAPK	Propionamide(C)@7; Propionamide(K)@11		missed K-M@5	0.00145606	1260.61	421.211	1260.61	421.211	3	7	6.1.1.333.7	19.1086	174.95	172.49	19.14	0.17	204.673
1	332.28	332.28	37.35	36.31	35.82	sp|Q9HC84|MUC5B_HUMAN	Mucin-5B OS=Homo sapiens OX=9606 GN=MUC5B PE=1 SV=3			0.0048037	88.27	VDCNTCTCR	Formyl@N-term; Propionamide(C)@3; Propionamide(C)@6; Propionamide(C)@8			-0.00235748	1254.48	628.246	1254.48	628.247	2	8	1.1.1.245.10	13.9985	132.27	125.89	14.02	0.29	127.307
1	332.28	332.28	37.35	36.31	35.82	sp|Q9HC84|MUC5B_HUMAN	Mucin-5B OS=Homo sapiens OX=9606 GN=MUC5B PE=1 SV=3			0.0043648	95.02	GPGGDPPYK	Formyl@N-term			-0.00214589	914.411	915.418	914.413	915.421	1	7	1.1.1.285.20	16.3155	5.66685	5.66685			202.989
1	332.28	332.28	37.35	36.31	35.82	sp|Q9HC84|MUC5B_HUMAN	Mucin-5B OS=Homo sapiens OX=9606 GN=MUC5B PE=1 SV=3			0.0043648	99	YSAEAQAMQHQ			cleaved Q-C@C-term	-0.00308036	1262.53	632.273	1262.54	632.275	2	14	6.1.1.247.13	14.1795	244.6	234.52	14.19	0.29	112.545
1	332.28	332.28	37.35	36.31	35.82	sp|Q9HC84|MUC5B_HUMAN	Mucin-5B OS=Homo sapiens OX=9606 GN=MUC5B PE=1 SV=3			0.00305076	99	CKPLPCDAQGQPPPCNRPGFVTVTRPR	Propionamide(C)@1; Propionamide(C)@6; Propionamide(C)@15		cleaved Q-C@N-term	0.00396553	3146.57	630.322	3146.57	630.321	5	14	6.1.1.457.18	26.2739	8537.47	4237.8	26.4	0.17	766.645
1	332.28	332.28	37.35	36.31	35.82	sp|Q9HC84|MUC5B_HUMAN	Mucin-5B OS=Homo sapiens OX=9606 GN=MUC5B PE=1 SV=3			0.00261361	92.85	DAQGQPPPCNRPGFVTVTRPR	Propionamide(C)@9		cleaved C-D@N-term	0.00194243	2363.19	591.806	2363.19	591.805	4	8	6.1.1.420.12	24.1372	4245.27	2186.96	24.27	0.23	378.712
1	332.28	332.28	37.35	36.31	35.82	sp|Q9HC84|MUC5B_HUMAN	Mucin-5B OS=Homo sapiens OX=9606 GN=MUC5B PE=1 SV=3			0.00261361	94.36	GDVESYDKIR			cleaved G-G@N-term; missed K-I@8	-0.000260847	1180.57	591.293	1180.57	591.293	2	10	1.1.1.485.14	27.7249	234.33	165.36	27.58	0.29	1118.41
1	332.28	332.28	37.35	36.31	35.82	sp|Q9HC84|MUC5B_HUMAN	Mucin-5B OS=Homo sapiens OX=9606 GN=MUC5B PE=1 SV=3			0.00261361	97.35	LDPAHQGQMCGLCGNFNQN	Propionamide(C)@10; Propionamide(C)@13		cleaved N-Q@C-term	-0.00275175	2187.92	1094.97	2187.92	1094.97	2	11	1.1.1.544.29	31.1447	330.65	286.55	31.09	0.17	274.434
1	332.28	332.28	37.35	36.31	35.82	sp|Q9HC84|MUC5B_HUMAN	Mucin-5B OS=Homo sapiens OX=9606 GN=MUC5B PE=1 SV=3			0.00261361	94.94	STWGDFHYK			cleaved C-S@N-term	0.00113904	1139.5	570.76	1139.5	570.759	2	9	9.1.1.475.19	27.271	1392.42	1272.67	27.3	0.29	757.49
1	332.28	332.28	37.35	36.31	35.82	sp|Q9HC84|MUC5B_HUMAN	Mucin-5B OS=Homo sapiens OX=9606 GN=MUC5B PE=1 SV=3			0.00261361	92.04	YMQNCPK	Formyl@N-term; Propionamide(C)@5			-0.00157695	981.403	982.41	981.405	982.412	1	7	1.1.1.330.29	18.8138	5.82145	5.82145			65.5101
1	332.28	332.28	37.35	36.31	35.82	sp|Q9HC84|MUC5B_HUMAN	Mucin-5B OS=Homo sapiens OX=9606 GN=MUC5B PE=1 SV=3			0.00217692	90.03	AQPGVPLR			cleaved Q-A@N-term	-0.00151882	836.485	837.493	836.487	837.494	1	7	6.1.1.356.21	20.4647	6.48787	6.48787			258.25
1	332.28	332.28	37.35	36.31	35.82	sp|Q9HC84|MUC5B_HUMAN	Mucin-5B OS=Homo sapiens OX=9606 GN=MUC5B PE=1 SV=3			0.00217692	99	CKPLPCDAQGQPPPCNR	Propionamide(C)@1; Propionamide(C)@6; Propionamide(C)@15		cleaved Q-C@N-term; cleaved R-P@C-term	-0.00238544	2035.94	679.653	2035.94	679.654	3	13	6.1.1.291.13	16.7125	392.75	375.91	16.73	0.17	146.583
1	332.28	332.28	37.35	36.31	35.82	sp|Q9HC84|MUC5B_HUMAN	Mucin-5B OS=Homo sapiens OX=9606 GN=MUC5B PE=1 SV=3			0.00217692	82.82	PHGGCEWHYQPCGAPCLK	Propionamide(C)@5; Propionamide(C)@12; Propionamide(C)@16		cleaved N-P@N-term	0.000524827	2194.95	549.745	2194.95	549.745	4	8	1.1.1.473.14	27.0288	294.26	280.33	27.05	0.17	284.778
1	332.28	332.28	37.35	36.31	35.82	sp|Q9HC84|MUC5B_HUMAN	Mucin-5B OS=Homo sapiens OX=9606 GN=MUC5B PE=1 SV=3			0.00217692	96.41	SCPDALAPK	Propionamide(C)@2		cleaved P-S@N-term	-0.00370955	971.471	972.478	971.475	972.482	1	9	1.1.1.460.20	26.3023	18.0656	18.0656			184.134
1	332.28	332.28	37.35	36.31	35.82	sp|Q9HC84|MUC5B_HUMAN	Mucin-5B OS=Homo sapiens OX=9606 GN=MUC5B PE=1 SV=3			0.00217692	99	SEDCLCAALSSYVHACAAKG	Propionamide(C)@4; Propionamide(C)@6; Propionamide(C)@16; Delta:H(2)C(2)(K)@19		cleaved G-V@C-term; missed K-G@19	0.000137678	2236.99	746.671	2236.99	746.671	3	19	1.1.1.784.7	44.9345	3821.45	791.39	44.69	0.17	644.691
1	332.28	332.28	37.35	36.31	35.82	sp|Q9HC84|MUC5B_HUMAN	Mucin-5B OS=Homo sapiens OX=9606 GN=MUC5B PE=1 SV=3			0.00174067	99	SVQGGAHISTYDEK	Propionamide@N-term		cleaved C-S@N-term	0.00217906	1561.74	521.587	1561.74	521.586	3	13	7.1.1.263.10	15.091	1094.9	842.03	15.16	0.23	345.583
1	332.28	332.28	37.35	36.31	35.82	sp|Q9HC84|MUC5B_HUMAN	Mucin-5B OS=Homo sapiens OX=9606 GN=MUC5B PE=1 SV=3			0.00130485	99	HGMAVSWDR			cleaved T-H@N-term	0.00317675	1057.48	529.747	1057.48	529.745	2	11	1.1.1.386.9	22.011	1209.11	720.42	22.11	0.29	631.386
1	332.28	332.28	37.35	36.31	35.82	sp|Q9HC84|MUC5B_HUMAN	Mucin-5B OS=Homo sapiens OX=9606 GN=MUC5B PE=1 SV=3			0.00130485	99	HTLDVGCFSTHCVSGCVCPPGLVSDGSGGCIAEEDCPCVHNEATYKPGETIR	Propionamide(C)@7; Propionamide(C)@12; cGMP(S)@14; Propionamide(C)@16; Propionamide(C)@18; Propionamide(C)@30; Propionamide(C)@36; Propionamide(C)@38	cGMP(S)@833	cleaved C-H@N-term	-0.0324355	6190.58	1032.77	6190.61	1032.77	6	19	1.1.1.695.37	39.8471	2858.7	2673.81	39.86	0.17	3763.19
1	332.28	332.28	37.35	36.31	35.82	sp|Q9HC84|MUC5B_HUMAN	Mucin-5B OS=Homo sapiens OX=9606 GN=MUC5B PE=1 SV=3			0.00130485	99	TCPLNMQHQECGSPCTDTCSNPQRA	Propionamide(C)@2; Propionamide(C)@11; Propionamide(C)@15; Propionamide(C)@19; Arg->GluSA(R)@24		cleaved A-Q@C-term; missed R-A@24	0.0189371	2961.2	988.074	2961.18	988.068	3	20	1.1.1.396.32	22.6164	942.61	818.48	22.57	0.12	1075.61
1	332.28	332.28	37.35	36.31	35.82	sp|Q9HC84|MUC5B_HUMAN	Mucin-5B OS=Homo sapiens OX=9606 GN=MUC5B PE=1 SV=3			0.00130485	51.74	TCSLETGLTCK	Propionamide(C)@2; Propionamide(C)@10		cleaved L-T@N-term	0.00131056	1296.61	649.311	1296.61	649.31	2	9	1.1.1.431.21	24.6171	370.69	329.31	24.7	0.35	296.128
1	332.28	332.28	37.35	36.31	35.82	sp|Q9HC84|MUC5B_HUMAN	Mucin-5B OS=Homo sapiens OX=9606 GN=MUC5B PE=1 SV=3			0.000869447	90.73	AYGDGHFITFDGDR			cleaved V-A@N-term	0.00458649	1569.69	524.237	1569.68	524.236	3	8	1.1.1.576.6	32.9458	1013.19	950.68	32.99	0.17	345.866
1	332.28	332.28	37.35	36.31	35.82	sp|Q9HC84|MUC5B_HUMAN	Mucin-5B OS=Homo sapiens OX=9606 GN=MUC5B PE=1 SV=3			0.000869447	96.91	CVPAPMAPPHT	Propionamide(C)@1		cleaved F-C@N-term; cleaved T-R@C-term	-0.000815566	1190.56	596.286	1190.56	596.286	2	8	1.1.1.464.13	26.5052	516.51	496.13	26.48	0.29	359.301
1	332.28	332.28	37.35	36.31	35.82	sp|Q9HC84|MUC5B_HUMAN	Mucin-5B OS=Homo sapiens OX=9606 GN=MUC5B PE=1 SV=3			0.000869447	93.69	DNAINDFATR			cleaved D-D@N-term	0.00513679	1135.53	568.773	1135.53	568.77	2	9	1.1.1.459.14	26.2165	660.17	377.41	26.42	0.86	317.495
1	332.28	332.28	37.35	36.31	35.82	sp|Q9HC84|MUC5B_HUMAN	Mucin-5B OS=Homo sapiens OX=9606 GN=MUC5B PE=1 SV=3			0.000869447	92.49	FNGLPAFNEFYAHNAR			cleaved D-F@N-term	-0.005051	1866.88	623.299	1866.88	623.301	3	11	1.1.1.777.8	44.5384	382.64	370.19	44.52	0.17	608.35
1	332.28	332.28	37.35	36.31	35.82	sp|Q9HC84|MUC5B_HUMAN	Mucin-5B OS=Homo sapiens OX=9606 GN=MUC5B PE=1 SV=3			0.000869447	89.95	YQPCGAPCLKTCRNPSGHCLVDLPGLEGCYPK	Deamidated(Q)@2; Propionamide(C)@4; Propionamide(C)@8; Propionamide(C)@12; Deamidated(N)@14; Propionamide(C)@19; Propionamide(C)@29		cleaved H-Y@N-term; missed K-T@10; missed R-N@13	-0.00861727	3775.72	756.151	3775.73	756.153	5	11	6.1.1.718.14	41.3387	4613.13	4352.99	41.3	0.17	722.049
1	332.28	332.28	37.35	36.31	35.82	sp|Q9HC84|MUC5B_HUMAN	Mucin-5B OS=Homo sapiens OX=9606 GN=MUC5B PE=1 SV=3			0.000434506	99	AAGGAVCEQPLGLECRAQA	Propionamide(C)@7; Cation:K(E)@14; Propionamide(C)@15		cleaved A-Q@C-term; missed R-A@16	-0.00445203	2022.9	1012.46	2022.9	1012.46	2	16	1.1.1.567.25	32.4672	2507.44	1575.42	32.36	0.35	739.669
1	332.28	332.28	37.35	36.31	35.82	sp|Q9HC84|MUC5B_HUMAN	Mucin-5B OS=Homo sapiens OX=9606 GN=MUC5B PE=1 SV=3			0.000434506	98.26	AQLCEDHCVD	Propionamide(C)@4; Propionamide(C)@8		cleaved D-G@C-term	-0.00287353	1273.5	637.759	1273.51	637.761	2	9	1.1.1.269.16	15.3994	596.78	536.48	15.35	0.17	192.937
1	332.28	332.28	37.35	36.31	35.82	sp|Q9HC84|MUC5B_HUMAN	Mucin-5B OS=Homo sapiens OX=9606 GN=MUC5B PE=1 SV=3			0.000434506	35.11	CHDAGLCVSWR	Propionamide(C)@1; Propionamide(C)@7		cleaved A-C@N-term	-0.00159464	1387.61	463.544	1387.61	463.545	3	7	6.1.1.508.8	29.2044	72.08	59.08	29.25	0.23	121.744
1	332.28	332.28	37.35	36.31	35.82	sp|Q9HC84|MUC5B_HUMAN	Mucin-5B OS=Homo sapiens OX=9606 GN=MUC5B PE=1 SV=3			0.000434506	99	CSTWGDFHYK	Propionamide(C)@1		cleaved V-C@N-term	-0.00205943	1313.55	657.781	1313.55	657.782	2	13	6.1.1.525.16	30.2038	568.32	554.85	30.22	0.23	522.479
1	332.28	332.28	37.35	36.31	35.82	sp|Q9HC84|MUC5B_HUMAN	Mucin-5B OS=Homo sapiens OX=9606 GN=MUC5B PE=1 SV=3			0.000434506	66	GLGGGDFETFENLR			cleaved P-G@N-term	-0.00946518	1510.7	756.355	1510.71	756.36	2	9	1.1.1.789.9	45.2268	9200.22	7698.32	45.16	0.23	2862.74
1	332.28	332.28	37.35	36.31	35.82	sp|Q9HC84|MUC5B_HUMAN	Mucin-5B OS=Homo sapiens OX=9606 GN=MUC5B PE=1 SV=3			0.000434506	91.35	LPGLEGCYPK	Propionamide(C)@7		cleaved D-L@N-term	-0.00147325	1146.57	574.294	1146.57	574.294	2	10	1.1.1.546.9	31.2259	1499.19	730.48	31.38	0.17	481.423
1	332.28	332.28	37.35	36.31	35.82	sp|Q9HC84|MUC5B_HUMAN	Mucin-5B OS=Homo sapiens OX=9606 GN=MUC5B PE=1 SV=3			0.000434506	99	SFEDPCSLSVENENYAR	GlycerylPE(E)@3; Propionamide(C)@6	GlycerylPE(E)@605	cleaved N-S@N-term	0.0373211	2226.95	1114.48	2226.91	1114.46	2	13	1.1.1.634.30	36.332	1064.6	1052.62	36.33	0.12	680.716
1	332.28	332.28	37.35	36.31	35.82	sp|Q9HC84|MUC5B_HUMAN	Mucin-5B OS=Homo sapiens OX=9606 GN=MUC5B PE=1 SV=3			0.000434506	99	TPCFCRAFGQFFSPGEVIYNK	Propionamide(C)@3; Propionamide(C)@5; Deamidated(Q)@10		cleaved S-T@N-term; missed R-A@6	0.0336757	2553.22	852.079	2553.18	852.068	3	13	1.1.1.839.24	48.1306	81.33	75.29	48.15	0.12	1374.38
1	332.28	332.28	37.35	36.31	35.82	sp|Q9HC84|MUC5B_HUMAN	Mucin-5B OS=Homo sapiens OX=9606 GN=MUC5B PE=1 SV=3			0.000434506	90.3	VGDALEFGNSWK			cleaved V-V@N-term	-0.00586705	1321.62	661.819	1321.63	661.822	2	8	6.1.1.673.13	38.7426	436.31	374.55	38.59	0.46	192.109
1	332.28	332.28	37.35	36.31	35.82	sp|Q9HC84|MUC5B_HUMAN	Mucin-5B OS=Homo sapiens OX=9606 GN=MUC5B PE=1 SV=3			0.000434506	91.24	VGPDGFPK			cleaved C-V@N-term	-0.00380203	815.414	408.714	815.418	408.716	2	7	6.1.1.381.8	21.8815	266.59	245.91	21.91	0.23	287.221
1	332.28	332.28	37.35	36.31	35.82	sp|Q9HC84|MUC5B_HUMAN	Mucin-5B OS=Homo sapiens OX=9606 GN=MUC5B PE=1 SV=3			0	99	AAGGAVCEQPLGLEC	Propionamide(C)@7; Propionamide(C)@15		cleaved C-R@C-term	-0.00328378	1558.71	780.362	1558.71	780.363	2	17	1.1.1.606.17	34.7003	2668.71	1543.12	34.79	0.17	797.207
1	332.28	332.28	37.35	36.31	35.82	sp|Q9HC84|MUC5B_HUMAN	Mucin-5B OS=Homo sapiens OX=9606 GN=MUC5B PE=1 SV=3			0	99	AAGGAVCEQPLGLEC	Propionamide(C)@7; Propionamide(C)@15		cleaved C-R@C-term	0.00111957	1558.71	780.364	1558.71	780.363	2	16	6.1.1.609.21	35.0581	747.23	723.24	35.07	0.17	268.524
1	332.28	332.28	37.35	36.31	35.82	sp|Q9HC84|MUC5B_HUMAN	Mucin-5B OS=Homo sapiens OX=9606 GN=MUC5B PE=1 SV=3			0	99	AAGGAVCEQPLGLECR	Propionamide(C)@7; Propionamide(C)@15			0.00336242	1714.82	858.415	1714.81	858.414	2	24	1.1.1.523.29	29.9356	1051536	88411.1	30.11	0.23	5813.7
1	332.28	332.28	37.35	36.31	35.82	sp|Q9HC84|MUC5B_HUMAN	Mucin-5B OS=Homo sapiens OX=9606 GN=MUC5B PE=1 SV=3			0	99	AAGGAVCEQPLGLECR	Propionamide(C)@7; Propionamide(C)@15			0.00336242	1714.82	858.415	1714.81	858.414	2	24	1.1.1.533.22	30.5059	1051536	58412.6	30.11	0.23	21272.9
1	332.28	332.28	37.35	36.31	35.82	sp|Q9HC84|MUC5B_HUMAN	Mucin-5B OS=Homo sapiens OX=9606 GN=MUC5B PE=1 SV=3			0	99	AAGGAVCEQPLGLECR	Propionamide(C)@7; Propionamide(C)@15			0.00336242	1714.82	858.415	1714.81	858.414	2	22	1.1.1.538.31	30.796	1051536	22787.9	30.11	0.23	9093.38
1	332.28	332.28	37.35	36.31	35.82	sp|Q9HC84|MUC5B_HUMAN	Mucin-5B OS=Homo sapiens OX=9606 GN=MUC5B PE=1 SV=3			0	99	AAGGAVCEQPLGLECR	Propionamide(C)@7; Propionamide(C)@15			0.00336242	1714.82	858.415	1714.81	858.414	2	21	1.1.1.543.29	31.0855	1051536	10115.5	30.11	0.23	4008.85
1	332.28	332.28	37.35	36.31	35.82	sp|Q9HC84|MUC5B_HUMAN	Mucin-5B OS=Homo sapiens OX=9606 GN=MUC5B PE=1 SV=3			0	99	AAGGAVCEQPLGLECR	Propionamide(C)@7; Propionamide(C)@15			0.00336242	1714.82	858.415	1714.81	858.414	2	23	1.1.1.544.26	31.1392	1051536	9088.13	30.11	0.23	4569.78
1	332.28	332.28	37.35	36.31	35.82	sp|Q9HC84|MUC5B_HUMAN	Mucin-5B OS=Homo sapiens OX=9606 GN=MUC5B PE=1 SV=3			0	99	AAGGAVCEQPLGLECR	Propionamide(C)@7; Propionamide(C)@15			0.00336242	1714.82	858.415	1714.81	858.414	2	21	1.1.1.548.27	31.3697	1051536	5360.16	30.11	0.23	1900.95
1	332.28	332.28	37.35	36.31	35.82	sp|Q9HC84|MUC5B_HUMAN	Mucin-5B OS=Homo sapiens OX=9606 GN=MUC5B PE=1 SV=3			0	99	AAGGAVCEQPLGLECR	Propionamide(C)@7; Propionamide(C)@15			-0.00188662	1714.81	858.413	1714.81	858.414	2	19	1.1.1.553.21	31.6543	2997.91	2921.94	31.78	0.69	1315.44
1	332.28	332.28	37.35	36.31	35.82	sp|Q9HC84|MUC5B_HUMAN	Mucin-5B OS=Homo sapiens OX=9606 GN=MUC5B PE=1 SV=3			0	99	AAGGAVCEQPLGLECR	Propionamide(C)@7; Deamidated(Q)@9; Propionamide(C)@15			0.00628916	1715.8	858.909	1715.8	858.906	2	21	1.1.1.558.27	31.9501	5215.77	3721.35	31.85	0.23	1452.29
1	332.28	332.28	37.35	36.31	35.82	sp|Q9HC84|MUC5B_HUMAN	Mucin-5B OS=Homo sapiens OX=9606 GN=MUC5B PE=1 SV=3			0	99	AAGGAVCEQPLGLECR	Propionamide(C)@7; Propionamide(C)@15			-0.00188662	1714.81	858.413	1714.81	858.414	2	22	1.1.1.563.26	32.2329	2997.91	1537.89	31.78	0.69	813.246
1	332.28	332.28	37.35	36.31	35.82	sp|Q9HC84|MUC5B_HUMAN	Mucin-5B OS=Homo sapiens OX=9606 GN=MUC5B PE=1 SV=3			0	99	AAGGAVCEQPLGLECR	Propionamide(C)@7; Deamidated(Q)@9; Propionamide(C)@15			-0.000546809	1715.8	858.905	1715.8	858.906	2	16	1.1.1.566.25	32.4009	5305.73	5038.1	32.42	0.29	1948.18
1	332.28	332.28	37.35	36.31	35.82	sp|Q9HC84|MUC5B_HUMAN	Mucin-5B OS=Homo sapiens OX=9606 GN=MUC5B PE=1 SV=3			0	99	AAGGAVCEQPLGLECR	Propionamide(C)@7; Deamidated(Q)@9; Propionamide(C)@15			-0.000546809	1715.8	858.905	1715.8	858.906	2	15	1.1.1.566.26	32.4014	5305.73	5045.17	32.42	0.29	1727.4
1	332.28	332.28	37.35	36.31	35.82	sp|Q9HC84|MUC5B_HUMAN	Mucin-5B OS=Homo sapiens OX=9606 GN=MUC5B PE=1 SV=3			0	99	AAGGAVCEQPLGLECR	Propionamide(C)@7; Propionamide(C)@15			-0.00188662	1714.81	858.413	1714.81	858.414	2	21	1.1.1.570.22	32.6301	2997.91	1184.1	31.78	0.69	936.618
1	332.28	332.28	37.35	36.31	35.82	sp|Q9HC84|MUC5B_HUMAN	Mucin-5B OS=Homo sapiens OX=9606 GN=MUC5B PE=1 SV=3			0	99	AAGGAVCEQPLGLECR	Propionamide(C)@7; Propionamide(C)@15			-0.00419022	1714.81	858.412	1714.81	858.414	2	22	2.1.1.527.28	30.0892	5417.55	4966.64	30.05	0.17	2316.2
1	332.28	332.28	37.35	36.31	35.82	sp|Q9HC84|MUC5B_HUMAN	Mucin-5B OS=Homo sapiens OX=9606 GN=MUC5B PE=1 SV=3			0	99	AAGGAVCEQPLGLECR	Propionamide(C)@7; Propionamide(C)@15			0.00246736	1714.82	858.415	1714.81	858.414	2	16	3.1.1.525.28	29.9937	1322.97	1166.3	30.01	0.17	707.084
1	332.28	332.28	37.35	36.31	35.82	sp|Q9HC84|MUC5B_HUMAN	Mucin-5B OS=Homo sapiens OX=9606 GN=MUC5B PE=1 SV=3			0	99	AAGGAVCEQPLGLECR	Propionamide(C)@7; Propionamide(C)@15			0.00246736	1714.82	858.415	1714.81	858.414	2	20	3.1.1.526.39	30.0485	1322.97	1304.72	30.01	0.17	1005.12
1	332.28	332.28	37.35	36.31	35.82	sp|Q9HC84|MUC5B_HUMAN	Mucin-5B OS=Homo sapiens OX=9606 GN=MUC5B PE=1 SV=3			0	99	AAGGAVCEQPLGLECR	Propionamide(C)@7; Deamidated(Q)@9; Propionamide(C)@15			0.0132162	1715.81	858.912	1715.8	858.906	2	15	3.1.1.526.40	30.05	575.73	539.85	30	0.17	589.24
1	332.28	332.28	37.35	36.31	35.82	sp|Q9HC84|MUC5B_HUMAN	Mucin-5B OS=Homo sapiens OX=9606 GN=MUC5B PE=1 SV=3			0	99	AAGGAVCEQPLGLECR	Propionamide(C)@7; Propionamide(C)@15			-0.00491191	1714.81	858.411	1714.81	858.414	2	22	9.1.1.521.36	29.9418	1125.14	1087.24	29.95	0.12	905.463
1	332.28	332.28	37.35	36.31	35.82	sp|Q9HC84|MUC5B_HUMAN	Mucin-5B OS=Homo sapiens OX=9606 GN=MUC5B PE=1 SV=3			0	99	AAGGAVCEQPLGLECR	Propionamide(C)@7; Propionamide(C)@15; Oxidation(R)@16	Oxidation(R)@2361		-0.00540623	1730.8	866.409	1730.81	866.411	2	16	1.1.1.510.26	29.185	1039.41	1011.78	29.25	0.29	509.799
1	332.28	332.28	37.35	36.31	35.82	sp|Q9HC84|MUC5B_HUMAN	Mucin-5B OS=Homo sapiens OX=9606 GN=MUC5B PE=1 SV=3			0	99	AAGGAVCEQPLGLECR	Propionamide(C)@7; Propionamide(C)@15			-0.0254463	1714.79	858.401	1714.81	858.414	2	15	1.1.1.580.32	33.2139	898.61	838.21	33.28	0.4	541.183
1	332.28	332.28	37.35	36.31	35.82	sp|Q9HC84|MUC5B_HUMAN	Mucin-5B OS=Homo sapiens OX=9606 GN=MUC5B PE=1 SV=3			0	99	AAGGAVCEQPLGLECR	Propionamide(C)@7; Propionamide(C)@15			-0.0242407	1714.79	858.402	1714.81	858.414	2	15	1.1.1.586.25	33.5505	898.61	488.22	33.28	0.4	492.308
1	332.28	332.28	37.35	36.31	35.82	sp|Q9HC84|MUC5B_HUMAN	Mucin-5B OS=Homo sapiens OX=9606 GN=MUC5B PE=1 SV=3			0	99	AAGGAVCEQPLGLECR	Propionamide(C)@7; Propionamide(C)@15			-0.0242407	1714.79	858.402	1714.81	858.414	2	17	1.1.1.591.24	33.8353	898.61	397.85	33.28	0.4	423.675
1	332.28	332.28	37.35	36.31	35.82	sp|Q9HC84|MUC5B_HUMAN	Mucin-5B OS=Homo sapiens OX=9606 GN=MUC5B PE=1 SV=3			0	99	AAGGAVCEQPLGLECR	Propionamide(C)@7; Methyl(E)@14; Propionamide(C)@15	Methyl(E)@2359		0.00194041	1728.83	865.423	1728.83	865.422	2	23	1.1.1.593.22	33.9567	24173	10019.8	34.09	0.23	3401.45
1	332.28	332.28	37.35	36.31	35.82	sp|Q9HC84|MUC5B_HUMAN	Mucin-5B OS=Homo sapiens OX=9606 GN=MUC5B PE=1 SV=3			0	99	AAGGAVCEQPLGLECR	Propionamide(C)@7; Propionamide(C)@15			-0.010935	1714.8	858.408	1714.81	858.414	2	19	1.1.1.596.21	34.1266	577.75	509.06	34.49	0.64	401.024
1	332.28	332.28	37.35	36.31	35.82	sp|Q9HC84|MUC5B_HUMAN	Mucin-5B OS=Homo sapiens OX=9606 GN=MUC5B PE=1 SV=3			0	99	AAGGAVCEQPLGLECR	Propionamide(C)@7; Methyl(E)@8; Propionamide(C)@15	Methyl(E)@2353		0.00194041	1728.83	865.423	1728.83	865.422	2	20	1.1.1.598.26	34.2511	24173	6677.91	34.09	0.23	2063.88
1	332.28	332.28	37.35	36.31	35.82	sp|Q9HC84|MUC5B_HUMAN	Mucin-5B OS=Homo sapiens OX=9606 GN=MUC5B PE=1 SV=3			0	99	AAGGAVCEQPLGLECR	Propionamide(C)@7; Methyl(Q)@9; Propionamide(C)@15	Methyl(Q)@2354		0.00194041	1728.83	865.423	1728.83	865.422	2	13	1.1.1.600.26	34.3633	24173	1691.47	34.09	0.23	537.169
1	332.28	332.28	37.35	36.31	35.82	sp|Q9HC84|MUC5B_HUMAN	Mucin-5B OS=Homo sapiens OX=9606 GN=MUC5B PE=1 SV=3			0	99	AAGGAVCEQPLGLECR	Propionamide(C)@7; Methyl(Q)@9; Propionamide(C)@15	Methyl(Q)@2354		0.00194041	1728.83	865.423	1728.83	865.422	2	14	1.1.1.607.21	34.7629	24173	121.48	34.09	0.23	561.859
1	332.28	332.28	37.35	36.31	35.82	sp|Q9HC84|MUC5B_HUMAN	Mucin-5B OS=Homo sapiens OX=9606 GN=MUC5B PE=1 SV=3			0	99	AAGGAVCEQPLGLECR	Propionamide(C)@7; Propionamide(C)@15			-0.0128881	1714.8	858.407	1714.81	858.414	2	16	1.1.1.611.22	34.9924	423.89	274.4	35.7	1.04	429.989
1	332.28	332.28	37.35	36.31	35.82	sp|Q9HC84|MUC5B_HUMAN	Mucin-5B OS=Homo sapiens OX=9606 GN=MUC5B PE=1 SV=3			0	99	AAGGAVCEQPLGLECR	Propionamide(C)@7; Propionamide(C)@15			-0.0128881	1714.8	858.407	1714.81	858.414	2	13	1.1.1.619.26	35.4577	423.89	354.74	35.7	1.04	363.101
1	332.28	332.28	37.35	36.31	35.82	sp|Q9HC84|MUC5B_HUMAN	Mucin-5B OS=Homo sapiens OX=9606 GN=MUC5B PE=1 SV=3			0	99	AAGGAVCEQPLGLECR	Propionamide(C)@7; Propionamide(C)@15			-0.0128881	1714.8	858.407	1714.81	858.414	2	13	1.1.1.623.24	35.6882	423.89	410.68	35.7	1.04	393.343
1	332.28	332.28	37.35	36.31	35.82	sp|Q9HC84|MUC5B_HUMAN	Mucin-5B OS=Homo sapiens OX=9606 GN=MUC5B PE=1 SV=3			0	99	AAGGAVCEQPLGLECR	Formyl@N-term; Propionamide(C)@7; Propionamide(C)@15			0.00139626	1742.81	872.412	1742.81	872.411	2	19	1.1.1.626.27	35.8687	3559.37	2562.65	35.94	0.17	1127.05
1	332.28	332.28	37.35	36.31	35.82	sp|Q9HC84|MUC5B_HUMAN	Mucin-5B OS=Homo sapiens OX=9606 GN=MUC5B PE=1 SV=3			0	99	AAGGAVCEQPLGLECR	Propionamide(C)@7; Methyl+Deamidated(Q)@9; Propionamide(C)@15	Methyl+Deamidated(Q)@2354		-0.00611724	1729.81	865.911	1729.81	865.914	2	12	1.1.1.627.26	35.9247	711.38	372.32	35.82	0.23	501.962
1	332.28	332.28	37.35	36.31	35.82	sp|Q9HC84|MUC5B_HUMAN	Mucin-5B OS=Homo sapiens OX=9606 GN=MUC5B PE=1 SV=3			0	99	AAGGAVCEQPLGLECR	Formyl@N-term; Propionamide(C)@7; Propionamide(C)@15			0.00139626	1742.81	872.412	1742.81	872.411	2	15	1.1.1.631.28	36.155	3559.37	508.49	35.94	0.17	406.183
1	332.28	332.28	37.35	36.31	35.82	sp|Q9HC84|MUC5B_HUMAN	Mucin-5B OS=Homo sapiens OX=9606 GN=MUC5B PE=1 SV=3			0	99	AAGGAVCEQPLGLECR	Propionamide(C)@7; Propionamide(C)@15			-0.0131323	1714.8	858.407	1714.81	858.414	2	11	1.1.1.633.25	36.269	640.29	455.79	36.45	0.63	449.157
1	332.28	332.28	37.35	36.31	35.82	sp|Q9HC84|MUC5B_HUMAN	Mucin-5B OS=Homo sapiens OX=9606 GN=MUC5B PE=1 SV=3			0	99	AAGGAVCEQPLGLECR	Propionamide(C)@7; Propionamide(C)@15			-0.0131323	1714.8	858.407	1714.81	858.414	2	12	1.1.1.635.26	36.3865	640.29	599.75	36.45	0.63	615.968
1	332.28	332.28	37.35	36.31	35.82	sp|Q9HC84|MUC5B_HUMAN	Mucin-5B OS=Homo sapiens OX=9606 GN=MUC5B PE=1 SV=3			0	99	AAGGAVCEQPLGLECR	Propionamide(C)@7; Methyl+Deamidated(Q)@9; Propionamide(C)@15	Methyl+Deamidated(Q)@2354		-0.00172268	1729.81	865.913	1729.81	865.914	2	18	1.1.1.637.24	36.5005	433.09	425.4	36.51	0.23	414.708
1	332.28	332.28	37.35	36.31	35.82	sp|Q9HC84|MUC5B_HUMAN	Mucin-5B OS=Homo sapiens OX=9606 GN=MUC5B PE=1 SV=3			0	99	AAGGAVCEQPLGLECR	Propionamide(C)@7; Propionamide(C)@15			0.000295544	1714.81	858.414	1714.81	858.414	2	12	1.1.1.644.24	36.9023	338.88	325.23	37.03	0.63	426.356
1	332.28	332.28	37.35	36.31	35.82	sp|Q9HC84|MUC5B_HUMAN	Mucin-5B OS=Homo sapiens OX=9606 GN=MUC5B PE=1 SV=3			0	99	AAGGAVCEQPLGLECR	Propionamide(C)@7; Propionamide(C)@15			0.000295544	1714.81	858.414	1714.81	858.414	2	13	1.1.1.647.28	37.0746	338.88	321.53	37.03	0.63	420.193
1	332.28	332.28	37.35	36.31	35.82	sp|Q9HC84|MUC5B_HUMAN	Mucin-5B OS=Homo sapiens OX=9606 GN=MUC5B PE=1 SV=3			0	99	AAGGAVCEQPLGLECR	Propionamide(C)@7; Propionamide(C)@15			0.00475834	1714.82	858.416	1714.81	858.414	2	24	6.1.1.527.20	30.3228	238053	15559.8	30.51	0.17	2105.1
1	332.28	332.28	37.35	36.31	35.82	sp|Q9HC84|MUC5B_HUMAN	Mucin-5B OS=Homo sapiens OX=9606 GN=MUC5B PE=1 SV=3			0	99	AAGGAVCEQPLGLECR	Propionamide(C)@7; Propionamide(C)@15			0.00475834	1714.82	858.416	1714.81	858.414	2	26	6.1.1.532.19	30.6069	238053	163474	30.51	0.17	43960.3
1	332.28	332.28	37.35	36.31	35.82	sp|Q9HC84|MUC5B_HUMAN	Mucin-5B OS=Homo sapiens OX=9606 GN=MUC5B PE=1 SV=3			0	99	AAGGAVCEQPLGLECR	Propionamide@N-term; Propionamide(C)@7; Propionamide(C)@15			-0.00282164	1785.85	893.931	1785.85	893.932	2	23	6.1.1.532.22	30.6169	310.62	308.54	30.62	0.4	200.304
1	332.28	332.28	37.35	36.31	35.82	sp|Q9HC84|MUC5B_HUMAN	Mucin-5B OS=Homo sapiens OX=9606 GN=MUC5B PE=1 SV=3			0	99	AAGGAVCEQPLGLECR	Propionamide(C)@7; Propionamide(C)@15			0.00475834	1714.82	858.416	1714.81	858.414	2	21	6.1.1.537.19	30.9062	238053	8292.37	30.51	0.17	3011.58
1	332.28	332.28	37.35	36.31	35.82	sp|Q9HC84|MUC5B_HUMAN	Mucin-5B OS=Homo sapiens OX=9606 GN=MUC5B PE=1 SV=3			0	99	AAGGAVCEQPLGLECR	Propionamide(C)@7; Propionamide(C)@15			0.00475834	1714.82	858.416	1714.81	858.414	2	16	6.1.1.542.18	31.195	238053	2985.47	30.51	0.17	976.625
1	332.28	332.28	37.35	36.31	35.82	sp|Q9HC84|MUC5B_HUMAN	Mucin-5B OS=Homo sapiens OX=9606 GN=MUC5B PE=1 SV=3			0	99	AAGGAVCEQPLGLECR	Propionamide(C)@7; Propionamide(C)@15			0.00475834	1714.82	858.416	1714.81	858.414	2	12	6.1.1.547.20	31.4837	238053	1183.27	30.51	0.17	193.255
1	332.28	332.28	37.35	36.31	35.82	sp|Q9HC84|MUC5B_HUMAN	Mucin-5B OS=Homo sapiens OX=9606 GN=MUC5B PE=1 SV=3			0	99	AAGGAVCEQPLGLECR	Propionamide(C)@7; Propionamide(C)@15			0.00475834	1714.82	858.416	1714.81	858.414	2	19	6.1.1.552.20	31.7663	238053	700.08	30.51	0.17	305.118
1	332.28	332.28	37.35	36.31	35.82	sp|Q9HC84|MUC5B_HUMAN	Mucin-5B OS=Homo sapiens OX=9606 GN=MUC5B PE=1 SV=3			0	99	AAGGAVCEQPLGLECR	Propionamide(C)@7; Propionamide(C)@15			0.00475834	1714.82	858.416	1714.81	858.414	2	19	6.1.1.557.17	32.061	238053	424	30.51	0.17	247.726
1	332.28	332.28	37.35	36.31	35.82	sp|Q9HC84|MUC5B_HUMAN	Mucin-5B OS=Homo sapiens OX=9606 GN=MUC5B PE=1 SV=3			0	99	AAGGAVCEQPLGLECR	Propionamide(C)@7; Propionamide(C)@15			0.00475834	1714.82	858.416	1714.81	858.414	2	19	6.1.1.564.11	32.4507	238053	244.98	30.51	0.17	208.897
1	332.28	332.28	37.35	36.31	35.82	sp|Q9HC84|MUC5B_HUMAN	Mucin-5B OS=Homo sapiens OX=9606 GN=MUC5B PE=1 SV=3			0	99	AAGGAVCEQPLGLECR	Propionamide(C)@7; Deamidated(Q)@9; Propionamide(C)@15			0.00364783	1715.8	858.908	1715.8	858.906	2	17	6.1.1.569.14	32.751	982.58	966.95	32.76	0.23	413.274
1	332.28	332.28	37.35	36.31	35.82	sp|Q9HC84|MUC5B_HUMAN	Mucin-5B OS=Homo sapiens OX=9606 GN=MUC5B PE=1 SV=3			0	99	AAGGAVCEQPLGLECR	Propionamide(C)@7; Methyl(E)@14; Propionamide(C)@15	Methyl(E)@2359		0.00194041	1728.83	865.423	1728.83	865.422	2	13	1.1.1.592.26	33.8983	24173	3816.96	34.09	0.23	1144.34
1	332.28	332.28	37.35	36.31	35.82	sp|Q9HC84|MUC5B_HUMAN	Mucin-5B OS=Homo sapiens OX=9606 GN=MUC5B PE=1 SV=3			0	99	AAGGAVCEQPLGLECR	Propionamide(C)@7; Propionamide(C)@15			0.00336242	1714.82	858.415	1714.81	858.414	2	26	1.1.1.528.21	30.2159	1051536	619336	30.11	0.23	381452
1	332.28	332.28	37.35	36.31	35.82	sp|Q9HC84|MUC5B_HUMAN	Mucin-5B OS=Homo sapiens OX=9606 GN=MUC5B PE=1 SV=3			0	99	AAGGAVCEQPLGLECR	Propionamide(C)@7; Propionamide(C)@15			-0.00113948	1714.81	858.413	1714.81	858.414	2	24	4.1.1.523.56	29.7931	5067.56	4029.59	29.86	0.12	2584.35
1	332.28	332.28	37.35	36.31	35.82	sp|Q9HC84|MUC5B_HUMAN	Mucin-5B OS=Homo sapiens OX=9606 GN=MUC5B PE=1 SV=3			0	99	AAGGAVCEQPLGLECR	Propionamide(C)@7; Propionamide(C)@15			-0.00482999	1714.81	858.411	1714.81	858.414	2	21	5.1.1.526.23	30.3471	2030.47	1368.5	30.46	0.17	456.547
1	332.28	332.28	37.35	36.31	35.82	sp|Q9HC84|MUC5B_HUMAN	Mucin-5B OS=Homo sapiens OX=9606 GN=MUC5B PE=1 SV=3			0	99	AAGGAVCEQPLGLECR	Propionamide(C)@7; Propionamide(C)@15			-0.00482999	1714.81	858.411	1714.81	858.414	2	14	5.1.1.531.24	30.6353	2030.47	296.93	30.46	0.17	128.812
1	332.28	332.28	37.35	36.31	35.82	sp|Q9HC84|MUC5B_HUMAN	Mucin-5B OS=Homo sapiens OX=9606 GN=MUC5B PE=1 SV=3			0	99	AAGGAVCEQPLGLECR	Propionamide(C)@7; Methyl(E)@14; Propionamide(C)@15	Methyl(E)@2359		-0.000795622	1728.83	865.421	1728.83	865.422	2	21	6.1.1.596.16	34.3059	3778.34	2498.1	34.38	0.17	963.942
1	332.28	332.28	37.35	36.31	35.82	sp|Q9HC84|MUC5B_HUMAN	Mucin-5B OS=Homo sapiens OX=9606 GN=MUC5B PE=1 SV=3			0	99	AAGGAVCEQPLGLECR	Propionamide(C)@7; Methyl(E)@8; Propionamide(C)@15	Methyl(E)@2353		-0.000795622	1728.83	865.421	1728.83	865.422	2	16	6.1.1.601.12	34.5898	3778.34	866.21	34.38	0.17	327.75
1	332.28	332.28	37.35	36.31	35.82	sp|Q9HC84|MUC5B_HUMAN	Mucin-5B OS=Homo sapiens OX=9606 GN=MUC5B PE=1 SV=3			0	99	AAGGAVCEQPLGLECR	Propionamide(C)@7; Propionamide(C)@15			-0.0254463	1714.79	858.401	1714.81	858.414	2	13	1.1.1.580.33	33.2164	898.61	842.51	33.28	0.4	478.6
1	332.28	332.28	37.35	36.31	35.82	sp|Q9HC84|MUC5B_HUMAN	Mucin-5B OS=Homo sapiens OX=9606 GN=MUC5B PE=1 SV=3			0	99	AAGGAVCEQPLGLECR	Propionamide(C)@7; Delta:H(5)C(2)(P)@10; Propionamide(C)@15	Delta:H(5)C(2)(P)@2355		-0.00690133	1743.85	582.289	1743.85	582.291	3	12	1.1.1.429.14	24.4852	561.12	481.63	24.52	0.12	786.42
1	332.28	332.28	37.35	36.31	35.82	sp|Q9HC84|MUC5B_HUMAN	Mucin-5B OS=Homo sapiens OX=9606 GN=MUC5B PE=1 SV=3			0	99	AAGGAVCEQPLGLECR	Propionamide(C)@7; Propionamide(C)@15; Deamidated(R)@16	Deamidated(R)@2361		0.00364783	1715.8	858.908	1715.8	858.906	2	12	6.1.1.572.18	32.9191	982.58	476.1	32.76	0.23	215.529
1	332.28	332.28	37.35	36.31	35.82	sp|Q9HC84|MUC5B_HUMAN	Mucin-5B OS=Homo sapiens OX=9606 GN=MUC5B PE=1 SV=3			0	99	AAGGAVCEQPLGLECR	Propionamide(C)@7; Deamidated(Q)@9; Propionamide(C)@15			-0.000546809	1715.8	858.905	1715.8	858.906	2	14	1.1.1.565.21	32.3431	5305.73	4091.48	32.42	0.29	854.067
1	332.28	332.28	37.35	36.31	35.82	sp|Q9HC84|MUC5B_HUMAN	Mucin-5B OS=Homo sapiens OX=9606 GN=MUC5B PE=1 SV=3			0	99	AAGGAVCEQPLGLECR	Propionamide(C)@7; Deamidated(Q)@9; Propionamide(C)@15			0.0150652	1715.81	858.913	1715.8	858.906	2	11	1.1.1.655.24	37.5433	230.61	228.3	37.66	0.81	318.686
1	332.28	332.28	37.35	36.31	35.82	sp|Q9HC84|MUC5B_HUMAN	Mucin-5B OS=Homo sapiens OX=9606 GN=MUC5B PE=1 SV=3			0	99	AAGGAVCEQPLGLECR	Propionamide(C)@7; Oxidation(P)@10; Propionamide(C)@15	Oxidation(P)@2355		-0.0025986	1730.81	866.41	1730.81	866.411	2	16	1.1.1.489.28	27.977	15748.8	9302.98	28.09	0.17	3677.51
1	332.28	332.28	37.35	36.31	35.82	sp|Q9HC84|MUC5B_HUMAN	Mucin-5B OS=Homo sapiens OX=9606 GN=MUC5B PE=1 SV=3			0	99	AAGGAVCEQPLGLECR	Propionamide(C)@7; Oxidation(P)@10; Propionamide(C)@15	Oxidation(P)@2355		-0.0023243	1730.81	866.41	1730.81	866.411	2	13	6.1.1.492.20	28.3096	3081.09	1536.84	28.43	0.23	656.076
1	332.28	332.28	37.35	36.31	35.82	sp|Q9HC84|MUC5B_HUMAN	Mucin-5B OS=Homo sapiens OX=9606 GN=MUC5B PE=1 SV=3			0	99	AAGGAVCEQPLGLECR	Propionamide(C)@7; Propionamide(C)@15; Deamidated(R)@16	Deamidated(R)@2361		-0.000546809	1715.8	858.905	1715.8	858.906	2	20	1.1.1.570.22	32.6301	5305.73	2529.96	32.42	0.29	936.618
1	332.28	332.28	37.35	36.31	35.82	sp|Q9HC84|MUC5B_HUMAN	Mucin-5B OS=Homo sapiens OX=9606 GN=MUC5B PE=1 SV=3			0	99	AAGGAVCEQPLGLECR	Propionamide(C)@7; Oxidation(P)@10; Propionamide(C)@15	Oxidation(P)@2355		-0.00183602	1730.81	866.41	1730.81	866.411	2	12	6.1.1.532.20	30.6104	364.53	298.02	30.52	0.17	244.547
1	332.28	332.28	37.35	36.31	35.82	sp|Q9HC84|MUC5B_HUMAN	Mucin-5B OS=Homo sapiens OX=9606 GN=MUC5B PE=1 SV=3			0	96.06	AAGGAVCEQPLGLECR	Propionamide(C)@7; Oxidation(P)@10; Propionamide(C)@15	Oxidation(P)@2355		-0.00980078	1730.8	866.406	1730.81	866.411	2	12	1.1.1.525.30	30.0456	1143.97	646.74	30.23	0.63	876.699
1	332.28	332.28	37.35	36.31	35.82	sp|Q9HC84|MUC5B_HUMAN	Mucin-5B OS=Homo sapiens OX=9606 GN=MUC5B PE=1 SV=3			0	93.93	AAGGAVCEQPLGLECR	Propionamide(C)@7; Propionamide(C)@15			-0.0128881	1714.8	858.407	1714.81	858.414	2	8	1.1.1.622.25	35.6312	423.89	368.19	35.7	1.04	259.748
1	332.28	332.28	37.35	36.31	35.82	sp|Q9HC84|MUC5B_HUMAN	Mucin-5B OS=Homo sapiens OX=9606 GN=MUC5B PE=1 SV=3			0	93.67	AAGGAVCEQPLGLECR	Propionamide(C)@7; Propionamide(C)@15			0.00336242	1714.82	858.415	1714.81	858.414	2	11	1.1.1.533.23	30.5084	1051536	57266.3	30.11	0.23	787.571
1	332.28	332.28	37.35	36.31	35.82	sp|Q9HC84|MUC5B_HUMAN	Mucin-5B OS=Homo sapiens OX=9606 GN=MUC5B PE=1 SV=3			0	93.58	AAGGAVCEQPLGLECR	Propionamide(C)@7; Oxidation(P)@10; Propionamide(C)@15	Oxidation(P)@2355		0.00704499	1730.82	866.415	1730.81	866.411	2	11	1.1.1.526.29	30.1011	1273.67	849.49	30.23	0.34	1098.54
1	332.28	332.28	37.35	36.31	35.82	sp|Q9HC84|MUC5B_HUMAN	Mucin-5B OS=Homo sapiens OX=9606 GN=MUC5B PE=1 SV=3			0	91.35	AAGGAVCEQPLGLECR	Propionamide(C)@7; Cation:K(E)@8; Propionamide(C)@15			-0.0115117	1752.76	585.26	1752.77	585.264	3	8	1.1.1.525.16	30.0241	1535.24	1158.41	30.11	0.29	751.149
1	332.28	332.28	37.35	36.31	35.82	sp|Q9HC84|MUC5B_HUMAN	Mucin-5B OS=Homo sapiens OX=9606 GN=MUC5B PE=1 SV=3			0	87.62	AAGGAVCEQPLGLECR	Propionamide(C)@7; Propionamide(C)@15			-0.00221172	1714.81	572.611	1714.81	572.612	3	8	1.1.1.530.15	30.3099	648.66	526.13	30.28	0.34	402.305
1	332.28	332.28	37.35	36.31	35.82	sp|Q9HC84|MUC5B_HUMAN	Mucin-5B OS=Homo sapiens OX=9606 GN=MUC5B PE=1 SV=3			0	86.54	AAGGAVCEQPLGLECR	Propionamide(C)@7; Propionamide(C)@15			-0.00188662	1714.81	858.413	1714.81	858.414	2	20	1.1.1.558.27	31.9501	2997.91	2139.39	31.78	0.69	1452.29
1	332.28	332.28	37.35	36.31	35.82	sp|Q9HC84|MUC5B_HUMAN	Mucin-5B OS=Homo sapiens OX=9606 GN=MUC5B PE=1 SV=3			0	84.45	AAGGAVCEQPLGLECR	Propionamide(C)@7; Dehydrated(E)@8; Oxidation(P)@10; Propionamide(C)@15	Oxidation(P)@2355		-0.0290195	1712.77	857.391	1712.8	857.406	2	14	6.1.1.530.18	30.4941	390.54	378.95	30.5	0.17	4480.39
1	332.28	332.28	37.35	36.31	35.82	sp|Q9HC84|MUC5B_HUMAN	Mucin-5B OS=Homo sapiens OX=9606 GN=MUC5B PE=1 SV=3			0	83.89	AAGGAVCEQPLGLECR	Propionamide(C)@7; Oxidation(P)@10; Propionamide(C)@15	Oxidation(P)@2355		-0.0025986	1730.81	866.41	1730.81	866.411	2	9	1.1.1.494.26	28.2633	15748.8	3854.23	28.09	0.17	944.998
1	332.28	332.28	37.35	36.31	35.82	sp|Q9HC84|MUC5B_HUMAN	Mucin-5B OS=Homo sapiens OX=9606 GN=MUC5B PE=1 SV=3			0	81.13	AAGGAVCEQPLGLECR	Propionamide(C)@7; Dehydrated(E)@8; Oxidation(P)@10; Propionamide(C)@15	Oxidation(P)@2355		-0.0312884	1712.77	857.39	1712.8	857.406	2	14	1.1.1.526.28	30.0996	1658.63	1612.67	30.11	0.23	18538.2
1	332.28	332.28	37.35	36.31	35.82	sp|Q9HC84|MUC5B_HUMAN	Mucin-5B OS=Homo sapiens OX=9606 GN=MUC5B PE=1 SV=3			0	65.43	AAGGAVCEQPLGLECR	Propionamide(C)@7; Oxidation(P)@10; Propionamide(C)@15	Oxidation(P)@2355		-0.00342293	1730.8	866.409	1730.81	866.411	2	9	6.1.1.502.17	28.8819	1255.84	723.89	28.78	0.23	313.781
1	332.28	332.28	37.35	36.31	35.82	sp|Q9HC84|MUC5B_HUMAN	Mucin-5B OS=Homo sapiens OX=9606 GN=MUC5B PE=1 SV=3			0	59.57	AAGGAVCEQPLGLECR	Propionamide(C)@7; Propionamide(C)@15			0.00336242	1714.82	858.415	1714.81	858.414	2	24	1.1.1.527.17	30.1473	1051536	849958	30.11	0.23	362911
1	332.28	332.28	37.35	36.31	35.82	sp|Q9HC84|MUC5B_HUMAN	Mucin-5B OS=Homo sapiens OX=9606 GN=MUC5B PE=1 SV=3			0	59	AAGGAVCEQPLGLECR	Propionamide(C)@7; Methyl(Q)@9; Propionamide(C)@15	Methyl(Q)@2354		-0.000795622	1728.83	865.421	1728.83	865.422	2	16	6.1.1.601.12	34.5898	3778.34	866.21	34.38	0.17	327.75
1	332.28	332.28	37.35	36.31	35.82	sp|Q9HC84|MUC5B_HUMAN	Mucin-5B OS=Homo sapiens OX=9606 GN=MUC5B PE=1 SV=3			0	55.76	AAGGAVCEQPLGLECR	Propionamide(C)@7; Propionamide(C)@15			0.00334732	1714.82	858.415	1714.81	858.414	2	9	1.1.1.675.25	38.6902	216.68	149.16	38.59	0.52	793.245
1	332.28	332.28	37.35	36.31	35.82	sp|Q9HC84|MUC5B_HUMAN	Mucin-5B OS=Homo sapiens OX=9606 GN=MUC5B PE=1 SV=3			0	53.49	AAGGAVCEQPLGLECR	Propionamide(C)@7; Methyl(Q)@9; Propionamide(C)@15	Methyl(Q)@2354		0.00194041	1728.83	865.423	1728.83	865.422	2	20	1.1.1.598.26	34.2511	24173	6677.91	34.09	0.23	2063.88
1	332.28	332.28	37.35	36.31	35.82	sp|Q9HC84|MUC5B_HUMAN	Mucin-5B OS=Homo sapiens OX=9606 GN=MUC5B PE=1 SV=3			0	49.07	AAGGAVCEQPLGLECR	Propionamide(C)@7; Methyl(E)@14; Propionamide(C)@15; Deamidated(R)@16	Methyl(E)@2359; Deamidated(R)@2361		0.00071874	1729.81	865.914	1729.81	865.914	2	9	1.1.1.650.28	37.2526	611.73	193.81	37.09	0.23	264.64
1	332.28	332.28	37.35	36.31	35.82	sp|Q9HC84|MUC5B_HUMAN	Mucin-5B OS=Homo sapiens OX=9606 GN=MUC5B PE=1 SV=3			0	43.43	AAGGAVCEQPLGLECR	Propionamide(C)@7; Oxidation(P)@10; Propionamide(C)@15	Oxidation(P)@2355		-0.00540623	1730.8	866.409	1730.81	866.411	2	15	1.1.1.510.26	29.185	1039.41	1011.78	29.25	0.29	509.799
1	332.28	332.28	37.35	36.31	35.82	sp|Q9HC84|MUC5B_HUMAN	Mucin-5B OS=Homo sapiens OX=9606 GN=MUC5B PE=1 SV=3			0	42.92	AAGGAVCEQPLGLECR	Propionamide(C)@7; Methyl(L)@11; Propionamide(C)@15	Methyl(L)@2356		0.00194041	1728.83	865.423	1728.83	865.422	2	13	1.1.1.600.26	34.3633	24173	1691.47	34.09	0.23	537.169
1	332.28	332.28	37.35	36.31	35.82	sp|Q9HC84|MUC5B_HUMAN	Mucin-5B OS=Homo sapiens OX=9606 GN=MUC5B PE=1 SV=3			0	31.36	AAGGAVCEQPLGLECR	Propionamide(C)@7; Cation:Na(E)@8; Deamidated(Q)@9; Propionamide(C)@15			0.0173443	1737.8	580.273	1737.78	580.267	3	8	1.1.1.529.8	30.2621	452.89	254.26	30.06	0.34	483.221
1	332.28	332.28	37.35	36.31	35.82	sp|Q9HC84|MUC5B_HUMAN	Mucin-5B OS=Homo sapiens OX=9606 GN=MUC5B PE=1 SV=3			0	24.08	AAGGAVCEQPLGLECR	Propionamide(C)@7; Methyl(L)@13; Propionamide(C)@15	Methyl(L)@2358		0.00194041	1728.83	865.423	1728.83	865.422	2	13	1.1.1.592.26	33.8983	24173	3816.96	34.09	0.23	1144.34
1	332.28	332.28	37.35	36.31	35.82	sp|Q9HC84|MUC5B_HUMAN	Mucin-5B OS=Homo sapiens OX=9606 GN=MUC5B PE=1 SV=3			0	24.08	AAGGAVCEQPLGLECR	Propionamide(C)@7; Methyl(L)@13; Propionamide(C)@15	Methyl(L)@2358		0.00194041	1728.83	865.423	1728.83	865.422	2	23	1.1.1.593.22	33.9567	24173	10019.8	34.09	0.23	3401.45
1	332.28	332.28	37.35	36.31	35.82	sp|Q9HC84|MUC5B_HUMAN	Mucin-5B OS=Homo sapiens OX=9606 GN=MUC5B PE=1 SV=3			0	24.08	AAGGAVCEQPLGLECR	Propionamide(C)@7; Methyl(L)@11; Propionamide(C)@15	Methyl(L)@2356		0.00194041	1728.83	865.423	1728.83	865.422	2	20	1.1.1.598.26	34.2511	24173	6677.91	34.09	0.23	2063.88
1	332.28	332.28	37.35	36.31	35.82	sp|Q9HC84|MUC5B_HUMAN	Mucin-5B OS=Homo sapiens OX=9606 GN=MUC5B PE=1 SV=3			0	19.97	AAGGAVCEQPLGLECR	Propionamide(C)@7; Propionamide(C)@15; Oxidation(R)@16	Oxidation(R)@2361		-0.0023243	1730.81	866.41	1730.81	866.411	2	14	6.1.1.492.20	28.3096	3081.09	1536.84	28.43	0.23	656.076
1	332.28	332.28	37.35	36.31	35.82	sp|Q9HC84|MUC5B_HUMAN	Mucin-5B OS=Homo sapiens OX=9606 GN=MUC5B PE=1 SV=3			0	17.57	AAGGAVCEQPLGLECR	Propionamide(C)@7; Methyl(L)@13; Propionamide(C)@15; Deamidated(R)@16	Methyl(L)@2358; Deamidated(R)@2361		0.00071874	1729.81	865.914	1729.81	865.914	2	9	1.1.1.650.28	37.2526	611.73	193.81	37.09	0.23	264.64
1	332.28	332.28	37.35	36.31	35.82	sp|Q9HC84|MUC5B_HUMAN	Mucin-5B OS=Homo sapiens OX=9606 GN=MUC5B PE=1 SV=3			0	15.54	AAGGAVCEQPLGLECR	Propionamide(C)@7; Oxidation(P)@10; Propionamide(C)@15	Oxidation(P)@2355		-0.0023243	1730.81	866.41	1730.81	866.411	2	8	6.1.1.497.20	28.5989	3081.09	983.64	28.43	0.23	277.161
1	332.28	332.28	37.35	36.31	35.82	sp|Q9HC84|MUC5B_HUMAN	Mucin-5B OS=Homo sapiens OX=9606 GN=MUC5B PE=1 SV=3			0	99	AAGGAVCEQPLGLECRAQA	Propionamide(C)@7; Cation:K(E)@14; Propionamide(C)@15		cleaved A-Q@C-term; missed R-A@16	-0.00261658	2022.9	1012.46	2022.9	1012.46	2	13	6.1.1.568.20	32.6933	390.84	390.4	32.7	0.35	258.771
1	332.28	332.28	37.35	36.31	35.82	sp|Q9HC84|MUC5B_HUMAN	Mucin-5B OS=Homo sapiens OX=9606 GN=MUC5B PE=1 SV=3			0	41.73	AAGGKMCWAPK	Propionamide(K)@5; Propionamide(C)@7		missed K-M@5	0.00145606	1260.61	421.211	1260.61	421.211	3	7	6.1.1.333.7	19.1086	174.95	172.49	19.14	0.17	204.673
1	332.28	332.28	37.35	36.31	35.82	sp|Q9HC84|MUC5B_HUMAN	Mucin-5B OS=Homo sapiens OX=9606 GN=MUC5B PE=1 SV=3			0	99	AAQLPDMPLEELGQQVDCDR	Propionamide(C)@18			0.00475382	2298.07	1150.04	2298.06	1150.04	2	25	6.1.1.843.17	48.5539	16754.2	3885.49	48.73	0.23	903.29
1	332.28	332.28	37.35	36.31	35.82	sp|Q9HC84|MUC5B_HUMAN	Mucin-5B OS=Homo sapiens OX=9606 GN=MUC5B PE=1 SV=3			0	99	AAQLPDMPLEELGQQVDCDR	Propionamide@N-term; Cation:K(D)@6; Oxidation(M)@7; Propionamide(C)@18			0.0250758	2423.08	1212.55	2423.05	1212.53	2	10	6.1.1.845.19	48.6686	573.59	553.47	48.73	0.17	321.064
1	332.28	332.28	37.35	36.31	35.82	sp|Q9HC84|MUC5B_HUMAN	Mucin-5B OS=Homo sapiens OX=9606 GN=MUC5B PE=1 SV=3			0	99	AAQLPDMPLEELGQQVDCDR	Propionamide(C)@18			-0.00137901	2298.06	767.028	2298.06	767.028	3	11	6.1.1.846.11	48.7016	657.1	614.61	48.73	0.46	567.746
1	332.28	332.28	37.35	36.31	35.82	sp|Q9HC84|MUC5B_HUMAN	Mucin-5B OS=Homo sapiens OX=9606 GN=MUC5B PE=1 SV=3			0	99	AAQLPDMPLEELGQQVDCDR	Propionamide(C)@18			0.00475382	2298.07	1150.04	2298.06	1150.04	2	25	6.1.1.848.16	48.8411	16754.2	9219.93	48.73	0.23	2002.64
1	332.28	332.28	37.35	36.31	35.82	sp|Q9HC84|MUC5B_HUMAN	Mucin-5B OS=Homo sapiens OX=9606 GN=MUC5B PE=1 SV=3			0	99	AAQLPDMPLEELGQQVDCDR	Propionamide(C)@18			0.00475382	2298.07	1150.04	2298.06	1150.04	2	20	6.1.1.853.18	49.1282	16754.2	460.53	48.73	0.23	253.83
1	332.28	332.28	37.35	36.31	35.82	sp|Q9HC84|MUC5B_HUMAN	Mucin-5B OS=Homo sapiens OX=9606 GN=MUC5B PE=1 SV=3			0	99	AAQLPDMPLEELGQQVDCDR	Propionamide(C)@18			-0.00482952	2298.06	1150.04	2298.06	1150.04	2	27	7.1.1.839.19	48.18	418.44	411.8	48.14	0.11	1838.66
1	332.28	332.28	37.35	36.31	35.82	sp|Q9HC84|MUC5B_HUMAN	Mucin-5B OS=Homo sapiens OX=9606 GN=MUC5B PE=1 SV=3			0	99	AAQLPDMPLEELGQQVDCDR	Oxidation(M)@7; Deamidated(Q)@14; Propionamide(C)@18			0.00792469	2315.05	1158.53	2315.04	1158.53	2	20	1.1.1.747.34	42.8432	4509.42	3389.62	42.91	0.35	1976.09
1	332.28	332.28	37.35	36.31	35.82	sp|Q9HC84|MUC5B_HUMAN	Mucin-5B OS=Homo sapiens OX=9606 GN=MUC5B PE=1 SV=3			0	99	AAQLPDMPLEELGQQVDCDR	Oxidation(M)@7; Propionamide(C)@18			-0.00293603	2314.05	1158.03	2314.06	1158.04	2	24	1.1.1.749.35	42.9586	9231.79	8777.17	42.91	0.17	4143.29
1	332.28	332.28	37.35	36.31	35.82	sp|Q9HC84|MUC5B_HUMAN	Mucin-5B OS=Homo sapiens OX=9606 GN=MUC5B PE=1 SV=3			0	99	AAQLPDMPLEELGQQVDCDR	Deamidated(Q)@3; Oxidation(M)@7; Propionamide(C)@18			0.00792469	2315.05	1158.53	2315.04	1158.53	2	15	1.1.1.754.26	43.2427	4509.42	1712.82	42.91	0.35	1104.9
1	332.28	332.28	37.35	36.31	35.82	sp|Q9HC84|MUC5B_HUMAN	Mucin-5B OS=Homo sapiens OX=9606 GN=MUC5B PE=1 SV=3			0	99	AAQLPDMPLEELGQQVDCDR	Oxidation(M)@7; Propionamide(C)@18			-0.00667458	2314.05	1158.03	2314.06	1158.04	2	19	1.1.1.843.23	48.3632	1405.81	1297.33	48.43	0.17	937.816
1	332.28	332.28	37.35	36.31	35.82	sp|Q9HC84|MUC5B_HUMAN	Mucin-5B OS=Homo sapiens OX=9606 GN=MUC5B PE=1 SV=3			0	99	AAQLPDMPLEELGQQVDCDR	Propionamide(C)@18			0.012098	2298.07	767.032	2298.06	767.028	3	24	1.1.1.845.9	48.4472	3919.29	3781.61	48.43	0.17	2164.49
1	332.28	332.28	37.35	36.31	35.82	sp|Q9HC84|MUC5B_HUMAN	Mucin-5B OS=Homo sapiens OX=9606 GN=MUC5B PE=1 SV=3			0	99	AAQLPDMPLEELGQQVDCDR	Propionamide(C)@18			0.00942016	2298.07	1150.04	2298.06	1150.04	2	29	1.1.1.846.26	48.5361	86960.5	56601.2	48.43	0.17	23005.3
1	332.28	332.28	37.35	36.31	35.82	sp|Q9HC84|MUC5B_HUMAN	Mucin-5B OS=Homo sapiens OX=9606 GN=MUC5B PE=1 SV=3			0	99	AAQLPDMPLEELGQQVDCDR	Oxidation(M)@7; Propionamide(C)@18			-0.00667458	2314.05	1158.03	2314.06	1158.04	2	19	1.1.1.848.26	48.6487	1405.81	178.28	48.43	0.17	406.6
1	332.28	332.28	37.35	36.31	35.82	sp|Q9HC84|MUC5B_HUMAN	Mucin-5B OS=Homo sapiens OX=9606 GN=MUC5B PE=1 SV=3			0	99	AAQLPDMPLEELGQQVDCDR	Propionamide(C)@18; Dehydrated(D)@19			0.0504347	2280.1	1141.06	2280.05	1141.03	2	21	1.1.1.851.26	48.8269	213.61	187.15	48.83	0.29	455.63
1	332.28	332.28	37.35	36.31	35.82	sp|Q9HC84|MUC5B_HUMAN	Mucin-5B OS=Homo sapiens OX=9606 GN=MUC5B PE=1 SV=3			0	99	AAQLPDMPLEELGQQVDCDR	Propionamide(C)@18			0.00942016	2298.07	1150.04	2298.06	1150.04	2	22	1.1.1.851.27	48.8274	86960.5	3137.22	48.43	0.17	1363.35
1	332.28	332.28	37.35	36.31	35.82	sp|Q9HC84|MUC5B_HUMAN	Mucin-5B OS=Homo sapiens OX=9606 GN=MUC5B PE=1 SV=3			0	99	AAQLPDMPLEELGQQVDCDR	Propionamide(C)@18			0.00942016	2298.07	1150.04	2298.06	1150.04	2	22	1.1.1.856.22	49.1155	86960.5	1162.74	48.43	0.17	772.371
1	332.28	332.28	37.35	36.31	35.82	sp|Q9HC84|MUC5B_HUMAN	Mucin-5B OS=Homo sapiens OX=9606 GN=MUC5B PE=1 SV=3			0	99	AAQLPDMPLEELGQQVDCDR	Propionamide(C)@18			0.00942016	2298.07	1150.04	2298.06	1150.04	2	23	1.1.1.861.21	49.405	86960.5	706.58	48.43	0.17	545.329
1	332.28	332.28	37.35	36.31	35.82	sp|Q9HC84|MUC5B_HUMAN	Mucin-5B OS=Homo sapiens OX=9606 GN=MUC5B PE=1 SV=3			0	99	AAQLPDMPLEELGQQVDCDR	Deamidated(Q)@15; Propionamide(C)@18			0.00197076	2299.05	1150.53	2299.05	1150.53	2	15	1.1.1.879.19	50.4469	463.81	384.43	50.39	0.23	349.038
1	332.28	332.28	37.35	36.31	35.82	sp|Q9HC84|MUC5B_HUMAN	Mucin-5B OS=Homo sapiens OX=9606 GN=MUC5B PE=1 SV=3			0	99	AAQLPDMPLEELGQQVDCDR	Methyl(E)@10; Propionamide(C)@18	Methyl(E)@1391		0.00212358	2312.08	1157.05	2312.08	1157.05	2	25	1.1.1.886.20	50.8459	1022.55	621.76	51.09	0.35	601.249
1	332.28	332.28	37.35	36.31	35.82	sp|Q9HC84|MUC5B_HUMAN	Mucin-5B OS=Homo sapiens OX=9606 GN=MUC5B PE=1 SV=3			0	99	AAQLPDMPLEELGQQVDCDR	Methyl(E)@10; Propionamide(C)@18	Methyl(E)@1391		0.00212358	2312.08	1157.05	2312.08	1157.05	2	18	1.1.1.892.22	51.1985	1022.55	715.9	51.09	0.35	559.727
1	332.28	332.28	37.35	36.31	35.82	sp|Q9HC84|MUC5B_HUMAN	Mucin-5B OS=Homo sapiens OX=9606 GN=MUC5B PE=1 SV=3			0	99	AAQLPDMPLEELGQQVDCDR	Methyl(E)@11; Propionamide(C)@18	Methyl(E)@1392		0.00212358	2312.08	1157.05	2312.08	1157.05	2	18	1.1.1.892.22	51.1985	1022.55	715.9	51.09	0.35	559.727
1	332.28	332.28	37.35	36.31	35.82	sp|Q9HC84|MUC5B_HUMAN	Mucin-5B OS=Homo sapiens OX=9606 GN=MUC5B PE=1 SV=3			0	99	AAQLPDMPLEELGQQVDCDR	Oxidation(M)@7; Propionamide(C)@18			-0.000149648	2314.06	1158.04	2314.06	1158.04	2	17	6.1.1.748.19	43.0806	2758.02	1498.14	43.2	0.29	556.104
1	332.28	332.28	37.35	36.31	35.82	sp|Q9HC84|MUC5B_HUMAN	Mucin-5B OS=Homo sapiens OX=9606 GN=MUC5B PE=1 SV=3			0	99	AAQLPDMPLEELGQQVDCDR	Oxidation(M)@7; Propionamide(C)@18			-0.000149648	2314.06	1158.04	2314.06	1158.04	2	24	6.1.1.749.21	43.1386	2758.02	2260.14	43.2	0.29	932.087
1	332.28	332.28	37.35	36.31	35.82	sp|Q9HC84|MUC5B_HUMAN	Mucin-5B OS=Homo sapiens OX=9606 GN=MUC5B PE=1 SV=3			0	99	AAQLPDMPLEELGQQVDCDR	Oxidation(M)@7; Propionamide(C)@18			-0.000149648	2314.06	1158.04	2314.06	1158.04	2	19	6.1.1.754.22	43.4271	2758.02	1451.79	43.2	0.29	523.885
1	332.28	332.28	37.35	36.31	35.82	sp|Q9HC84|MUC5B_HUMAN	Mucin-5B OS=Homo sapiens OX=9606 GN=MUC5B PE=1 SV=3			0	99	AAQLPDMPLEELGQQVDCDR	Propionamide(C)@18			-0.01198	2298.05	1150.03	2298.06	1150.04	2	14	1.1.1.818.27	46.9228	376.04	317.03	46.88	0.17	618.505
1	332.28	332.28	37.35	36.31	35.82	sp|Q9HC84|MUC5B_HUMAN	Mucin-5B OS=Homo sapiens OX=9606 GN=MUC5B PE=1 SV=3			0	99	AAQLPDMPLEELGQQVDCDR	Propionamide(C)@18			0.012098	2298.07	767.032	2298.06	767.028	3	17	1.1.1.844.14	48.3908	3919.29	3230.92	48.43	0.17	1946.8
1	332.28	332.28	37.35	36.31	35.82	sp|Q9HC84|MUC5B_HUMAN	Mucin-5B OS=Homo sapiens OX=9606 GN=MUC5B PE=1 SV=3			0	99	AAQLPDMPLEELGQQVDCDR	Propionamide(C)@18			-0.0266285	2298.04	1150.03	2298.06	1150.04	2	29	1.1.1.841.25	48.2501	24.278	24.278			2417.91
1	332.28	332.28	37.35	36.31	35.82	sp|Q9HC84|MUC5B_HUMAN	Mucin-5B OS=Homo sapiens OX=9606 GN=MUC5B PE=1 SV=3			0	99	AAQLPDMPLEELGQQVDCDR	Methyl(E)@11; Propionamide(C)@18	Methyl(E)@1392		0.00212358	2312.08	1157.05	2312.08	1157.05	2	15	1.1.1.892.23	51.2005	1022.55	707.11	51.09	0.35	527.391
1	332.28	332.28	37.35	36.31	35.82	sp|Q9HC84|MUC5B_HUMAN	Mucin-5B OS=Homo sapiens OX=9606 GN=MUC5B PE=1 SV=3			0	99	AAQLPDMPLEELGQQVDCDR	Propionamide(C)@18			-0.01198	2298.05	1150.03	2298.06	1150.04	2	11	1.1.1.819.29	46.9853	376.04	217.19	46.88	0.17	334.072
1	332.28	332.28	37.35	36.31	35.82	sp|Q9HC84|MUC5B_HUMAN	Mucin-5B OS=Homo sapiens OX=9606 GN=MUC5B PE=1 SV=3			0	97.88	AAQLPDMPLEELGQQVDCDR	Carbamyl(M)@7; Propionamide(C)@18			-0.0115464	2341.06	781.359	2341.07	781.363	3	12	1.1.1.845.11	48.4513	161.83	122.16	48.32	0.29	602.864
1	332.28	332.28	37.35	36.31	35.82	sp|Q9HC84|MUC5B_HUMAN	Mucin-5B OS=Homo sapiens OX=9606 GN=MUC5B PE=1 SV=3			0	95.35	AAQLPDMPLEELGQQVDCDR	Propionamide@N-term; Cation:K(D)@6; Oxidation(M)@7; Propionamide(C)@18			0.0293025	2423.08	1212.55	2423.05	1212.53	2	12	1.1.1.843.24	48.3647	3314.85	2597.3	48.43	0.12	988.941
1	332.28	332.28	37.35	36.31	35.82	sp|Q9HC84|MUC5B_HUMAN	Mucin-5B OS=Homo sapiens OX=9606 GN=MUC5B PE=1 SV=3			0	95.35	AAQLPDMPLEELGQQVDCDR	Propionamide(C)@18			0.012098	2298.07	767.032	2298.06	767.028	3	10	1.1.1.847.19	48.5784	3919.29	1459.38	48.43	0.17	1545.54
1	332.28	332.28	37.35	36.31	35.82	sp|Q9HC84|MUC5B_HUMAN	Mucin-5B OS=Homo sapiens OX=9606 GN=MUC5B PE=1 SV=3			0	93.57	AAQLPDMPLEELGQQVDCDR	Propionamide@N-term; Cation:K(D)@6; Oxidation(M)@7; Propionamide(C)@18			0.0293025	2423.08	1212.55	2423.05	1212.53	2	12	1.1.1.848.28	48.6552	3314.85	367.9	48.43	0.12	562.285
1	332.28	332.28	37.35	36.31	35.82	sp|Q9HC84|MUC5B_HUMAN	Mucin-5B OS=Homo sapiens OX=9606 GN=MUC5B PE=1 SV=3			0	89.68	AAQLPDMPLEELGQQVDCDR	Cation:K(E)@11; Propionamide(C)@18			0.00341786	2336.02	585.013	2336.02	585.012	4	9	1.1.1.843.3	48.3213	2088.55	1109.25	48.43	0.17	315.747
1	332.28	332.28	37.35	36.31	35.82	sp|Q9HC84|MUC5B_HUMAN	Mucin-5B OS=Homo sapiens OX=9606 GN=MUC5B PE=1 SV=3			0	89.68	AAQLPDMPLEELGQQVDCDR	Cation:K(E)@10; Propionamide(C)@18			0.00341786	2336.02	585.013	2336.02	585.012	4	9	1.1.1.843.3	48.3213	2088.55	1109.25	48.43	0.17	315.747
1	332.28	332.28	37.35	36.31	35.82	sp|Q9HC84|MUC5B_HUMAN	Mucin-5B OS=Homo sapiens OX=9606 GN=MUC5B PE=1 SV=3			0	89.43	AAQLPDMPLEELGQQVDCDR	Oxidation(D)@17; Propionamide(C)@18	Oxidation(D)@1398		-0.00171532	2314.06	1158.04	2314.06	1158.04	2	12	1.1.1.838.26	48.0784	966.19	934.25	48.09	0.17	750.346
1	332.28	332.28	37.35	36.31	35.82	sp|Q9HC84|MUC5B_HUMAN	Mucin-5B OS=Homo sapiens OX=9606 GN=MUC5B PE=1 SV=3			0	89.43	AAQLPDMPLEELGQQVDCDR	Propionamide(C)@18; Oxidation(D)@19	Oxidation(D)@1400		-0.00171532	2314.06	1158.04	2314.06	1158.04	2	12	1.1.1.838.26	48.0784	966.19	934.25	48.09	0.17	750.346
1	332.28	332.28	37.35	36.31	35.82	sp|Q9HC84|MUC5B_HUMAN	Mucin-5B OS=Homo sapiens OX=9606 GN=MUC5B PE=1 SV=3			0	75.75	AAQLPDMPLEELGQQVDCDR	Propionamide(C)@18			0.012098	2298.07	767.032	2298.06	767.028	3	12	1.1.1.849.13	48.6861	3919.29	277.1	48.43	0.17	825.969
1	332.28	332.28	37.35	36.31	35.82	sp|Q9HC84|MUC5B_HUMAN	Mucin-5B OS=Homo sapiens OX=9606 GN=MUC5B PE=1 SV=3			0	74.18	AAQLPDMPLEELGQQVDCDR	Acetyl@N-term; Dehydrated(D)@6; Propionamide(C)@18	Acetyl@1382		-0.0418208	2322.02	775.014	2322.06	775.028	3	11	1.1.1.844.16	48.3933	1596.94	1442.77	48.43	0.17	714.363
1	332.28	332.28	37.35	36.31	35.82	sp|Q9HC84|MUC5B_HUMAN	Mucin-5B OS=Homo sapiens OX=9606 GN=MUC5B PE=1 SV=3			0	52.28	AAQLPDMPLEELGQQVDCDR	Propionamide(C)@18			0.00942016	2298.07	1150.04	2298.06	1150.04	2	10	1.1.1.845.22	48.4742	86960.5	80159.6	48.43	0.17	1543.05
1	332.28	332.28	37.35	36.31	35.82	sp|Q9HC84|MUC5B_HUMAN	Mucin-5B OS=Homo sapiens OX=9606 GN=MUC5B PE=1 SV=3			0	43.16	AAQLPDMPLEELGQQVDCDR	Propionamide@N-term; Oxidation(P)@5; Cation:K(D)@6; Propionamide(C)@18	Oxidation(P)@1386		0.0293025	2423.08	1212.55	2423.05	1212.53	2	12	1.1.1.843.24	48.3647	3314.85	2597.3	48.43	0.12	988.941
1	332.28	332.28	37.35	36.31	35.82	sp|Q9HC84|MUC5B_HUMAN	Mucin-5B OS=Homo sapiens OX=9606 GN=MUC5B PE=1 SV=3			0	41.46	AAQLPDMPLEELGQQVDCDR	Propionamide@N-term; Oxidation(P)@5; Cation:K(D)@6; Propionamide(C)@18	Oxidation(P)@1386		0.0293025	2423.08	1212.55	2423.05	1212.53	2	12	1.1.1.848.28	48.6552	3314.85	367.9	48.43	0.12	562.285
1	332.28	332.28	37.35	36.31	35.82	sp|Q9HC84|MUC5B_HUMAN	Mucin-5B OS=Homo sapiens OX=9606 GN=MUC5B PE=1 SV=3			0	35.21	AAQLPDMPLEELGQQVDCDR	Oxidation(P)@8; Propionamide(C)@18	Oxidation(P)@1389		-0.00667458	2314.05	1158.03	2314.06	1158.04	2	19	1.1.1.843.23	48.3632	1405.81	1297.33	48.43	0.17	937.816
1	332.28	332.28	37.35	36.31	35.82	sp|Q9HC84|MUC5B_HUMAN	Mucin-5B OS=Homo sapiens OX=9606 GN=MUC5B PE=1 SV=3			0	35.21	AAQLPDMPLEELGQQVDCDR	Oxidation(P)@5; Propionamide(C)@18	Oxidation(P)@1386		-0.00667458	2314.05	1158.03	2314.06	1158.04	2	19	1.1.1.848.26	48.6487	1405.81	178.28	48.43	0.17	406.6
1	332.28	332.28	37.35	36.31	35.82	sp|Q9HC84|MUC5B_HUMAN	Mucin-5B OS=Homo sapiens OX=9606 GN=MUC5B PE=1 SV=3			0	18.1	AAQLPDMPLEELGQQVDCDR	Deamidated(Q)@14; Propionamide(C)@18			0.00197076	2299.05	1150.53	2299.05	1150.53	2	14	1.1.1.879.19	50.4469	463.81	384.43	50.39	0.23	349.038
1	332.28	332.28	37.35	36.31	35.82	sp|Q9HC84|MUC5B_HUMAN	Mucin-5B OS=Homo sapiens OX=9606 GN=MUC5B PE=1 SV=3			0	17.64	AAQLPDMPLEELGQQVDCDR	Methyl(E)@10; Propionamide(C)@18	Methyl(E)@1391		0.00212358	2312.08	1157.05	2312.08	1157.05	2	15	1.1.1.892.23	51.2005	1022.55	707.11	51.09	0.35	527.391
1	332.28	332.28	37.35	36.31	35.82	sp|Q9HC84|MUC5B_HUMAN	Mucin-5B OS=Homo sapiens OX=9606 GN=MUC5B PE=1 SV=3			0	16.81	AAQLPDMPLEELGQQVDCDR	Cation:K(D)@6; Propionamide(C)@18			0.00341786	2336.02	585.013	2336.02	585.012	4	8	1.1.1.843.3	48.3213	2088.55	1109.25	48.43	0.17	315.747
1	332.28	332.28	37.35	36.31	35.82	sp|Q9HC84|MUC5B_HUMAN	Mucin-5B OS=Homo sapiens OX=9606 GN=MUC5B PE=1 SV=3			0	15.75	AAQLPDMPLEELGQQVDCDR	Propionamide(C)@18			0.012098	2298.07	767.032	2298.06	767.028	3	7	1.1.1.844.13	48.3898	3919.29	3213.72	48.43	0.17	1814.78
1	332.28	332.28	37.35	36.31	35.82	sp|Q9HC84|MUC5B_HUMAN	Mucin-5B OS=Homo sapiens OX=9606 GN=MUC5B PE=1 SV=3			0	29.93	AAQLPDMPLEELGQQVDCDRMR	Propionamide(C)@18; Dethiomethyl(M)@21; Arg-loss@C-term		missed R-M@20	-0.00247972	2381.1	1191.56	2381.1	1191.56	2	23	1.1.1.871.22	49.9843	1007.75	995.99	49.94	0.17	705.014
1	332.28	332.28	37.35	36.31	35.82	sp|Q9HC84|MUC5B_HUMAN	Mucin-5B OS=Homo sapiens OX=9606 GN=MUC5B PE=1 SV=3			0	99	AAYEDFNVQLR				0.00432816	1324.65	663.33	1324.64	663.328	2	17	1.1.1.622.16	35.6142	143230	7423.08	35.87	0.17	838.582
1	332.28	332.28	37.35	36.31	35.82	sp|Q9HC84|MUC5B_HUMAN	Mucin-5B OS=Homo sapiens OX=9606 GN=MUC5B PE=1 SV=3			0	99	AAYEDFNVQLR				0.00432816	1324.65	663.33	1324.64	663.328	2	19	1.1.1.627.14	35.8992	143230	129565	35.87	0.17	46421.7
1	332.28	332.28	37.35	36.31	35.82	sp|Q9HC84|MUC5B_HUMAN	Mucin-5B OS=Homo sapiens OX=9606 GN=MUC5B PE=1 SV=3			0	99	AAYEDFNVQLR				0.00432816	1324.65	663.33	1324.64	663.328	2	19	1.1.1.629.19	36.0245	143230	48065.4	35.87	0.17	1300.46
1	332.28	332.28	37.35	36.31	35.82	sp|Q9HC84|MUC5B_HUMAN	Mucin-5B OS=Homo sapiens OX=9606 GN=MUC5B PE=1 SV=3			0	99	AAYEDFNVQLR				0.00432816	1324.65	663.33	1324.64	663.328	2	16	1.1.1.632.13	36.1891	143230	9264.04	35.87	0.17	2198.14
1	332.28	332.28	37.35	36.31	35.82	sp|Q9HC84|MUC5B_HUMAN	Mucin-5B OS=Homo sapiens OX=9606 GN=MUC5B PE=1 SV=3			0	99	AAYEDFNVQLR				0.00432816	1324.65	663.33	1324.64	663.328	2	12	1.1.1.637.15	36.4785	143230	3325.7	35.87	0.17	1341.62
1	332.28	332.28	37.35	36.31	35.82	sp|Q9HC84|MUC5B_HUMAN	Mucin-5B OS=Homo sapiens OX=9606 GN=MUC5B PE=1 SV=3			0	99	AAYEDFNVQLR				0.00432816	1324.65	663.33	1324.64	663.328	2	13	1.1.1.642.14	36.7659	143230	1846.68	35.87	0.17	689.05
1	332.28	332.28	37.35	36.31	35.82	sp|Q9HC84|MUC5B_HUMAN	Mucin-5B OS=Homo sapiens OX=9606 GN=MUC5B PE=1 SV=3			0	99	AAYEDFNVQLR				0.00432816	1324.65	663.33	1324.64	663.328	2	11	1.1.1.643.17	36.8263	143230	1492.14	35.87	0.17	448.588
1	332.28	332.28	37.35	36.31	35.82	sp|Q9HC84|MUC5B_HUMAN	Mucin-5B OS=Homo sapiens OX=9606 GN=MUC5B PE=1 SV=3			0	99	AAYEDFNVQLR				0.00432816	1324.65	663.33	1324.64	663.328	2	15	1.1.1.647.17	37.0541	143230	1054.77	35.87	0.17	707.94
1	332.28	332.28	37.35	36.31	35.82	sp|Q9HC84|MUC5B_HUMAN	Mucin-5B OS=Homo sapiens OX=9606 GN=MUC5B PE=1 SV=3			0	99	AAYEDFNVQLR				0.00383988	1324.65	663.33	1324.64	663.328	2	13	1.1.1.652.16	37.3509	522.73	483.51	37.67	0.69	387.675
1	332.28	332.28	37.35	36.31	35.82	sp|Q9HC84|MUC5B_HUMAN	Mucin-5B OS=Homo sapiens OX=9606 GN=MUC5B PE=1 SV=3			0	99	AAYEDFNVQLR				0.00157949	1324.64	663.329	1324.64	663.328	2	19	3.1.1.623.19	35.6087	35208.3	30069	35.53	0.17	14875.6
1	332.28	332.28	37.35	36.31	35.82	sp|Q9HC84|MUC5B_HUMAN	Mucin-5B OS=Homo sapiens OX=9606 GN=MUC5B PE=1 SV=3			0	99	AAYEDFNVQLR				0.00336499	1324.64	663.33	1324.64	663.328	2	16	6.1.1.625.13	35.9708	34370.8	7358.13	36.16	0.17	1165.84
1	332.28	332.28	37.35	36.31	35.82	sp|Q9HC84|MUC5B_HUMAN	Mucin-5B OS=Homo sapiens OX=9606 GN=MUC5B PE=1 SV=3			0	99	AAYEDFNVQLR				0.00336499	1324.64	663.33	1324.64	663.328	2	18	6.1.1.630.15	36.2642	34370.8	18328.3	36.16	0.17	2930.56
1	332.28	332.28	37.35	36.31	35.82	sp|Q9HC84|MUC5B_HUMAN	Mucin-5B OS=Homo sapiens OX=9606 GN=MUC5B PE=1 SV=3			0	99	AAYEDFNVQLR				0.00336499	1324.64	663.33	1324.64	663.328	2	13	6.1.1.635.14	36.5452	34370.8	1389.12	36.16	0.17	330.944
1	332.28	332.28	37.35	36.31	35.82	sp|Q9HC84|MUC5B_HUMAN	Mucin-5B OS=Homo sapiens OX=9606 GN=MUC5B PE=1 SV=3			0	99	AAYEDFNVQLR				0.000719468	1324.64	663.328	1324.64	663.328	2	17	7.1.1.622.20	35.7105	43970.4	4341.57	35.9	0.17	990.985
1	332.28	332.28	37.35	36.31	35.82	sp|Q9HC84|MUC5B_HUMAN	Mucin-5B OS=Homo sapiens OX=9606 GN=MUC5B PE=1 SV=3			0	99	AAYEDFNVQLR				0.000719468	1324.64	663.328	1324.64	663.328	2	19	7.1.1.627.19	35.9916	43970.4	33537.3	35.9	0.17	12305.9
1	332.28	332.28	37.35	36.31	35.82	sp|Q9HC84|MUC5B_HUMAN	Mucin-5B OS=Homo sapiens OX=9606 GN=MUC5B PE=1 SV=3			0	99	AAYEDFNVQLR				0.000719468	1324.64	663.328	1324.64	663.328	2	12	7.1.1.632.20	36.276	43970.4	2531.82	35.9	0.17	1230.56
1	332.28	332.28	37.35	36.31	35.82	sp|Q9HC84|MUC5B_HUMAN	Mucin-5B OS=Homo sapiens OX=9606 GN=MUC5B PE=1 SV=3			0	99	AAYEDFNVQLR				-0.00254184	1324.64	663.327	1324.64	663.328	2	15	9.1.1.617.32	35.4667	6228.06	3592.06	35.6	0.29	1215.1
1	332.28	332.28	37.35	36.31	35.82	sp|Q9HC84|MUC5B_HUMAN	Mucin-5B OS=Homo sapiens OX=9606 GN=MUC5B PE=1 SV=3			0	99	AAYEDFNVQLR				0.00336499	1324.64	663.33	1324.64	663.328	2	12	6.1.1.640.16	36.8477	34370.8	624.21	36.16	0.17	223.536
1	332.28	332.28	37.35	36.31	35.82	sp|Q9HC84|MUC5B_HUMAN	Mucin-5B OS=Homo sapiens OX=9606 GN=MUC5B PE=1 SV=3			0	99	AAYEDFNVQLR				0.00336499	1324.64	663.33	1324.64	663.328	2	13	6.1.1.645.14	37.1277	34370.8	330.35	36.16	0.17	134.32
1	332.28	332.28	37.35	36.31	35.82	sp|Q9HC84|MUC5B_HUMAN	Mucin-5B OS=Homo sapiens OX=9606 GN=MUC5B PE=1 SV=3			0	99	AAYEDFNVQLR				0.000754396	1324.64	663.328	1324.64	663.328	2	15	4.1.1.623.27	35.5365	26477.4	9081.38	35.39	0.17	3918.96
1	332.28	332.28	37.35	36.31	35.82	sp|Q9HC84|MUC5B_HUMAN	Mucin-5B OS=Homo sapiens OX=9606 GN=MUC5B PE=1 SV=3			0	99	AAYEDFNVQLR				3.7889e-05	1324.64	663.328	1324.64	663.328	2	19	2.1.1.624.25	35.6582	89416.2	65588.8	35.57	0.17	28642
1	332.28	332.28	37.35	36.31	35.82	sp|Q9HC84|MUC5B_HUMAN	Mucin-5B OS=Homo sapiens OX=9606 GN=MUC5B PE=1 SV=3			0	99	AAYEDFNVQLR				3.7889e-05	1324.64	663.328	1324.64	663.328	2	15	2.1.1.629.24	35.9417	89416.2	4572.72	35.57	0.17	2524.19
1	332.28	332.28	37.35	36.31	35.82	sp|Q9HC84|MUC5B_HUMAN	Mucin-5B OS=Homo sapiens OX=9606 GN=MUC5B PE=1 SV=3			0	99	AAYEDFNVQLR				-0.0103636	1324.63	663.323	1324.64	663.328	2	15	5.1.1.626.22	36.1096	2240.48	2078.25	36.18	0.29	604.376
1	332.28	332.28	37.35	36.31	35.82	sp|Q9HC84|MUC5B_HUMAN	Mucin-5B OS=Homo sapiens OX=9606 GN=MUC5B PE=1 SV=3			0	99	AAYEDFNVQLR				-0.000730624	1324.64	663.327	1324.64	663.328	2	16	8.1.1.614.23	35.1962	19627.7	4931.41	35.33	0.17	2194.33
1	332.28	332.28	37.35	36.31	35.82	sp|Q9HC84|MUC5B_HUMAN	Mucin-5B OS=Homo sapiens OX=9606 GN=MUC5B PE=1 SV=3			0	99	AAYEDFNVQLR				-0.000730624	1324.64	663.327	1324.64	663.328	2	19	8.1.1.617.21	35.3623	19627.7	18547.2	35.33	0.17	2102.74
1	332.28	332.28	37.35	36.31	35.82	sp|Q9HC84|MUC5B_HUMAN	Mucin-5B OS=Homo sapiens OX=9606 GN=MUC5B PE=1 SV=3			0	99	AAYEDFNVQLR				-0.000730624	1324.64	663.327	1324.64	663.328	2	16	8.1.1.619.31	35.4846	19627.7	6676.66	35.33	0.17	2679.34
1	332.28	332.28	37.35	36.31	35.82	sp|Q9HC84|MUC5B_HUMAN	Mucin-5B OS=Homo sapiens OX=9606 GN=MUC5B PE=1 SV=3			0	99	AAYEDFNVQLR				0.00157949	1324.64	663.329	1324.64	663.328	2	13	3.1.1.628.21	35.8933	35208.3	2612.99	35.53	0.17	2862.84
1	332.28	332.28	37.35	36.31	35.82	sp|Q9HC84|MUC5B_HUMAN	Mucin-5B OS=Homo sapiens OX=9606 GN=MUC5B PE=1 SV=3			0	99	AAYEDFNVQLR				3.7889e-05	1324.64	663.328	1324.64	663.328	2	11	2.1.1.618.24	35.3142	89416.2	3489.85	35.57	0.17	694.583
1	332.28	332.28	37.35	36.31	35.82	sp|Q9HC84|MUC5B_HUMAN	Mucin-5B OS=Homo sapiens OX=9606 GN=MUC5B PE=1 SV=3			0	99	AAYEDFNVQLR				0.0126112	1324.65	663.334	1324.64	663.328	2	11	2.1.1.651.16	37.2033	698.51	482.47	37.47	0.52	556.161
1	332.28	332.28	37.35	36.31	35.82	sp|Q9HC84|MUC5B_HUMAN	Mucin-5B OS=Homo sapiens OX=9606 GN=MUC5B PE=1 SV=3			0	99	AAYEDFNVQLR				-0.0093438	1324.63	663.323	1324.64	663.328	2	10	1.1.1.658.16	37.6949	506.53	461.51	37.61	0.52	500.015
1	332.28	332.28	37.35	36.31	35.82	sp|Q9HC84|MUC5B_HUMAN	Mucin-5B OS=Homo sapiens OX=9606 GN=MUC5B PE=1 SV=3			0	99	AAYEDFNVQLR	Deamidated(N)@7			0.0150008	1325.64	663.827	1325.63	663.82	2	10	7.1.1.645.18	37.0207	918.48	322.4	36.64	0.46	499.963
1	332.28	332.28	37.35	36.31	35.82	sp|Q9HC84|MUC5B_HUMAN	Mucin-5B OS=Homo sapiens OX=9606 GN=MUC5B PE=1 SV=3			0	99	AAYEDFNVQLR				0.00650764	1324.65	663.331	1324.64	663.328	2	10	2.1.1.646.19	36.9133	3499.75	508.02	36.25	0.46	713.826
1	332.28	332.28	37.35	36.31	35.82	sp|Q9HC84|MUC5B_HUMAN	Mucin-5B OS=Homo sapiens OX=9606 GN=MUC5B PE=1 SV=3			0	99	AAYEDFNVQLR				0.00650764	1324.65	663.331	1324.64	663.328	2	10	2.1.1.638.20	36.4502	3499.75	2140.7	36.25	0.46	1021.83
1	332.28	332.28	37.35	36.31	35.82	sp|Q9HC84|MUC5B_HUMAN	Mucin-5B OS=Homo sapiens OX=9606 GN=MUC5B PE=1 SV=3			0	99	AAYEDFNVQLR				0.00650764	1324.65	663.331	1324.64	663.328	2	9	2.1.1.639.18	36.5112	3499.75	1926.09	36.25	0.46	817.727
1	332.28	332.28	37.35	36.31	35.82	sp|Q9HC84|MUC5B_HUMAN	Mucin-5B OS=Homo sapiens OX=9606 GN=MUC5B PE=1 SV=3			0	97.59	AAYEDFNVQLR				0.00157949	1324.64	663.329	1324.64	663.328	2	9	3.1.1.618.17	35.3248	35208.3	2393.49	35.53	0.17	665.388
1	332.28	332.28	37.35	36.31	35.82	sp|Q9HC84|MUC5B_HUMAN	Mucin-5B OS=Homo sapiens OX=9606 GN=MUC5B PE=1 SV=3			0	88.48	AAYEDFNVQLR				0.000754396	1324.64	663.328	1324.64	663.328	2	9	4.1.1.628.34	35.8256	26477.4	1710.1	35.39	0.17	2303.68
1	332.28	332.28	37.35	36.31	35.82	sp|Q9HC84|MUC5B_HUMAN	Mucin-5B OS=Homo sapiens OX=9606 GN=MUC5B PE=1 SV=3			0	64.63	AAYEDFNVQLR	Deamidated(Q)@9			0.0150008	1325.64	663.827	1325.63	663.82	2	10	7.1.1.645.18	37.0207	918.48	322.4	36.64	0.46	499.963
1	332.28	332.28	37.35	36.31	35.82	sp|Q9HC84|MUC5B_HUMAN	Mucin-5B OS=Homo sapiens OX=9606 GN=MUC5B PE=1 SV=3			0	58.83	AAYEDFNVQLR	Deamidated(N)@7			0.0150008	1325.64	663.827	1325.63	663.82	2	9	7.1.1.638.21	36.6309	918.48	885.78	36.64	0.46	814.998
1	332.28	332.28	37.35	36.31	35.82	sp|Q9HC84|MUC5B_HUMAN	Mucin-5B OS=Homo sapiens OX=9606 GN=MUC5B PE=1 SV=3			0	26.52	AAYEDFNVQLR				-0.000730624	1324.64	663.327	1324.64	663.328	2	8	8.1.1.623.32	35.7133	19627.7	917.87	35.33	0.17	1449.48
1	332.28	332.28	37.35	36.31	35.82	sp|Q9HC84|MUC5B_HUMAN	Mucin-5B OS=Homo sapiens OX=9606 GN=MUC5B PE=1 SV=3			0	23.68	AAYEDFNVQLR				-0.000730624	1324.64	663.327	1324.64	663.328	2	9	8.1.1.623.31	35.7118	19627.7	921.62	35.33	0.17	1593.64
1	332.28	332.28	37.35	36.31	35.82	sp|Q9HC84|MUC5B_HUMAN	Mucin-5B OS=Homo sapiens OX=9606 GN=MUC5B PE=1 SV=3			0	22.46	AAYEDFNVQLR	Deamidated(Q)@9			0.0150008	1325.64	663.827	1325.63	663.82	2	8	7.1.1.638.21	36.6309	918.48	885.78	36.64	0.46	814.998
1	332.28	332.28	37.35	36.31	35.82	sp|Q9HC84|MUC5B_HUMAN	Mucin-5B OS=Homo sapiens OX=9606 GN=MUC5B PE=1 SV=3			0	22.29	AAYEDFNVQLR	Deamidated(Q)@9			0.0126282	1325.64	663.826	1325.63	663.82	2	15	1.1.1.647.17	37.0541	960.57	769.47	36.97	0.34	707.94
1	332.28	332.28	37.35	36.31	35.82	sp|Q9HC84|MUC5B_HUMAN	Mucin-5B OS=Homo sapiens OX=9606 GN=MUC5B PE=1 SV=3			0	28.04	AAYEDFNVQLRR	Arg-loss@C-term		missed R-R@11	0.000719468	1324.64	663.328	1324.64	663.328	2	20	7.1.1.627.19	35.9916	43970.4	33537.3	35.9	0.17	12305.9
1	332.28	332.28	37.35	36.31	35.82	sp|Q9HC84|MUC5B_HUMAN	Mucin-5B OS=Homo sapiens OX=9606 GN=MUC5B PE=1 SV=3			0	27.66	AAYEDFNVQLRR	Arg-loss@C-term		missed R-R@11	0.00157949	1324.64	663.329	1324.64	663.328	2	20	3.1.1.623.19	35.6087	35208.3	30069	35.53	0.17	14875.6
1	332.28	332.28	37.35	36.31	35.82	sp|Q9HC84|MUC5B_HUMAN	Mucin-5B OS=Homo sapiens OX=9606 GN=MUC5B PE=1 SV=3			0	81.89	ACHDAGLCVSWR	Propionamide(C)@2; Propionamide(C)@8		cleaved Q-A@N-term	-0.00284088	1458.65	487.223	1458.65	487.224	3	8	6.1.1.508.10	29.2089	2825.58	1363.34	29.35	0.17	511.435
1	332.28	332.28	37.35	36.31	35.82	sp|Q9HC84|MUC5B_HUMAN	Mucin-5B OS=Homo sapiens OX=9606 GN=MUC5B PE=1 SV=3			0	98.52	ACPCVGPDGFPK	Propionamide(C)@2; Propionamide(C)@4		cleaved Q-A@N-term	-0.00177878	1331.6	666.807	1331.6	666.807	2	10	1.1.1.494.17	28.2454	2018.36	1085.35	28.38	0.52	374.865
1	332.28	332.28	37.35	36.31	35.82	sp|Q9HC84|MUC5B_HUMAN	Mucin-5B OS=Homo sapiens OX=9606 GN=MUC5B PE=1 SV=3			0	73.16	ACPCVGPDGFPK	Propionamide(C)@2; Propionamide(C)@4		cleaved Q-A@N-term	-0.00177878	1331.6	666.807	1331.6	666.807	2	7	1.1.1.499.22	28.5417	2018.36	785.4	28.38	0.52	360.999
1	332.28	332.28	37.35	36.31	35.82	sp|Q9HC84|MUC5B_HUMAN	Mucin-5B OS=Homo sapiens OX=9606 GN=MUC5B PE=1 SV=3			0	99	AENYPEVSIDQVGQVLTC	Propionamide(C)@18		cleaved C-S@C-term	-0.000140647	2034.96	1018.49	2034.96	1018.49	2	18	1.1.1.845.18	48.4657	955.18	770.44	48.54	0.17	815.668
1	332.28	332.28	37.35	36.31	35.82	sp|Q9HC84|MUC5B_HUMAN	Mucin-5B OS=Homo sapiens OX=9606 GN=MUC5B PE=1 SV=3			0	99	AENYPEVSIDQVGQVLTCSLETGLTCK	Propionamide(C)@18; Propionamide(C)@26			-0.00848387	3038.45	1520.23	3038.46	1520.24	2	25	1.1.1.926.99	53.1672	18091.6	17984.2	53.11	0.12	11283.1
1	332.28	332.28	37.35	36.31	35.82	sp|Q9HC84|MUC5B_HUMAN	Mucin-5B OS=Homo sapiens OX=9606 GN=MUC5B PE=1 SV=3			0	99	AFGQFFSPGEVIYNK				-0.00143995	1702.83	852.424	1702.84	852.425	2	17	6.1.1.847.15	48.7681	1909.18	774.47	48.62	0.23	278.859
1	332.28	332.28	37.35	36.31	35.82	sp|Q9HC84|MUC5B_HUMAN	Mucin-5B OS=Homo sapiens OX=9606 GN=MUC5B PE=1 SV=3			0	99	AFGQFFSPGEVIYNK				0.00122076	1702.84	852.426	1702.84	852.425	2	21	1.1.1.844.23	48.4027	9088	5604.4	48.31	0.17	2284.9
1	332.28	332.28	37.35	36.31	35.82	sp|Q9HC84|MUC5B_HUMAN	Mucin-5B OS=Homo sapiens OX=9606 GN=MUC5B PE=1 SV=3			0	99	AFGQFFSPGEVIYNK				0.00122076	1702.84	852.426	1702.84	852.425	2	12	1.1.1.850.15	48.7529	9088	232.42	48.31	0.17	374.217
1	332.28	332.28	37.35	36.31	35.82	sp|Q9HC84|MUC5B_HUMAN	Mucin-5B OS=Homo sapiens OX=9606 GN=MUC5B PE=1 SV=3			0	96.9	AGCHFY	Propionamide(C)@3		cleaved Y-A@C-term	-0.00135653	767.305	384.66	767.306	384.66	2	7	6.1.1.341.4	19.556	616.4	423.6	19.43	0.23	332.138
1	332.28	332.28	37.35	36.31	35.82	sp|Q9HC84|MUC5B_HUMAN	Mucin-5B OS=Homo sapiens OX=9606 GN=MUC5B PE=1 SV=3			0	99	AGCHFYAVCNQH	Formyl@N-term; Propionamide(C)@3; Propionamide(C)@9		cleaved H-C@C-term	-0.0262323	1518.59	760.301	1518.61	760.314	2	14	1.1.1.464.24	26.5281	285.24	260.09	26.48	0.17	304.125
1	332.28	332.28	37.35	36.31	35.82	sp|Q9HC84|MUC5B_HUMAN	Mucin-5B OS=Homo sapiens OX=9606 GN=MUC5B PE=1 SV=3			0	89.38	AGCHFYAVCNQH	Propionamide(C)@3; Propionamide(C)@9		cleaved H-C@C-term	0.00411255	1490.62	497.881	1490.62	497.88	3	11	1.1.1.350.10	19.9331	10624.3	3371.95	19.75	0.17	15964
1	332.28	332.28	37.35	36.31	35.82	sp|Q9HC84|MUC5B_HUMAN	Mucin-5B OS=Homo sapiens OX=9606 GN=MUC5B PE=1 SV=3			0	65	AGCHFYAVCNQH	Propionamide(C)@3; Propionamide(C)@9		cleaved H-C@C-term	0.00179423	1490.62	497.881	1490.62	497.88	3	8	6.1.1.348.9	19.9751	6649.68	2132.02	20.12	0.17	530.873
1	332.28	332.28	37.35	36.31	35.82	sp|Q9HC84|MUC5B_HUMAN	Mucin-5B OS=Homo sapiens OX=9606 GN=MUC5B PE=1 SV=3			0	99	AGCHFYAVCNQHCDIDR	Propionamide(C)@3; Propionamide(C)@9; Propionamide(C)@13			0.00486832	2163.91	541.984	2163.9	541.983	4	15	1.1.1.389.17	22.1891	161169	32430.6	22.34	0.17	906.81
1	332.28	332.28	37.35	36.31	35.82	sp|Q9HC84|MUC5B_HUMAN	Mucin-5B OS=Homo sapiens OX=9606 GN=MUC5B PE=1 SV=3			0	99	AGCHFYAVCNQHCDIDR	Propionamide(C)@3; Propionamide(C)@9; Propionamide(C)@13			0.00486832	2163.91	541.984	2163.9	541.983	4	24	1.1.1.391.9	22.2923	161169	127243	22.34	0.17	44798.3
1	332.28	332.28	37.35	36.31	35.82	sp|Q9HC84|MUC5B_HUMAN	Mucin-5B OS=Homo sapiens OX=9606 GN=MUC5B PE=1 SV=3			0	99	AGCHFYAVCNQHCDIDR	Propionamide(C)@3; Propionamide(C)@9; Propionamide(C)@13			0.00486832	2163.91	541.984	2163.9	541.983	4	21	1.1.1.391.10	22.2928	161169	127647	22.34	0.17	30351
1	332.28	332.28	37.35	36.31	35.82	sp|Q9HC84|MUC5B_HUMAN	Mucin-5B OS=Homo sapiens OX=9606 GN=MUC5B PE=1 SV=3			0	99	AGCHFYAVCNQHCDIDR	Propionamide(C)@3; Propionamide(C)@9; Propionamide(C)@13			0.00486832	2163.91	541.984	2163.9	541.983	4	24	1.1.1.394.15	22.4724	161169	94133.4	22.34	0.17	26271.5
1	332.28	332.28	37.35	36.31	35.82	sp|Q9HC84|MUC5B_HUMAN	Mucin-5B OS=Homo sapiens OX=9606 GN=MUC5B PE=1 SV=3			0	99	AGCHFYAVCNQHCDIDR	Propionamide(C)@3; Propionamide(C)@9; Propionamide(C)@13			0.00486832	2163.91	541.984	2163.9	541.983	4	15	1.1.1.399.13	22.7559	161169	3518.4	22.34	0.17	1109.27
1	332.28	332.28	37.35	36.31	35.82	sp|Q9HC84|MUC5B_HUMAN	Mucin-5B OS=Homo sapiens OX=9606 GN=MUC5B PE=1 SV=3			0	99	AGCHFYAVCNQHCDIDR	Propionamide(C)@3; Propionamide(C)@9; Propionamide(C)@13			0.00100771	2163.9	722.309	2163.9	722.309	3	17	1.1.1.399.23	22.7834	92160	1987.37	22.34	0.17	620.909
1	332.28	332.28	37.35	36.31	35.82	sp|Q9HC84|MUC5B_HUMAN	Mucin-5B OS=Homo sapiens OX=9606 GN=MUC5B PE=1 SV=3			0	99	AGCHFYAVCNQHCDIDR	Propionamide(C)@3; Propionamide(C)@9; Propionamide(C)@13			0.00100771	2163.9	722.309	2163.9	722.309	3	20	1.1.1.401.23	22.8945	92160	1391.9	22.34	0.17	921.197
1	332.28	332.28	37.35	36.31	35.82	sp|Q9HC84|MUC5B_HUMAN	Mucin-5B OS=Homo sapiens OX=9606 GN=MUC5B PE=1 SV=3			0	99	AGCHFYAVCNQHCDIDR	Propionamide(C)@3; Propionamide(C)@9; Propionamide(C)@13			-0.000502805	2163.9	541.983	2163.9	541.983	4	21	1.1.1.403.11	22.9859	3078.91	2994.51	23.02	0.4	850.521
1	332.28	332.28	37.35	36.31	35.82	sp|Q9HC84|MUC5B_HUMAN	Mucin-5B OS=Homo sapiens OX=9606 GN=MUC5B PE=1 SV=3			0	99	AGCHFYAVCNQHCDIDR	Propionamide(C)@3; Propionamide(C)@9; Propionamide(C)@13			0.00193862	2163.91	541.984	2163.9	541.983	4	17	1.1.1.409.15	23.3361	1835.86	1599.87	23.37	0.58	531.783
1	332.28	332.28	37.35	36.31	35.82	sp|Q9HC84|MUC5B_HUMAN	Mucin-5B OS=Homo sapiens OX=9606 GN=MUC5B PE=1 SV=3			0	99	AGCHFYAVCNQHCDIDR	Propionamide(C)@3; Propionamide(C)@9; Deamidated(N)@10; Propionamide(C)@13			0.0099788	2164.9	722.64	2164.89	722.637	3	17	1.1.1.426.24	24.3331	843.87	623.07	24.24	0.17	520.091
1	332.28	332.28	37.35	36.31	35.82	sp|Q9HC84|MUC5B_HUMAN	Mucin-5B OS=Homo sapiens OX=9606 GN=MUC5B PE=1 SV=3			0	99	AGCHFYAVCNQHCDIDR	Propionamide@N-term; Propionamide(C)@3; Propionamide(C)@9; Propionamide(C)@13			0.000409836	2234.94	559.743	2234.94	559.742	4	16	1.1.1.388.13	22.1293	13679.9	9871.69	22.22	0.17	2382.03
1	332.28	332.28	37.35	36.31	35.82	sp|Q9HC84|MUC5B_HUMAN	Mucin-5B OS=Homo sapiens OX=9606 GN=MUC5B PE=1 SV=3			0	99	AGCHFYAVCNQHCDIDR	Propionamide(C)@3; Propionamide(C)@9; Propionamide(C)@13			0.00100771	2163.9	722.309	2163.9	722.309	3	17	1.1.1.389.24	22.2036	92160	21101	22.34	0.17	1145.92
1	332.28	332.28	37.35	36.31	35.82	sp|Q9HC84|MUC5B_HUMAN	Mucin-5B OS=Homo sapiens OX=9606 GN=MUC5B PE=1 SV=3			0	99	AGCHFYAVCNQHCDIDR	Propionamide(C)@3; Propionamide(C)@9; Propionamide(C)@13			0.00193862	2163.91	541.984	2163.9	541.983	4	12	1.1.1.414.15	23.625	1835.86	1051.83	23.37	0.58	347.088
1	332.28	332.28	37.35	36.31	35.82	sp|Q9HC84|MUC5B_HUMAN	Mucin-5B OS=Homo sapiens OX=9606 GN=MUC5B PE=1 SV=3			0	99	AGCHFYAVCNQHCDIDR	Propionamide(C)@3; Propionamide(C)@9; Deamidated(N)@10; Propionamide(C)@13			0.0099788	2164.9	722.64	2164.89	722.637	3	14	1.1.1.425.25	24.2795	843.87	822.5	24.24	0.17	682.7
1	332.28	332.28	37.35	36.31	35.82	sp|Q9HC84|MUC5B_HUMAN	Mucin-5B OS=Homo sapiens OX=9606 GN=MUC5B PE=1 SV=3			0	99	AGCHFYAVCNQHCDIDR	Formyl@N-term; Propionamide(C)@3; Propionamide(C)@9; Propionamide(C)@13			0.0031121	2191.9	731.641	2191.9	731.64	3	23	1.1.1.484.27	27.6821	4281.87	4013.41	27.7	0.17	2246.24
1	332.28	332.28	37.35	36.31	35.82	sp|Q9HC84|MUC5B_HUMAN	Mucin-5B OS=Homo sapiens OX=9606 GN=MUC5B PE=1 SV=3			0	99	AGCHFYAVCNQHCDIDR	Propionamide(C)@3; Propionamide(C)@9; Propionamide(C)@13			0.0064128	2163.91	541.985	2163.9	541.983	4	14	6.1.1.393.13	22.584	61428.1	11255	22.78	0.23	326.211
1	332.28	332.28	37.35	36.31	35.82	sp|Q9HC84|MUC5B_HUMAN	Mucin-5B OS=Homo sapiens OX=9606 GN=MUC5B PE=1 SV=3			0	99	AGCHFYAVCNQHCDIDR	Propionamide(C)@3; Propionamide(C)@9; Propionamide(C)@13			0.0064128	2163.91	541.985	2163.9	541.983	4	22	6.1.1.396.10	22.7418	61428.1	57168.7	22.78	0.23	5169.46
1	332.28	332.28	37.35	36.31	35.82	sp|Q9HC84|MUC5B_HUMAN	Mucin-5B OS=Homo sapiens OX=9606 GN=MUC5B PE=1 SV=3			0	99	AGCHFYAVCNQHCDIDR	Propionamide(C)@3; Propionamide(C)@9; Propionamide(C)@13			0.0064128	2163.91	541.985	2163.9	541.983	4	19	6.1.1.398.12	22.8701	61428.1	43079.8	22.78	0.23	2472.07
1	332.28	332.28	37.35	36.31	35.82	sp|Q9HC84|MUC5B_HUMAN	Mucin-5B OS=Homo sapiens OX=9606 GN=MUC5B PE=1 SV=3			0	99	AGCHFYAVCNQHCDIDR	Propionamide(C)@3; Propionamide(C)@9; Propionamide(C)@13			0.0064128	2163.91	541.985	2163.9	541.983	4	15	6.1.1.405.5	23.258	61428.1	2121.73	22.78	0.23	237.111
1	332.28	332.28	37.35	36.31	35.82	sp|Q9HC84|MUC5B_HUMAN	Mucin-5B OS=Homo sapiens OX=9606 GN=MUC5B PE=1 SV=3			0	99	AGCHFYAVCNQHCDIDR	Formyl@N-term; Propionamide(C)@3; Propionamide(C)@9; Propionamide(C)@13			-0.00369365	2191.9	731.639	2191.9	731.64	3	17	6.1.1.489.14	28.1331	502.93	463.87	28.09	0.17	231.428
1	332.28	332.28	37.35	36.31	35.82	sp|Q9HC84|MUC5B_HUMAN	Mucin-5B OS=Homo sapiens OX=9606 GN=MUC5B PE=1 SV=3			0	99	AGCHFYAVCNQHCDIDR	Propionamide(C)@3; Propionamide(C)@9; Propionamide(C)@13			0.00193862	2163.91	541.984	2163.9	541.983	4	12	1.1.1.414.16	23.627	1835.86	1053.64	23.37	0.58	368.997
1	332.28	332.28	37.35	36.31	35.82	sp|Q9HC84|MUC5B_HUMAN	Mucin-5B OS=Homo sapiens OX=9606 GN=MUC5B PE=1 SV=3			0	99	AGCHFYAVCNQHCDIDR	Propionamide(C)@3; Propionamide(C)@9; Deamidated(N)@10; Propionamide(C)@13			0.00547784	2164.89	542.231	2164.89	542.229	4	11	1.1.1.425.13	24.2595	3360.34	3346.59	24.29	0.17	529.385
1	332.28	332.28	37.35	36.31	35.82	sp|Q9HC84|MUC5B_HUMAN	Mucin-5B OS=Homo sapiens OX=9606 GN=MUC5B PE=1 SV=3			0	99	AGCHFYAVCNQHCDIDR	Propionamide(C)@3; Propionamide(C)@9; Propionamide(C)@13			0.000746016	2163.9	722.309	2163.9	722.309	3	12	6.1.1.404.19	23.2279	21473.7	514.14	22.78	0.23	290.471
1	332.28	332.28	37.35	36.31	35.82	sp|Q9HC84|MUC5B_HUMAN	Mucin-5B OS=Homo sapiens OX=9606 GN=MUC5B PE=1 SV=3			0	99	AGCHFYAVCNQHCDIDR	Formyl@N-term; Propionamide(C)@3; Propionamide(C)@9; Propionamide(C)@13			0.0031121	2191.9	731.641	2191.9	731.64	3	14	1.1.1.483.23	27.6197	4281.87	2448.54	27.7	0.17	948.827
1	332.28	332.28	37.35	36.31	35.82	sp|Q9HC84|MUC5B_HUMAN	Mucin-5B OS=Homo sapiens OX=9606 GN=MUC5B PE=1 SV=3			0	99	AGCHFYAVCNQHCDIDR	Propionamide(C)@3; Propionamide(C)@9; Propionamide(C)@13			0.00486832	2163.91	541.984	2163.9	541.983	4	24	1.1.1.393.9	22.4136	161169	135848	22.34	0.17	35608.8
1	332.28	332.28	37.35	36.31	35.82	sp|Q9HC84|MUC5B_HUMAN	Mucin-5B OS=Homo sapiens OX=9606 GN=MUC5B PE=1 SV=3			0	99	AGCHFYAVCNQHCDIDR	Propionamide(C)@3; Propionamide(C)@9; Deamidated(N)@10; Propionamide(C)@13			0.00213049	2164.89	542.23	2164.89	542.229	4	12	6.1.1.428.14	24.6078	1037.01	934.86	24.63	0.17	150.955
1	332.28	332.28	37.35	36.31	35.82	sp|Q9HC84|MUC5B_HUMAN	Mucin-5B OS=Homo sapiens OX=9606 GN=MUC5B PE=1 SV=3			0	99	AGCHFYAVCNQHCDIDR	Propionamide(C)@3; Oxidation(Y)@6; Propionamide(C)@9; Propionamide(C)@13	Oxidation(Y)@4970		-0.00118004	2179.9	545.982	2179.9	545.982	4	13	1.1.1.360.20	20.5169	3881.72	1640.75	20.71	0.23	554.925
1	332.28	332.28	37.35	36.31	35.82	sp|Q9HC84|MUC5B_HUMAN	Mucin-5B OS=Homo sapiens OX=9606 GN=MUC5B PE=1 SV=3			0	98.95	AGCHFYAVCNQHCDIDR	Propionamide(C)@3; Propionamide(C)@9; Deamidated(Q)@11; Propionamide(C)@13			0.00547784	2164.89	542.231	2164.89	542.229	4	11	1.1.1.428.12	24.4291	3360.34	1157.07	24.29	0.17	453.418
1	332.28	332.28	37.35	36.31	35.82	sp|Q9HC84|MUC5B_HUMAN	Mucin-5B OS=Homo sapiens OX=9606 GN=MUC5B PE=1 SV=3			0	98.79	AGCHFYAVCNQHCDIDR	Propionamide(C)@3; Propionamide(C)@9; Propionamide(C)@13			0.00193862	2163.91	541.984	2163.9	541.983	4	10	1.1.1.419.12	23.9148	1835.86	502.43	23.37	0.58	288.142
1	332.28	332.28	37.35	36.31	35.82	sp|Q9HC84|MUC5B_HUMAN	Mucin-5B OS=Homo sapiens OX=9606 GN=MUC5B PE=1 SV=3			0	98.7	AGCHFYAVCNQHCDIDR	Propionamide@N-term; Propionamide(C)@3; Propionamide(C)@9; Propionamide(C)@13			0.000409836	2234.94	559.743	2234.94	559.742	4	11	1.1.1.391.16	22.3003	13679.9	8539.7	22.22	0.17	1399.33
1	332.28	332.28	37.35	36.31	35.82	sp|Q9HC84|MUC5B_HUMAN	Mucin-5B OS=Homo sapiens OX=9606 GN=MUC5B PE=1 SV=3			0	98.6	AGCHFYAVCNQHCDIDR	Propionamide(C)@3; Oxidation(Y)@6; Propionamide(C)@9; Propionamide(C)@13	Oxidation(Y)@4970		-0.00118004	2179.9	545.982	2179.9	545.982	4	12	1.1.1.359.16	20.4627	3881.72	1032.4	20.71	0.23	498.444
1	332.28	332.28	37.35	36.31	35.82	sp|Q9HC84|MUC5B_HUMAN	Mucin-5B OS=Homo sapiens OX=9606 GN=MUC5B PE=1 SV=3			0	98.21	AGCHFYAVCNQHCDIDR	Propionamide(C)@3; Propionamide(C)@9; Propionamide(C)@13			-0.00503949	2163.9	722.307	2163.9	722.309	3	10	2.1.1.389.30	22.1432	313.22	189.64	22.05	0.17	353.777
1	332.28	332.28	37.35	36.31	35.82	sp|Q9HC84|MUC5B_HUMAN	Mucin-5B OS=Homo sapiens OX=9606 GN=MUC5B PE=1 SV=3			0	97.3	AGCHFYAVCNQHCDIDR	Propionamide(C)@3; Propionamide(C)@9; Propionamide(C)@13			0.0103566	2163.91	541.986	2163.9	541.983	4	10	2.1.1.388.21	22.0761	933.52	910.2	22.05	0.12	678.258
1	332.28	332.28	37.35	36.31	35.82	sp|Q9HC84|MUC5B_HUMAN	Mucin-5B OS=Homo sapiens OX=9606 GN=MUC5B PE=1 SV=3			0	96.47	AGCHFYAVCNQHCDIDR	Propionamide(C)@3; Amino(Y)@6; Propionamide(C)@9; Propionamide(C)@13			-0.00886967	2178.91	545.734	2178.91	545.736	4	12	1.1.1.393.10	22.4166	416.66	374.97	22.34	0.17	392.604
1	332.28	332.28	37.35	36.31	35.82	sp|Q9HC84|MUC5B_HUMAN	Mucin-5B OS=Homo sapiens OX=9606 GN=MUC5B PE=1 SV=3			0	95.6	AGCHFYAVCNQHCDIDR	Propionamide(C)@3; Propionamide(C)@9; Propionamide(C)@13			0.000746016	2163.9	722.309	2163.9	722.309	3	9	6.1.1.403.19	23.1709	21473.7	639.61	22.78	0.23	162.458
1	332.28	332.28	37.35	36.31	35.82	sp|Q9HC84|MUC5B_HUMAN	Mucin-5B OS=Homo sapiens OX=9606 GN=MUC5B PE=1 SV=3			0	93.41	AGCHFYAVCNQHCDIDR	Propionamide(C)@3; Propionamide(C)@9; Oxidation(N)@10; Propionamide(C)@13	Oxidation(N)@4974		0.00687665	2179.91	545.984	2179.9	545.982	4	10	1.1.1.391.11	22.2953	436.93	349.73	22.34	0.17	339.22
1	332.28	332.28	37.35	36.31	35.82	sp|Q9HC84|MUC5B_HUMAN	Mucin-5B OS=Homo sapiens OX=9606 GN=MUC5B PE=1 SV=3			0	89.75	AGCHFYAVCNQHCDIDR	Propionamide(C)@3; Propionamide(C)@9; Oxidation(H)@12; Propionamide(C)@13			-0.00248196	2179.9	727.639	2179.9	727.64	3	9	1.1.1.361.21	20.5884	1212.51	1028.1	20.66	0.29	440.939
1	332.28	332.28	37.35	36.31	35.82	sp|Q9HC84|MUC5B_HUMAN	Mucin-5B OS=Homo sapiens OX=9606 GN=MUC5B PE=1 SV=3			0	84.98	AGCHFYAVCNQHCDIDR	Propionamide(C)@3; Propionamide(C)@9; Propionamide(C)@13			0.0064128	2163.91	541.985	2163.9	541.983	4	7	6.1.1.413.11	23.7317	61428.1	710.13	22.78	0.23	147.744
1	332.28	332.28	37.35	36.31	35.82	sp|Q9HC84|MUC5B_HUMAN	Mucin-5B OS=Homo sapiens OX=9606 GN=MUC5B PE=1 SV=3			0	75.4	AGCHFYAVCNQHCDIDR	Propionamide(C)@3; Propionamide(C)@9; Propionamide(C)@13			0.0103566	2163.91	541.986	2163.9	541.983	4	9	2.1.1.388.22	22.0771	933.52	909.4	22.05	0.12	711.394
1	332.28	332.28	37.35	36.31	35.82	sp|Q9HC84|MUC5B_HUMAN	Mucin-5B OS=Homo sapiens OX=9606 GN=MUC5B PE=1 SV=3			0	57.28	AGCHFYAVCNQHCDIDR	Propionamide(C)@3; Propionamide(C)@9; Deamidated(Q)@11; Propionamide(C)@13			0.00547784	2164.89	542.231	2164.89	542.229	4	11	1.1.1.425.13	24.2595	3360.34	3346.59	24.29	0.17	529.385
1	332.28	332.28	37.35	36.31	35.82	sp|Q9HC84|MUC5B_HUMAN	Mucin-5B OS=Homo sapiens OX=9606 GN=MUC5B PE=1 SV=3			0	57.28	AGCHFYAVCNQHCDIDR	Propionamide(C)@3; Propionamide(C)@9; Deamidated(Q)@11; Propionamide(C)@13			0.0099788	2164.9	722.64	2164.89	722.637	3	17	1.1.1.426.24	24.3331	843.87	623.07	24.24	0.17	520.091
1	332.28	332.28	37.35	36.31	35.82	sp|Q9HC84|MUC5B_HUMAN	Mucin-5B OS=Homo sapiens OX=9606 GN=MUC5B PE=1 SV=3			0	52.69	AGCHFYAVCNQHCDIDR	Propionamide(C)@3; Propionamide(C)@9; NeuGc(N)@10; Deamidated(Q)@11; Propionamide(C)@13	NeuGc(N)@4974		0.0131743	2471.99	619.005	2471.98	619.002	4	11	1.1.1.432.12	24.6615	1538.22	631.47	24.81	0.23	652.568
1	332.28	332.28	37.35	36.31	35.82	sp|Q9HC84|MUC5B_HUMAN	Mucin-5B OS=Homo sapiens OX=9606 GN=MUC5B PE=1 SV=3			0	47.82	AGCHFYAVCNQHCDIDR	Propionamide(C)@3; Propionamide(C)@9; NeuGc(N)@10; Deamidated(Q)@11; Propionamide(C)@13	NeuGc(N)@4974		0.0131743	2471.99	619.005	2471.98	619.002	4	11	1.1.1.431.19	24.6116	1538.22	438.85	24.81	0.23	510.786
1	332.28	332.28	37.35	36.31	35.82	sp|Q9HC84|MUC5B_HUMAN	Mucin-5B OS=Homo sapiens OX=9606 GN=MUC5B PE=1 SV=3			0	47.08	AGCHFYAVCNQHCDIDR	Propionamide(C)@3; Propionamide(C)@9; NeuGc(N)@10; Deamidated(Q)@11; Propionamide(C)@13	NeuGc(N)@4974		0.0131743	2471.99	619.005	2471.98	619.002	4	10	1.1.1.435.21	24.8441	1538.22	1481.32	24.81	0.23	681.354
1	332.28	332.28	37.35	36.31	35.82	sp|Q9HC84|MUC5B_HUMAN	Mucin-5B OS=Homo sapiens OX=9606 GN=MUC5B PE=1 SV=3			0	46.53	AGCHFYAVCNQHCDIDR	Propionamide(C)@3; Propionamide(C)@9; Oxidation(N)@10; Propionamide(C)@13	Oxidation(N)@4974		-0.00248196	2179.9	727.639	2179.9	727.64	3	8	1.1.1.361.20	20.5869	1212.51	1022.64	20.66	0.29	397.836
1	332.28	332.28	37.35	36.31	35.82	sp|Q9HC84|MUC5B_HUMAN	Mucin-5B OS=Homo sapiens OX=9606 GN=MUC5B PE=1 SV=3			0	43.98	AGCHFYAVCNQHCDIDR	Propionamide(C)@3; Propionamide(C)@9; Deamidated(N)@10; Methyl+Deamidated(Q)@11; Propionamide(C)@13	Methyl+Deamidated(Q)@4975		0.00875144	2179.9	727.639	2179.89	727.636	3	9	1.1.1.361.20	20.5869	1212.51	1022.64	20.66	0.29	397.836
1	332.28	332.28	37.35	36.31	35.82	sp|Q9HC84|MUC5B_HUMAN	Mucin-5B OS=Homo sapiens OX=9606 GN=MUC5B PE=1 SV=3			0	41.99	AGCHFYAVCNQHCDIDR	Propionamide(C)@3; Propionamide(C)@9; Deamidated(N)@10; Propionamide(C)@13			0.0123138	2164.9	542.232	2164.89	542.229	4	7	1.1.1.411.10	23.449	1551.13	1250.31	23.37	0.4	473.077
1	332.28	332.28	37.35	36.31	35.82	sp|Q9HC84|MUC5B_HUMAN	Mucin-5B OS=Homo sapiens OX=9606 GN=MUC5B PE=1 SV=3			0	38.78	AGCHFYAVCNQHCDIDR	Propionamide(C)@3; Propionamide(C)@9; Oxidation(N)@10; Propionamide(C)@13	Oxidation(N)@4974		-0.00248196	2179.9	727.639	2179.9	727.64	3	9	1.1.1.361.21	20.5884	1212.51	1028.1	20.66	0.29	440.939
1	332.28	332.28	37.35	36.31	35.82	sp|Q9HC84|MUC5B_HUMAN	Mucin-5B OS=Homo sapiens OX=9606 GN=MUC5B PE=1 SV=3			0	38.12	AGCHFYAVCNQHCDIDR	Propionamide(C)@3; Propionamide(C)@9; Propionamide(C)@13			0.0064128	2163.91	541.985	2163.9	541.983	4	5	6.1.1.403.14	23.153	61428.1	3172.18	22.78	0.23	245.589
1	332.28	332.28	37.35	36.31	35.82	sp|Q9HC84|MUC5B_HUMAN	Mucin-5B OS=Homo sapiens OX=9606 GN=MUC5B PE=1 SV=3			0	37.55	AGCHFYAVCNQHCDIDR	Propionamide(C)@3; Propionamide(C)@9; Methyl+Deamidated(N)@10; Deamidated(Q)@11; Propionamide(C)@13			0.00875144	2179.9	727.639	2179.89	727.636	3	9	1.1.1.361.20	20.5869	1212.51	1022.64	20.66	0.29	397.836
1	332.28	332.28	37.35	36.31	35.82	sp|Q9HC84|MUC5B_HUMAN	Mucin-5B OS=Homo sapiens OX=9606 GN=MUC5B PE=1 SV=3			0	35.45	AGCHFYAVCNQHCDIDR	Propionamide(C)@3; Propionamide(C)@9; Oxidation(N)@10; Propionamide(C)@13	Oxidation(N)@4974		-0.00248196	2179.9	727.639	2179.9	727.64	3	9	1.1.1.361.22	20.5909	1212.51	1037.19	20.66	0.29	463.564
1	332.28	332.28	37.35	36.31	35.82	sp|Q9HC84|MUC5B_HUMAN	Mucin-5B OS=Homo sapiens OX=9606 GN=MUC5B PE=1 SV=3			0	34.76	AGCHFYAVCNQHCDIDR	Propionamide(C)@3; Propionamide(C)@9; Deamidated(Q)@11; Propionamide(C)@13			0.0123138	2164.9	542.232	2164.89	542.229	4	8	1.1.1.411.10	23.449	1551.13	1250.31	23.37	0.4	473.077
1	332.28	332.28	37.35	36.31	35.82	sp|Q9HC84|MUC5B_HUMAN	Mucin-5B OS=Homo sapiens OX=9606 GN=MUC5B PE=1 SV=3			0	34.59	AGCHFYAVCNQHCDIDR	Propionamide(C)@3; Oxidation(H)@4; Propionamide(C)@9; Propionamide(C)@13			-0.00118004	2179.9	545.982	2179.9	545.982	4	11	1.1.1.359.16	20.4627	3881.72	1032.4	20.71	0.23	498.444
1	332.28	332.28	37.35	36.31	35.82	sp|Q9HC84|MUC5B_HUMAN	Mucin-5B OS=Homo sapiens OX=9606 GN=MUC5B PE=1 SV=3			0	33.55	AGCHFYAVCNQHCDIDR	Propionamide(C)@3; Oxidation(H)@4; Propionamide(C)@9; Propionamide(C)@13			0.00687665	2179.91	545.984	2179.9	545.982	4	9	1.1.1.391.11	22.2953	436.93	349.73	22.34	0.17	339.22
1	332.28	332.28	37.35	36.31	35.82	sp|Q9HC84|MUC5B_HUMAN	Mucin-5B OS=Homo sapiens OX=9606 GN=MUC5B PE=1 SV=3			0	32.7	AGCHFYAVCNQHCDIDR	Propionamide(C)@3; Oxidation(F)@5; Propionamide(C)@9; Propionamide(C)@13	Oxidation(F)@4969		-0.00248196	2179.9	727.639	2179.9	727.64	3	10	1.1.1.361.22	20.5909	1212.51	1037.19	20.66	0.29	463.564
1	332.28	332.28	37.35	36.31	35.82	sp|Q9HC84|MUC5B_HUMAN	Mucin-5B OS=Homo sapiens OX=9606 GN=MUC5B PE=1 SV=3			0	27.03	AGCHFYAVCNQHCDIDR	Propionamide@N-term; Propionamide(C)@3; Propionamide(C)@9; Propionamide(C)@13			0.000321424	2234.94	559.743	2234.94	559.742	4	7	6.1.1.390.10	22.41	6097.36	1958.16	22.6	0.17	192.434
1	332.28	332.28	37.35	36.31	35.82	sp|Q9HC84|MUC5B_HUMAN	Mucin-5B OS=Homo sapiens OX=9606 GN=MUC5B PE=1 SV=3			0	26.68	AGCHFYAVCNQHCDIDR	Propionamide(C)@3; Oxidation(H)@4; Propionamide(C)@9; Propionamide(C)@13			-0.00118004	2179.9	545.982	2179.9	545.982	4	12	1.1.1.360.20	20.5169	3881.72	1640.75	20.71	0.23	554.925
1	332.28	332.28	37.35	36.31	35.82	sp|Q9HC84|MUC5B_HUMAN	Mucin-5B OS=Homo sapiens OX=9606 GN=MUC5B PE=1 SV=3			0	25.38	AGCHFYAVCNQHCDIDR	Propionamide(C)@3; Oxidation(Y)@6; Propionamide(C)@9; Propionamide(C)@13	Oxidation(Y)@4970		-0.00118004	2179.9	545.982	2179.9	545.982	4	7	1.1.1.365.18	20.8095	3881.72	2078.49	20.71	0.23	536.124
1	332.28	332.28	37.35	36.31	35.82	sp|Q9HC84|MUC5B_HUMAN	Mucin-5B OS=Homo sapiens OX=9606 GN=MUC5B PE=1 SV=3			0	24.09	AGCHFYAVCNQHCDIDR	Propionamide(C)@3; Propionamide(C)@9; Oxidation(N)@10; Propionamide(C)@13	Oxidation(N)@4974		-0.00118004	2179.9	545.982	2179.9	545.982	4	7	1.1.1.365.18	20.8095	3881.72	2078.49	20.71	0.23	536.124
1	332.28	332.28	37.35	36.31	35.82	sp|Q9HC84|MUC5B_HUMAN	Mucin-5B OS=Homo sapiens OX=9606 GN=MUC5B PE=1 SV=3			0	20.07	AGCHFYAVCNQHCDIDR	Propionamide(C)@3; Propionamide(C)@9; NeuGc(N)@10; Deamidated(Q)@11; Propionamide(C)@13	NeuGc(N)@4974		0.00985898	2471.99	619.004	2471.98	619.002	4	9	6.1.1.437.13	25.117	519.51	395.59	25.2	0.23	179.371
1	332.28	332.28	37.35	36.31	35.82	sp|Q9HC84|MUC5B_HUMAN	Mucin-5B OS=Homo sapiens OX=9606 GN=MUC5B PE=1 SV=3			0	18.9	AGCHFYAVCNQHCDIDR	Propionamide(C)@3; Propionamide(C)@9; Oxidation(H)@12; Propionamide(C)@13			-0.00248196	2179.9	727.639	2179.9	727.64	3	7	1.1.1.361.20	20.5869	1212.51	1022.64	20.66	0.29	397.836
1	332.28	332.28	37.35	36.31	35.82	sp|Q9HC84|MUC5B_HUMAN	Mucin-5B OS=Homo sapiens OX=9606 GN=MUC5B PE=1 SV=3			0	18.9	AGCHFYAVCNQHCDIDR	Propionamide(C)@3; Oxidation(H)@4; Propionamide(C)@9; Propionamide(C)@13			-0.00248196	2179.9	727.639	2179.9	727.64	3	7	1.1.1.361.20	20.5869	1212.51	1022.64	20.66	0.29	397.836
1	332.28	332.28	37.35	36.31	35.82	sp|Q9HC84|MUC5B_HUMAN	Mucin-5B OS=Homo sapiens OX=9606 GN=MUC5B PE=1 SV=3			0	21.55	ALEFGNSWK			cleaved D-A@N-term	0.0028988	1050.52	526.265	1050.51	526.264	2	8	1.1.1.597.6	34.156	739.46	506.17	34.26	0.29	907.4
1	332.28	332.28	37.35	36.31	35.82	sp|Q9HC84|MUC5B_HUMAN	Mucin-5B OS=Homo sapiens OX=9606 GN=MUC5B PE=1 SV=3			0	99	ALSIHYK				-0.000696108	830.464	416.239	830.465	416.24	2	9	6.1.1.330.3	18.9194	41258.1	5065.12	18.74	0.11	945.867
1	332.28	332.28	37.35	36.31	35.82	sp|Q9HC84|MUC5B_HUMAN	Mucin-5B OS=Homo sapiens OX=9606 GN=MUC5B PE=1 SV=3			0	99	ALSIHYK				-0.000696108	830.464	416.239	830.465	416.24	2	10	6.1.1.325.4	18.6346	41258.1	21181.6	18.74	0.11	3534.71
1	332.28	332.28	37.35	36.31	35.82	sp|Q9HC84|MUC5B_HUMAN	Mucin-5B OS=Homo sapiens OX=9606 GN=MUC5B PE=1 SV=3			0	99	ALSIHYK				0.00123447	830.466	416.24	830.465	416.24	2	11	1.1.1.319.6	18.2442	56354.5	16273	18.35	0.11	7916.87
1	332.28	332.28	37.35	36.31	35.82	sp|Q9HC84|MUC5B_HUMAN	Mucin-5B OS=Homo sapiens OX=9606 GN=MUC5B PE=1 SV=3			0	99	ALSIHYK				0.0194231	830.484	416.25	830.465	416.24	2	10	1.1.1.326.10	18.5459	5543.66	5257.48	18.58	0.06	4166.07
1	332.28	332.28	37.35	36.31	35.82	sp|Q9HC84|MUC5B_HUMAN	Mucin-5B OS=Homo sapiens OX=9606 GN=MUC5B PE=1 SV=3			0	99	ALSIHYK				-0.000696108	830.464	416.239	830.465	416.24	2	8	6.1.1.340.4	19.4994	41258.1	611.87	18.74	0.11	282.624
1	332.28	332.28	37.35	36.31	35.82	sp|Q9HC84|MUC5B_HUMAN	Mucin-5B OS=Homo sapiens OX=9606 GN=MUC5B PE=1 SV=3			0	98.39	ALSIHYK				-0.000696108	830.464	416.239	830.465	416.24	2	7	6.1.1.335.5	19.2132	41258.1	1511.07	18.74	0.11	354.516
1	332.28	332.28	37.35	36.31	35.82	sp|Q9HC84|MUC5B_HUMAN	Mucin-5B OS=Homo sapiens OX=9606 GN=MUC5B PE=1 SV=3			0	77.76	ALSIHYK				-0.00324479	830.462	416.238	830.465	416.24	2	9	2.1.1.314.4	17.9491	1958.8	1879.09	17.91	0.12	2689.22
1	332.28	332.28	37.35	36.31	35.82	sp|Q9HC84|MUC5B_HUMAN	Mucin-5B OS=Homo sapiens OX=9606 GN=MUC5B PE=1 SV=3			0	59.44	ALSIHYK				0.000698967	830.466	416.24	830.465	416.24	2	9	3.1.1.314.3	17.9274	888.91	888.71	17.94	0.12	679.128
1	332.28	332.28	37.35	36.31	35.82	sp|Q9HC84|MUC5B_HUMAN	Mucin-5B OS=Homo sapiens OX=9606 GN=MUC5B PE=1 SV=3			0	38.28	ALSIHYK				-0.000696108	830.464	416.239	830.465	416.24	2	6	6.1.1.344.3	19.7265	41258.1	428.78	18.74	0.11	215.044
1	332.28	332.28	37.35	36.31	35.82	sp|Q9HC84|MUC5B_HUMAN	Mucin-5B OS=Homo sapiens OX=9606 GN=MUC5B PE=1 SV=3			0	36.32	ALSIHYK				-0.000696108	830.464	416.239	830.465	416.24	2	5	6.1.1.341.6	19.562	41258.1	534.61	18.74	0.11	301.314
1	332.28	332.28	37.35	36.31	35.82	sp|Q9HC84|MUC5B_HUMAN	Mucin-5B OS=Homo sapiens OX=9606 GN=MUC5B PE=1 SV=3			0	99	AQACHDAGLCVSWR	Propionamide(C)@4; Propionamide(C)@10		cleaved Y-A@N-term	-0.00285973	1657.74	553.588	1657.75	553.589	3	10	6.1.1.513.12	29.5	498.99	395.72	29.41	0.23	146.462
1	332.28	332.28	37.35	36.31	35.82	sp|Q9HC84|MUC5B_HUMAN	Mucin-5B OS=Homo sapiens OX=9606 GN=MUC5B PE=1 SV=3			0	99	AQAQPGVPLGELGQVVECSLDFGLVCR	Deamidated(Q)@4; Deamidated(Q)@14; Propionamide(C)@18; Propionamide(C)@26			-0.0249542	2928.41	1465.21	2928.44	1465.23	2	15	1.1.1.927.35	53.2234	1261.02	827.94	53.12	0.18	4059.07
1	332.28	332.28	37.35	36.31	35.82	sp|Q9HC84|MUC5B_HUMAN	Mucin-5B OS=Homo sapiens OX=9606 GN=MUC5B PE=1 SV=3			0	99	AQAQPGVPLGELGQVVECSLDFGLVCR	Deamidated(Q)@4; Deamidated(Q)@14; Propionamide(C)@18; Propionamide(C)@26			-0.0249542	2928.41	1465.21	2928.44	1465.23	2	17	1.1.1.927.36	53.2254	1261.02	812.48	53.12	0.18	4316.57
1	332.28	332.28	37.35	36.31	35.82	sp|Q9HC84|MUC5B_HUMAN	Mucin-5B OS=Homo sapiens OX=9606 GN=MUC5B PE=1 SV=3			0	35.21	AQAQPGVPLGELGQVVECSLDFGLVCR	Deamidated(Q)@2; Deamidated(Q)@4; Propionamide(C)@18; Propionamide(C)@26			-0.0249542	2928.41	1465.21	2928.44	1465.23	2	14	1.1.1.927.35	53.2234	1261.02	827.94	53.12	0.18	4059.07
1	332.28	332.28	37.35	36.31	35.82	sp|Q9HC84|MUC5B_HUMAN	Mucin-5B OS=Homo sapiens OX=9606 GN=MUC5B PE=1 SV=3			0	99	AQAQPGVPLR				0.00147801	1035.58	518.799	1035.58	518.799	2	15	1.1.1.364.6	20.7349	802583	22126.2	20.09	0.23	8986.08
1	332.28	332.28	37.35	36.31	35.82	sp|Q9HC84|MUC5B_HUMAN	Mucin-5B OS=Homo sapiens OX=9606 GN=MUC5B PE=1 SV=3			0	99	AQAQPGVPLR				0.00147801	1035.58	518.799	1035.58	518.799	2	13	1.1.1.369.11	21.0337	802583	9613.31	20.09	0.23	3755.66
1	332.28	332.28	37.35	36.31	35.82	sp|Q9HC84|MUC5B_HUMAN	Mucin-5B OS=Homo sapiens OX=9606 GN=MUC5B PE=1 SV=3			0	99	AQAQPGVPLR				-0.00284406	1035.58	518.797	1035.58	518.799	2	11	10.1.1.350.9	20.0616	536.61	408.47	20.15	0.29	196.053
1	332.28	332.28	37.35	36.31	35.82	sp|Q9HC84|MUC5B_HUMAN	Mucin-5B OS=Homo sapiens OX=9606 GN=MUC5B PE=1 SV=3			0	99	AQAQPGVPLR				-0.00462554	1035.58	518.796	1035.58	518.799	2	9	1.1.1.404.9	23.0384	863.01	829.28	23.02	0.52	456.214
1	332.28	332.28	37.35	36.31	35.82	sp|Q9HC84|MUC5B_HUMAN	Mucin-5B OS=Homo sapiens OX=9606 GN=MUC5B PE=1 SV=3			0	99	AQAQPGVPLR				-0.0425698	1035.54	518.777	1035.58	518.799	2	10	2.1.1.348.11	19.7623	7904.91	720.53	20.09	0.35	1053.33
1	332.28	332.28	37.35	36.31	35.82	sp|Q9HC84|MUC5B_HUMAN	Mucin-5B OS=Homo sapiens OX=9606 GN=MUC5B PE=1 SV=3			0	99	AQAQPGVPLR				-0.00135446	1035.58	518.798	1035.58	518.799	2	13	9.1.1.347.12	19.893	1844.06	1632.42	19.93	0.35	1035.7
1	332.28	332.28	37.35	36.31	35.82	sp|Q9HC84|MUC5B_HUMAN	Mucin-5B OS=Homo sapiens OX=9606 GN=MUC5B PE=1 SV=3			0	99	AQAQPGVPLR				-0.00284406	1035.58	518.797	1035.58	518.799	2	9	10.1.1.353.15	20.2471	536.61	348.04	20.15	0.29	399.392
1	332.28	332.28	37.35	36.31	35.82	sp|Q9HC84|MUC5B_HUMAN	Mucin-5B OS=Homo sapiens OX=9606 GN=MUC5B PE=1 SV=3			0	99	AQAQPGVPLR				-0.00453025	1035.58	518.796	1035.58	518.799	2	9	6.1.1.406.13	23.3291	252.95	226.3	23.3	0.75	133.983
1	332.28	332.28	37.35	36.31	35.82	sp|Q9HC84|MUC5B_HUMAN	Mucin-5B OS=Homo sapiens OX=9606 GN=MUC5B PE=1 SV=3			0	99	AQAQPGVPLR	Deamidated(Q)@4			0.00351672	1036.57	519.292	1036.57	519.291	2	10	6.1.1.393.11	22.5795	1132.36	1058.76	22.61	0.23	352.2
1	332.28	332.28	37.35	36.31	35.82	sp|Q9HC84|MUC5B_HUMAN	Mucin-5B OS=Homo sapiens OX=9606 GN=MUC5B PE=1 SV=3			0	99	AQAQPGVPLR				-0.00453025	1035.58	518.796	1035.58	518.799	2	8	6.1.1.401.13	23.0413	252.95	223.8	23.3	0.75	153.969
1	332.28	332.28	37.35	36.31	35.82	sp|Q9HC84|MUC5B_HUMAN	Mucin-5B OS=Homo sapiens OX=9606 GN=MUC5B PE=1 SV=3			0	99	AQAQPGVPLR				-0.00284406	1035.58	518.797	1035.58	518.799	2	10	10.1.1.353.14	20.2436	536.61	358.61	20.15	0.29	403.05
1	332.28	332.28	37.35	36.31	35.82	sp|Q9HC84|MUC5B_HUMAN	Mucin-5B OS=Homo sapiens OX=9606 GN=MUC5B PE=1 SV=3			0	99	AQAQPGVPLR				-0.00611716	1035.58	518.795	1035.58	518.799	2	8	6.1.1.415.9	23.8414	194.62	186.1	23.82	0.35	130.076
1	332.28	332.28	37.35	36.31	35.82	sp|Q9HC84|MUC5B_HUMAN	Mucin-5B OS=Homo sapiens OX=9606 GN=MUC5B PE=1 SV=3			0	99	AQAQPGVPLR				-0.00401519	1035.58	518.797	1035.58	518.799	2	8	1.1.1.419.9	23.9074	763.28	520.91	23.66	0.46	489.374
1	332.28	332.28	37.35	36.31	35.82	sp|Q9HC84|MUC5B_HUMAN	Mucin-5B OS=Homo sapiens OX=9606 GN=MUC5B PE=1 SV=3			0	99	AQAQPGVPLR				0.00147801	1035.58	518.799	1035.58	518.799	2	15	1.1.1.354.5	20.1501	802583	686728	20.09	0.23	420327
1	332.28	332.28	37.35	36.31	35.82	sp|Q9HC84|MUC5B_HUMAN	Mucin-5B OS=Homo sapiens OX=9606 GN=MUC5B PE=1 SV=3			0	99	AQAQPGVPLR				-0.00135446	1035.58	518.798	1035.58	518.799	2	9	9.1.1.346.16	19.8408	1844.06	1185.19	19.93	0.35	518.724
1	332.28	332.28	37.35	36.31	35.82	sp|Q9HC84|MUC5B_HUMAN	Mucin-5B OS=Homo sapiens OX=9606 GN=MUC5B PE=1 SV=3			0	99	AQAQPGVPLR				0.00147801	1035.58	518.799	1035.58	518.799	2	11	1.1.1.349.14	19.8831	802583	28189.9	20.09	0.23	1089.15
1	332.28	332.28	37.35	36.31	35.82	sp|Q9HC84|MUC5B_HUMAN	Mucin-5B OS=Homo sapiens OX=9606 GN=MUC5B PE=1 SV=3			0	99	AQAQPGVPLR				0.00147801	1035.58	518.799	1035.58	518.799	2	10	1.1.1.379.12	21.6075	802583	2779.39	20.09	0.23	1176.38
1	332.28	332.28	37.35	36.31	35.82	sp|Q9HC84|MUC5B_HUMAN	Mucin-5B OS=Homo sapiens OX=9606 GN=MUC5B PE=1 SV=3			0	99	AQAQPGVPLR				0.00147801	1035.58	518.799	1035.58	518.799	2	10	1.1.1.384.9	21.8937	802583	1823.79	20.09	0.23	592.934
1	332.28	332.28	37.35	36.31	35.82	sp|Q9HC84|MUC5B_HUMAN	Mucin-5B OS=Homo sapiens OX=9606 GN=MUC5B PE=1 SV=3			0	99	AQAQPGVPLR				-0.00401519	1035.58	518.797	1035.58	518.799	2	10	1.1.1.394.11	22.4685	1295.37	1229.99	22.5	0.23	705.015
1	332.28	332.28	37.35	36.31	35.82	sp|Q9HC84|MUC5B_HUMAN	Mucin-5B OS=Homo sapiens OX=9606 GN=MUC5B PE=1 SV=3			0	99	AQAQPGVPLR				0.00254981	1035.59	518.8	1035.58	518.799	2	10	6.1.1.368.15	21.1394	269616	4680.77	20.47	0.17	790.716
1	332.28	332.28	37.35	36.31	35.82	sp|Q9HC84|MUC5B_HUMAN	Mucin-5B OS=Homo sapiens OX=9606 GN=MUC5B PE=1 SV=3			0	99	AQAQPGVPLR				0.00147801	1035.58	518.799	1035.58	518.799	2	11	1.1.1.374.5	21.3022	802583	4964.89	20.09	0.23	2156.55
1	332.28	332.28	37.35	36.31	35.82	sp|Q9HC84|MUC5B_HUMAN	Mucin-5B OS=Homo sapiens OX=9606 GN=MUC5B PE=1 SV=3			0	99	AQAQPGVPLR				0.00254981	1035.59	518.8	1035.58	518.799	2	12	6.1.1.363.16	20.8554	269616	15983.6	20.47	0.17	3078.95
1	332.28	332.28	37.35	36.31	35.82	sp|Q9HC84|MUC5B_HUMAN	Mucin-5B OS=Homo sapiens OX=9606 GN=MUC5B PE=1 SV=3			0	99	AQAQPGVPLR				0.00254981	1035.59	518.8	1035.58	518.799	2	10	6.1.1.388.12	22.2948	269616	406.48	20.47	0.17	178.526
1	332.28	332.28	37.35	36.31	35.82	sp|Q9HC84|MUC5B_HUMAN	Mucin-5B OS=Homo sapiens OX=9606 GN=MUC5B PE=1 SV=3			0	99	AQAQPGVPLR	Formyl@N-term			0.00177247	1063.58	1064.59	1063.58	1064.58	1	11	1.1.1.466.27	26.6483	7.11958	7.11958			794.29
1	332.28	332.28	37.35	36.31	35.82	sp|Q9HC84|MUC5B_HUMAN	Mucin-5B OS=Homo sapiens OX=9606 GN=MUC5B PE=1 SV=3			0	99	AQAQPGVPLR				0.00254981	1035.59	518.8	1035.58	518.799	2	9	6.1.1.378.13	21.7207	269616	1101.87	20.47	0.17	264.391
1	332.28	332.28	37.35	36.31	35.82	sp|Q9HC84|MUC5B_HUMAN	Mucin-5B OS=Homo sapiens OX=9606 GN=MUC5B PE=1 SV=3			0	99	AQAQPGVPLR				0.00254981	1035.59	518.8	1035.58	518.799	2	9	6.1.1.373.14	21.4301	269616	2057.58	20.47	0.17	331.761
1	332.28	332.28	37.35	36.31	35.82	sp|Q9HC84|MUC5B_HUMAN	Mucin-5B OS=Homo sapiens OX=9606 GN=MUC5B PE=1 SV=3			0	99	AQAQPGVPLR				0.00254981	1035.59	518.8	1035.58	518.799	2	10	6.1.1.383.12	22.0049	269616	662.22	20.47	0.17	202.42
1	332.28	332.28	37.35	36.31	35.82	sp|Q9HC84|MUC5B_HUMAN	Mucin-5B OS=Homo sapiens OX=9606 GN=MUC5B PE=1 SV=3			0	99	AQAQPGVPLR				0.00254981	1035.59	518.8	1035.58	518.799	2	10	6.1.1.353.12	20.2671	269616	21112	20.47	0.17	963.89
1	332.28	332.28	37.35	36.31	35.82	sp|Q9HC84|MUC5B_HUMAN	Mucin-5B OS=Homo sapiens OX=9606 GN=MUC5B PE=1 SV=3			0	99	AQAQPGVPLR				-0.0023226	1035.58	518.797	1035.58	518.799	2	11	5.1.1.355.21	20.4653	3255	3058.5	20.43	0.17	684.937
1	332.28	332.28	37.35	36.31	35.82	sp|Q9HC84|MUC5B_HUMAN	Mucin-5B OS=Homo sapiens OX=9606 GN=MUC5B PE=1 SV=3			0	99	AQAQPGVPLR				-0.00401519	1035.58	518.797	1035.58	518.799	2	9	1.1.1.414.14	23.623	763.28	740.38	23.66	0.46	409.25
1	332.28	332.28	37.35	36.31	35.82	sp|Q9HC84|MUC5B_HUMAN	Mucin-5B OS=Homo sapiens OX=9606 GN=MUC5B PE=1 SV=3			0	99	AQAQPGVPLR				0.000989726	1035.58	518.799	1035.58	518.799	2	11	1.1.1.439.19	25.0727	547.26	436.97	24.35	1.15	406.333
1	332.28	332.28	37.35	36.31	35.82	sp|Q9HC84|MUC5B_HUMAN	Mucin-5B OS=Homo sapiens OX=9606 GN=MUC5B PE=1 SV=3			0	99	AQAQPGVPLR				-0.00157377	1035.58	518.798	1035.58	518.799	2	10	1.1.1.409.11	23.3306	846.11	827.24	23.37	0.81	542.193
1	332.28	332.28	37.35	36.31	35.82	sp|Q9HC84|MUC5B_HUMAN	Mucin-5B OS=Homo sapiens OX=9606 GN=MUC5B PE=1 SV=3			0	98.99	AQAQPGVPLR				0.00147801	1035.58	518.799	1035.58	518.799	2	11	1.1.1.354.6	20.1516	802583	685285	20.09	0.23	3625.41
1	332.28	332.28	37.35	36.31	35.82	sp|Q9HC84|MUC5B_HUMAN	Mucin-5B OS=Homo sapiens OX=9606 GN=MUC5B PE=1 SV=3			0	98.99	AQAQPGVPLR	Deamidated(Q)@4			0.000256516	1036.57	519.291	1036.57	519.291	2	9	1.1.1.390.12	22.246	4972.13	4592.8	22.28	0.23	1319.88
1	332.28	332.28	37.35	36.31	35.82	sp|Q9HC84|MUC5B_HUMAN	Mucin-5B OS=Homo sapiens OX=9606 GN=MUC5B PE=1 SV=3			0	98.95	AQAQPGVPLR				0.000989726	1035.58	518.799	1035.58	518.799	2	8	1.1.1.424.13	24.2002	547.26	486.26	24.35	1.15	308.852
1	332.28	332.28	37.35	36.31	35.82	sp|Q9HC84|MUC5B_HUMAN	Mucin-5B OS=Homo sapiens OX=9606 GN=MUC5B PE=1 SV=3			0	98.83	AQAQPGVPLR				-0.0023226	1035.58	518.797	1035.58	518.799	2	10	5.1.1.352.6	20.2719	3255	761.25	20.43	0.17	225.898
1	332.28	332.28	37.35	36.31	35.82	sp|Q9HC84|MUC5B_HUMAN	Mucin-5B OS=Homo sapiens OX=9606 GN=MUC5B PE=1 SV=3			0	98.7	AQAQPGVPLR				0.00147801	1035.58	518.799	1035.58	518.799	2	15	1.1.1.359.9	20.4477	802583	91301	20.09	0.23	33233.9
1	332.28	332.28	37.35	36.31	35.82	sp|Q9HC84|MUC5B_HUMAN	Mucin-5B OS=Homo sapiens OX=9606 GN=MUC5B PE=1 SV=3			0	98.7	AQAQPGVPLR	Deamidated(Q)@4			0.00351672	1036.57	519.292	1036.57	519.291	2	9	6.1.1.393.12	22.582	1132.36	1065.78	22.61	0.23	287.057
1	332.28	332.28	37.35	36.31	35.82	sp|Q9HC84|MUC5B_HUMAN	Mucin-5B OS=Homo sapiens OX=9606 GN=MUC5B PE=1 SV=3			0	98.39	AQAQPGVPLR				0.00254981	1035.59	518.8	1035.58	518.799	2	15	6.1.1.358.7	20.5425	269616	231744	20.47	0.17	45609
1	332.28	332.28	37.35	36.31	35.82	sp|Q9HC84|MUC5B_HUMAN	Mucin-5B OS=Homo sapiens OX=9606 GN=MUC5B PE=1 SV=3			0	98.1	AQAQPGVPLR				-0.00401519	1035.58	518.797	1035.58	518.799	2	10	1.1.1.397.4	22.6303	1295.37	764.01	22.5	0.23	544.037
1	332.28	332.28	37.35	36.31	35.82	sp|Q9HC84|MUC5B_HUMAN	Mucin-5B OS=Homo sapiens OX=9606 GN=MUC5B PE=1 SV=3			0	97.51	AQAQPGVPLR				0.000989726	1035.58	518.799	1035.58	518.799	2	8	1.1.1.429.10	24.4787	547.26	464.98	24.35	1.15	378.049
1	332.28	332.28	37.35	36.31	35.82	sp|Q9HC84|MUC5B_HUMAN	Mucin-5B OS=Homo sapiens OX=9606 GN=MUC5B PE=1 SV=3			0	96.99	AQAQPGVPLR	Deamidated(Q)@4			0.0149258	1036.58	519.298	1036.57	519.291	2	8	2.1.1.350.13	19.8794	1906.62	1811.85	19.86	0.29	1814.58
1	332.28	332.28	37.35	36.31	35.82	sp|Q9HC84|MUC5B_HUMAN	Mucin-5B OS=Homo sapiens OX=9606 GN=MUC5B PE=1 SV=3			0	96.99	AQAQPGVPLR	Deamidated(Q)@2			0.0149258	1036.58	519.298	1036.57	519.291	2	9	2.1.1.350.13	19.8794	1906.62	1811.85	19.86	0.29	1814.58
1	332.28	332.28	37.35	36.31	35.82	sp|Q9HC84|MUC5B_HUMAN	Mucin-5B OS=Homo sapiens OX=9606 GN=MUC5B PE=1 SV=3			0	95.98	AQAQPGVPLR				-0.0023226	1035.58	518.797	1035.58	518.799	2	10	5.1.1.357.13	20.5756	3255	1435.77	20.43	0.17	704.416
1	332.28	332.28	37.35	36.31	35.82	sp|Q9HC84|MUC5B_HUMAN	Mucin-5B OS=Homo sapiens OX=9606 GN=MUC5B PE=1 SV=3			0	95.42	AQAQPGVPLR	Formyl@N-term			0.000795908	1063.58	1064.59	1063.58	1064.58	1	8	1.1.1.471.25	26.9379	7.51809	7.51809			358.751
1	332.28	332.28	37.35	36.31	35.82	sp|Q9HC84|MUC5B_HUMAN	Mucin-5B OS=Homo sapiens OX=9606 GN=MUC5B PE=1 SV=3			0	94.59	AQAQPGVPLR				-0.00261267	1035.58	518.797	1035.58	518.799	2	7	1.1.1.459.10	26.2095	310.74	256.51	26.08	0.63	311.739
1	332.28	332.28	37.35	36.31	35.82	sp|Q9HC84|MUC5B_HUMAN	Mucin-5B OS=Homo sapiens OX=9606 GN=MUC5B PE=1 SV=3			0	93.89	AQAQPGVPLR				-0.00193998	1035.58	518.798	1035.58	518.799	2	10	1.1.1.389.12	22.1821	1867.8	1844.11	22.1	0.52	1176.82
[truncated: 122,710 more rows]
