# Supplementary material for: COVID-19 Salivary Protein Profile: Unravelling Molecular Aspects of SARS-CoV-2 Infection
Source: J Clin Med. 2022 Sep 22;11(19):5571. doi: 10.3390/jcm11195571 (PMC9570692; doi:10.3390/jcm11195571)
Supplement: Supplementary file 1 [file jcm-11-05571-s001.zip › Table S2.xlsx]

## Sheet: Plan1
									Mann-Whitney U Test		VIP scores from the PLS-DA analysis
Accession Number	Protein Name	Peptides per protein	Mean COVID+	Mean COVID-	Median COVID+	Median COVID-	%CV COVID+	%CV COVID-	p value	Fold Change -1/x	Comp. 1	Comp. 2	Comp. 3	Comp. 4	Comp. 5
P23083	Immunoglobulin heavy variable 1-2	1	0.000241465	0.000448209	1.74301e-05	0.000486677	196.732	97.9595	1.0001	-27.9217	0.69482	0.85514	0.85041	0.85403	0.85415
P11169	Solute carrier family 2, facilitated glucose transporter member 3	1	4.98828e-06	1.2615e-05	7.82277e-07	1.28845e-05	151.785	77.2652	0.1511	-16.4705	1.2738	1.2211	1.2162	1.2157	1.2157
A0A0C4DH34	Immunoglobulin heavy variable 4-28	2	0.000279952	0.000404112	3.06889e-05	0.000450356	129.677	66.8066	1.0001	-14.6749	0.6019	0.83105	0.83225	0.8326	0.83245
P62805	Histone H4	4	0.000740793	0.00204478	0.000144373	0.00208933	174.032	58.4306	0.0951	-14.4718	1.4655	1.4076	1.4002	1.4004	1.4003
P01861	Immunoglobulin heavy constant gamma 4	2	0.000109356	0.000701244	4.8133e-05	0.000471898	122.763	87.4873	0.2221	-9.80404	1.7065	1.6804	1.673	1.6705	1.6701
P19827	Inter-alpha-trypsin inhibitor heavy chain H1	2	3.66229e-05	0.000183825	2.26712e-05	0.000187674	106.658	39.0401	0.0161	-8.27807	2.352	2.2523	2.2419	2.2393	2.2386
P51884	Lumican	1	8.95338e-06	1.77766e-05	3.429e-06	2.02443e-05	99.7284	81.4011	0.1511	-5.90384	1.0722	1.1324	1.132	1.1316	1.1313
Q9BTM1	Histone H2A.J	1	3.34228e-05	6.21678e-05	1.09705e-05	6.04099e-05	170.018	58.736	0.1511	-5.50659	0.96325	0.92974	0.92543	0.92955	0.92954
Q9Y490	Talin-1	1	5.65184e-06	5.58538e-06	1.32565e-06	6.7236e-06	112.047	37.9433	0.6901	-5.07195	0.033723	0.27085	0.26942	0.28583	0.2871
O95867	Lymphocyte antigen 6 complex locus protein G6c	2	5.52132e-05	0.000129496	2.51321e-05	0.000113507	105.56	93.6475	0.3101	-4.51642	1.1419	1.2433	1.2381	1.2364	1.2361
P05164	Myeloperoxidase	15	0.00144234	0.0046683	0.000910612	0.00403911	131.153	65.8065	0.0951	-4.4356	1.6493	1.5795	1.5708	1.5699	1.5697
P20160	Azurocidin	7	0.000995188	0.00168392	0.00032358	0.00141514	139.803	69.0709	0.5481	-4.3734	0.80527	0.77412	0.77285	0.77852	0.7783
P02545	Prelamin-A/C	3	3.18119e-05	5.82414e-05	1.38747e-05	4.32311e-05	115.476	58.7092	0.1511	-3.11583	1.0892	1.0485	1.0472	1.0469	1.0471
P00738	Haptoglobin	13	0.00186743	0.00305649	0.000943382	0.00291217	88.7836	86.2992	0.6901	-3.08695	0.83979	0.82427	0.82624	0.82525	0.82543
P80303	Nucleobindin-2	2	2.00912e-05	2.12636e-05	7.52775e-06	2.28512e-05	110.025	27.6824	0.3101	-3.0356	0.1027	0.1792	0.17834	0.18344	0.18364
P08246	Neutrophil elastase	7	0.000310272	0.000680141	0.000181943	0.000551778	125.504	74.3633	0.0951	-3.0327	1.195	1.1472	1.1408	1.1425	1.1424
P01023	Alpha-2-macroglobulin	13	0.000589676	0.00141701	0.0004693	0.00136681	53.0131	35.0547	0.0321	-2.91244	2.1575	2.073	2.0651	2.0622	2.0616
P41218	Myeloid cell nuclear differentiation antigen	5	8.46406e-05	0.000106947	3.68763e-05	0.000104663	123.479	55.8208	0.1511	-2.83821	0.38807	0.44001	0.47045	0.47122	0.47154
P0C0L4	Complement C4-A	1	1.48489e-05	1.79308e-05	6.12559e-06	1.73404e-05	124.367	86.3208	0.8411	-2.83082	0.28472	0.51236	0.51746	0.52049	0.52043
P59666	Neutrophil defensin 3	5	0.00136464	0.00230142	0.000850665	0.00229291	112.272	64.6239	0.2221	-2.69544	0.93653	0.89959	0.89755	0.89911	0.89935
P23284	Peptidyl-prolyl cis-trans isomerase B	6	0.000547708	0.00106517	0.000178158	0.000479439	106.664	96.1045	0.4211	-2.69109	0.95942	0.91848	0.92044	0.92082	0.92055
Q9Y6R7	IgGFc-binding protein	10	0.00027764	0.000493189	0.000163972	0.000437947	68.9993	62.4679	0.1511	-2.67087	1.2239	1.171	1.1863	1.1888	1.1885
P02042	Hemoglobin subunit delta	5	0.0002467	0.000161946	6.15686e-05	0.000161685	151.883	17.5301	0.4211	-2.6261	0.51601	0.51552	0.51676	0.51632	0.51717
Q8N257	Histone H2B type 3-B	2	3.95856e-05	7.11741e-05	2.39744e-05	6.26061e-05	89.6503	38.9933	0.2221	-2.61138	1.3947	1.3352	1.3347	1.3329	1.3327
Q16698	2,4-dienoyl-CoA reductase [(3E)-enoyl-CoA-producing], mitochondrial	1	1.04508e-05	1.7138e-05	4.94614e-06	1.28892e-05	132.466	93.4121	0.6901	-2.6059	0.70043	0.88568	0.89024	0.88896	0.8888
P09228	Cystatin-SA	5	0.000552895	0.000865387	0.000372574	0.000969867	96.1324	47.1587	0.4211	-2.60315	0.95174	1.0029	0.99929	0.9981	0.99809
P01859	Immunoglobulin heavy constant gamma 2	6	0.00514623	0.00599654	0.00154237	0.00395682	143.066	81.8035	0.3101	-2.56542	0.24982	0.33301	0.38501	0.38517	0.38577
O95497	Pantetheinase	1	1.17308e-06	1.28633e-06	4.46727e-07	1.13135e-06	153.351	39.1203	0.1511	-2.53252	0.11144	0.14651	0.1778	0.20234	0.20336
P02760	Protein AMBP	3	2.49869e-05	5.77848e-05	2.38747e-05	6.03188e-05	20.061	58.4234	0.0561	-2.52648	1.7275	1.6756	1.6718	1.671	1.6706
Q96FX8	p53 apoptosis effector related to PMP-22	1	2.89422e-05	6.38285e-05	2.30458e-05	5.81487e-05	36.2774	48.8174	0.0321	-2.52318	1.8539	1.7991	1.7894	1.7873	1.7869
P08575	Receptor-type tyrosine-protein phosphatase C	1	8.86736e-06	1.3213e-05	4.52856e-06	1.12606e-05	78.1353	76.1824	0.6901	-2.48658	0.79171	0.75476	0.75309	0.75307	0.75299
P63104	14-3-3 protein zeta/delta	5	0.000319038	0.000476834	0.000184367	0.000426365	72.7919	27.6989	0.3101	-2.31258	1.2221	1.274	1.2678	1.2661	1.2657
P27797	Calreticulin	8	0.000267804	0.000387067	0.000194814	0.000436806	61.6047	39.3012	0.2221	-2.24218	1.1332	1.1728	1.1684	1.1684	1.1681
P02751	Fibronectin	6	6.52926e-05	0.00011149	5.22067e-05	0.000115093	51.2588	59.5845	0.3101	-2.20455	1.2707	1.3438	1.3378	1.3372	1.3368
P17213	Bactericidal permeability-increasing protein	9	0.000317517	0.000511767	0.000211426	0.00046385	73.2378	54.0863	0.4211	-2.19392	1.1103	1.1883	1.182	1.1804	1.1802
P18669	Phosphoglycerate mutase 1	5	0.000114867	0.000153666	6.09504e-05	0.000133044	81.373	56.52	0.4211	-2.18283	0.65875	0.64823	0.67432	0.67343	0.67327
Q9UBD6	Ammonium transporter Rh type C	4	0.000170329	0.000235066	9.84959e-05	0.000211991	67.5646	45.9886	0.5481	-2.15229	0.87034	0.83794	0.83337	0.83332	0.83336
P31946	14-3-3 protein beta/alpha	2	4.01885e-05	4.34821e-05	2.34202e-05	5.00998e-05	90.3758	49.6595	0.5481	-2.13917	0.21899	0.24429	0.31279	0.31447	0.31444
P08697	Alpha-2-antiplasmin	2	2.60769e-05	2.92143e-05	1.56969e-05	3.35612e-05	68.9097	40.6725	0.8411	-2.13808	0.33539	0.3612	0.40962	0.40946	0.40939
P20700	Lamin-B1	1	8.86106e-06	9.44076e-06	5.6173e-06	1.16664e-05	79.3683	60.6929	1.0001	-2.07686	0.18497	0.38649	0.3861	0.3968	0.39925
P23280	Carbonic anhydrase 6	12	0.00724566	0.00402848	0.00171919	0.00355722	119.488	27.8588	0.6901	-2.06912	0.80904	0.86444	0.8597	0.85938	0.8592
P08236	Beta-glucuronidase	1	1.04338e-05	7.29309e-06	3.72986e-06	7.60373e-06	114.572	50.0878	0.8411	-2.03861	0.53379	0.5084	0.50561	0.5089	0.51014
P49913	Cathelicidin antimicrobial peptide	5	0.00029627	0.000358816	0.000163814	0.000330025	104.003	55.6374	0.3101	-2.01463	0.37557	0.35969	0.38088	0.38708	0.38739
P25774	Cathepsin S	3	9.87907e-05	9.06539e-05	3.83968e-05	7.70868e-05	100.759	55.4442	0.8411	-2.00764	0.20471	0.52259	0.52494	0.52966	0.53067
P61020	Ras-related protein Rab-5B	1	6.15961e-06	6.6061e-06	2.35811e-06	4.68307e-06	106.644	107.302	1.0001	-1.98594	0.095963	0.10306	0.15717	0.15805	0.15838
P62987	Ubiquitin-60S ribosomal protein L40	3	0.000459402	0.000642677	0.00036477	0.000723293	57.9612	48.7355	0.4211	-1.98287	0.93978	1.0224	1.0209	1.0199	1.0197
O75083	WD repeat-containing protein 1	3	6.49161e-05	7.71264e-05	4.02302e-05	7.66532e-05	103.037	24.3919	0.2221	-1.90537	0.38828	0.44358	0.46258	0.46726	0.46719
A0A0A0MT36	Immunoglobulin kappa variable 6D-21	1	1.12929e-05	1.1292e-05	5.09923e-06	9.68221e-06	135.511	67.2667	0.5481	-1.89876	0.013085	0.18163	0.22137	0.2285	0.22907
P30046	D-dopachrome decarboxylase	1	1.68225e-05	1.47736e-05	1.06763e-05	1.91417e-05	95.1871	77.2173	1.0001	-1.79291	0.24871	0.24531	0.2587	0.26758	0.26753
Q01469	Fatty acid-binding protein 5	3	9.29606e-05	0.000192157	8.78768e-05	0.000156755	25.3447	67.9825	0.0561	-1.7838	1.4989	1.4736	1.4661	1.4644	1.4643
P30048	Thioredoxin-dependent peroxide reductase, mitochondrial	4	5.64489e-05	6.9558e-05	4.05723e-05	7.22871e-05	70.4185	34.7122	0.5481	-1.78169	0.60921	0.70939	0.71386	0.71308	0.71326
O00462	Beta-mannosidase	2	1.35437e-05	1.75859e-05	7.4782e-06	1.32581e-05	82.833	43.0505	0.4211	-1.7729	0.6386	0.68668	0.69573	0.69608	0.69807
P36871	Phosphoglucomutase-1	5	0.000144453	0.000179324	4.54932e-05	7.98703e-05	98.0322	133.116	0.4211	-1.75565	0.28567	0.29169	0.33446	0.35208	0.35236
P61981	14-3-3 protein gamma	1	1.03317e-05	1.21848e-05	7.14662e-06	1.23843e-05	93.9207	77.6334	0.6901	-1.73289	0.2935	0.31885	0.32773	0.32883	0.33174
P69905	Hemoglobin subunit alpha	10	0.00275481	0.00165931	0.000308118	0.000526641	196.772	156.417	0.6901	-1.70922	0.3851	0.41125	0.4216	0.42391	0.42634
P27824	Calnexin	5	6.47419e-05	8.56309e-05	4.47659e-05	7.6189e-05	81.4339	43.3181	0.2221	-1.70194	0.70342	0.69485	0.69799	0.70199	0.70197
P23528	Cofilin-1	6	0.000191086	0.000174713	0.000111178	0.000185645	81.7983	44.3008	0.8411	-1.6698	0.19995	0.1929	0.31585	0.31553	0.31621
P01031	Complement C5	2	1.02213e-05	1.38931e-05	7.55055e-06	1.24089e-05	70.0434	60.4354	0.5481	-1.64344	0.71065	0.78541	0.78684	0.78777	0.78858
P13693	Translationally-controlled tumor protein	1	3.29834e-06	1.62125e-05	3.46845e-06	5.70018e-06	42.0736	156.665	0.2221	-1.64343	1.0687	1.0389	1.0332	1.032	1.0318
P04114	Apolipoprotein B-100	6	8.82925e-05	0.000132213	7.23257e-05	0.000118817	48.417	70.6878	0.8411	-1.6428	0.93152	0.95948	0.96912	0.96826	0.96815
Q92896	Golgi apparatus protein 1	1	7.41555e-05	5.87927e-05	3.84647e-05	6.25723e-05	95.6893	63.225	0.8411	-1.62674	0.45163	0.57194	0.60129	0.60658	0.60735
P46940	Ras GTPase-activating-like protein IQGAP1	4	8.50744e-05	0.000132035	7.03633e-05	0.000114362	76.3382	52.9523	0.3101	-1.62531	1.0087	1.085	1.0823	1.0809	1.0806
P26447	Protein S100-A4	2	2.08596e-05	2.03418e-05	9.45358e-06	1.53199e-05	94.2839	48.6659	0.4211	-1.62054	0.07647	0.10223	0.20252	0.20512	0.20541
Q9H4A4	Aminopeptidase B	1	8.18426e-06	1.76098e-05	7.66799e-06	1.23781e-05	64.0324	90.3703	0.4211	-1.61425	1.1458	1.1413	1.1359	1.1352	1.135
P30838	Aldehyde dehydrogenase, dimeric NADP-preferring	7	0.000367782	0.000435166	0.000290397	0.000465908	58.8448	63.0325	1.0001	-1.60438	0.43468	0.58587	0.59298	0.5928	0.59353
P01037	Cystatin-SN	8	0.0152755	0.0194519	0.0110587	0.017724	103.964	34.1107	0.4211	-1.60273	0.53788	0.60671	0.60405	0.60345	0.60336
P01019	Angiotensinogen	3	6.9496e-05	6.63272e-05	4.65011e-05	7.45203e-05	86.4605	60.7661	0.8411	-1.60255	0.076197	0.15551	0.16142	0.17047	0.17255
P28072	Proteasome subunit beta type-6	1	2.28089e-05	2.64847e-05	1.58305e-05	2.52334e-05	69.6985	59.3938	0.6901	-1.59397	0.3657	0.62716	0.63264	0.63276	0.63261
P99999	Cytochrome c	3	2.36878e-05	3.67552e-05	2.32295e-05	3.70084e-05	53.9312	28.2689	0.1511	-1.59316	1.5367	1.5167	1.5084	1.5061	1.5056
O75131	Copine-3	2	3.16243e-05	4.07628e-05	2.47444e-05	3.9302e-05	76.0544	56.3055	0.5481	-1.58832	0.61589	0.76003	0.76704	0.76588	0.76576
Q9BRF8	Serine/threonine-protein phosphatase CPPED1	3	2.81731e-05	2.83378e-05	1.4696e-05	2.32151e-05	96.9253	31.5329	0.4211	-1.5797	3.5383e-16	0.22297	0.23017	0.25199	0.25196
O60235	Transmembrane protease serine 11D	7	0.000448447	0.000684566	0.000395239	0.000619358	27.4316	61.2767	0.4211	-1.56705	1.1109	1.1929	1.1866	1.185	1.1854
P25787	Proteasome subunit alpha type-2	2	2.70199e-05	2.51376e-05	1.5338e-05	2.40306e-05	68.9301	57.6311	0.8411	-1.56673	0.194	0.32125	0.32484	0.32857	0.32925
P13473	Lysosome-associated membrane glycoprotein 2	2	5.18773e-05	6.65736e-05	4.3962e-05	6.87666e-05	73.3852	39.3937	0.6901	-1.56423	0.67934	0.87046	0.86768	0.86828	0.86856
P40121	Macrophage-capping protein	7	0.000202995	0.000222258	0.000141668	0.000221249	48.9959	45.2032	0.8411	-1.56174	0.27789	0.5438	0.5408	0.54205	0.54351
Q9NRP0	Oligosaccharyltransferase complex subunit OSTC	1	2.04249e-05	3.70066e-05	6.06288e-06	9.46559e-06	144.272	116.345	0.6901	-1.56124	0.69031	0.73169	0.72818	0.7272	0.72753
P00747	Plasminogen	3	2.22569e-05	3.7923e-05	1.98358e-05	3.08559e-05	32.0778	50.5929	0.1511	-1.55557	1.4829	1.4127	1.4119	1.4104	1.4106
P24158	Myeloblastin	9	0.00396033	0.00511053	0.00322938	0.00498893	99.4579	67.4077	0.4211	-1.54486	0.51469	0.51456	0.52617	0.52744	0.52835
P05155	Plasma protease C1 inhibitor	6	0.000232475	0.000249891	0.000187966	0.000288684	51.2253	70.5545	1.0001	-1.53583	0.19449	0.27715	0.35624	0.35728	0.35736
P02788	Lactotransferrin	15	0.00882193	0.0162296	0.00869721	0.013346	32.4367	35.6377	0.0321	-1.53451	1.902	1.8226	1.8126	1.8099	1.8094
P01042	Kininogen-1	4	6.31003e-05	9.11251e-05	5.39216e-05	8.2528e-05	47.5859	85.5626	1.0001	-1.53052	0.72292	0.72678	0.74001	0.74538	0.74566
Q08188	Protein-glutamine gamma-glutamyltransferase E	12	0.00102837	0.00120655	0.000737703	0.00111119	56.3152	44.8386	0.6901	-1.50628	0.49414	0.74831	0.74676	0.74571	0.74549
P22352	Glutathione peroxidase 3	2	1.71279e-05	2.05661e-05	1.54811e-05	2.32717e-05	33.9694	58.3961	0.4211	-1.50323	0.57143	0.79937	0.79558	0.79616	0.79592
P37802	Transgelin-2	2	3.43151e-05	4.73644e-05	3.52507e-05	5.29174e-05	58.8199	75.0399	0.8411	-1.50117	0.70934	0.69204	0.69473	0.69718	0.69728
O75695	Protein XRP2	2	2.43061e-05	2.67873e-05	1.83849e-05	2.7544e-05	55.8266	40.4005	1.0001	-1.49818	0.3641	0.352	0.35355	0.36189	0.36369
Q15907	Ras-related protein Rab-11B	8	0.000274665	0.00021896	0.000150926	0.000225928	81.1972	36.3114	1.0001	-1.49695	0.54238	0.5171	0.5491	0.55114	0.55099
O00602	Ficolin-1	1	1.96957e-05	2.57121e-05	1.90486e-05	2.83863e-05	67.617	67.9156	0.6901	-1.4902	0.61654	0.72421	0.72022	0.72155	0.72371
Q9H1C7	Cysteine-rich and transmembrane domain-containing protein 1	1	1.14967e-05	1.41732e-05	1.13946e-05	1.69135e-05	89.5475	62.6484	0.8411	-1.48435	0.4242	0.40926	0.41554	0.42316	0.42415
Q6PI73	Leukocyte immunoglobulin-like receptor subfamily A member 6	1	1.47132e-05	1.05926e-05	8.00449e-06	1.18781e-05	116.408	33.9462	0.6901	-1.48393	0.53204	0.74974	0.75537	0.75431	0.755
P10321	HLA class I histocompatibility antigen, C alpha chain	1	1.02426e-05	1.37996e-05	9.4593e-06	1.3933e-05	28.4089	37.4694	0.2221	-1.47295	1.2447	1.1916	1.1852	1.1837	1.1836
P62258	14-3-3 protein epsilon	4	5.39718e-05	7.8616e-05	4.8498e-05	7.12184e-05	35.8829	43.745	0.2221	-1.46848	1.2632	1.2642	1.2607	1.2589	1.2591
P00450	Ceruloplasmin	12	0.000453497	0.000497118	0.000392143	0.000571386	63.1416	42.8465	0.6901	-1.45709	0.27849	0.28733	0.32101	0.3226	0.3229
P02787	Serotransferrin	15	0.0038259	0.00584541	0.0038484	0.00558523	42.357	76.4512	0.4211	-1.45131	0.916	0.92146	0.92885	0.9319	0.93188
P00915	Carbonic anhydrase 1	10	0.000841754	0.000313145	0.000103939	0.000150771	195.388	125.45	0.6901	-1.45057	0.69275	0.67946	0.68015	0.67975	0.68057
P62316	Small nuclear ribonucleoprotein Sm D2	2	9.67655e-06	6.54692e-06	5.51833e-06	7.99827e-06	110.963	51.8734	0.8411	-1.4494	0.62566	0.59853	0.61498	0.61765	0.61746
P05089	Arginase-1	5	0.000167863	0.000116499	7.17748e-05	0.000103619	95.5259	29.6301	0.6901	-1.44367	0.6966	0.71821	0.71708	0.72185	0.72165
P02753	Retinol-binding protein 4	1	2.12635e-05	3.01785e-05	2.04196e-05	2.93965e-05	67.1631	60.2121	0.6901	-1.43963	0.82218	0.9344	0.93354	0.93215	0.93208
P22626	Heterogeneous nuclear ribonucleoproteins A2/B1	2	2.9177e-05	4.08655e-05	3.00957e-05	4.33237e-05	39.6808	33.813	0.1511	-1.43953	1.2858	1.234	1.2433	1.2417	1.2414
Q96BQ1	Protein FAM3D	2	1.78048e-05	1.69678e-05	1.26503e-05	1.81358e-05	66.9364	33.5368	0.8411	-1.43363	0.14475	0.49139	0.49269	0.49405	0.49455
P17900	Ganglioside GM2 activator	1	8.00513e-06	2.03254e-05	6.29147e-06	9.00155e-06	57.2794	140.975	0.8411	-1.43076	0.92016	0.91775	0.91737	0.9194	0.91967
Q08477	Cytochrome P450 4F3	2	4.46727e-05	6.62775e-05	4.32285e-05	6.17704e-05	26.6652	33.0331	0.1511	-1.42893	1.6156	1.5391	1.5309	1.5289	1.5292
P08758	Annexin A5	8	0.000351307	0.00044143	0.000352572	0.00050333	57.7759	29.0636	0.6901	-1.42759	0.80103	0.79041	0.79044	0.79382	0.79375
Q16181	Septin-7	1	2.13139e-05	2.5031e-05	2.05551e-05	2.93179e-05	46.2633	71.5185	0.6901	-1.42631	0.40415	0.49403	0.5128	0.51342	0.51333
P80188	Neutrophil gelatinase-associated lipocalin	10	0.00437787	0.00386717	0.00325494	0.0046277	67.8683	44.0717	1.0001	-1.42175	0.31641	0.36909	0.40383	0.40655	0.40648
P02749	Beta-2-glycoprotein 1	6	0.000256922	0.0004012	0.000294123	0.000414076	26.5435	32.1972	0.0951	-1.40783	1.7883	1.7404	1.7314	1.7291	1.7287
Q86SF2	N-acetylgalactosaminyltransferase 7	1	6.40064e-06	8.35322e-06	6.72337e-06	9.46264e-06	23.7137	34.7964	0.1511	-1.40743	1.2491	1.2055	1.1995	1.1978	1.1976
P30740	Leukocyte elastase inhibitor	15	0.0028511	0.00268363	0.00222332	0.00311395	55.7848	37.338	1.0001	-1.40058	0.1941	0.50382	0.50629	0.50809	0.508
Q10567	AP-1 complex subunit beta-1	4	7.86933e-05	0.000103227	7.01763e-05	9.81662e-05	56.9341	44.3907	0.5481	-1.39885	0.83861	0.83116	0.84031	0.83953	0.83987
P00492	Hypoxanthine-guanine phosphoribosyltransferase	3	5.27709e-05	5.40092e-05	3.7752e-05	5.24787e-05	94.773	40.1777	0.5481	-1.39009	0.033051	0.053793	0.10767	0.15952	0.1598
P63244	Receptor of activated protein C kinase 1	2	1.66748e-05	3.83715e-05	1.49303e-05	2.06279e-05	32.849	127.657	0.5481	-1.38162	0.94987	0.96451	0.96298	0.96388	0.96434
P37837	Transaldolase	9	0.00109038	0.00107864	0.000833554	0.0011504	72.7555	40.0582	0.6901	-1.38011	0.014963	0.16325	0.21342	0.22227	0.22381
Q15080	Neutrophil cytosol factor 4	1	6.34523e-06	4.80448e-06	2.95863e-06	4.0746e-06	127.242	79.5378	1.0001	-1.37719	0.37743	0.36067	0.39245	0.39785	0.39808
Q9UL25	Ras-related protein Rab-21	1	1.76783e-05	2.20099e-05	1.34272e-05	1.8481e-05	86.007	34.794	0.5481	-1.37638	0.52814	0.51339	0.51869	0.52756	0.52778
Q99536	Synaptic vesicle membrane protein VAT-1 homolog	9	0.000306899	0.000362469	0.000248992	0.000341859	50.6404	45.3185	0.5481	-1.37297	0.55076	0.63494	0.64801	0.64786	0.64774
P02679	Fibrinogen gamma chain	13	0.000721556	0.00144167	0.000853247	0.00116681	60.0267	74.9255	0.3101	-1.36749	1.2656	1.2383	1.2402	1.2386	1.2383
Q02487	Desmocollin-2	11	0.000388851	0.000594233	0.000325711	0.000442935	49.8471	84.8572	0.5481	-1.3599	0.80763	0.89967	0.89574	0.89933	0.89913
P07384	Calpain-1 catalytic subunit	13	0.000515619	0.00045858	0.000355927	0.000482473	53.6668	29.7055	1.0001	-1.35554	0.4371	0.6885	0.68476	0.68411	0.68469
P11279	Lysosome-associated membrane glycoprotein 1	3	9.80121e-05	8.66365e-05	7.58891e-05	0.000102637	42.6826	35.5816	0.8411	-1.35246	0.54072	0.73828	0.73475	0.7341	0.7343
P27348	14-3-3 protein theta	1	5.7877e-05	7.16622e-05	4.85745e-05	6.52954e-05	33.5722	23.2602	0.0951	-1.34423	1.1058	1.1185	1.1152	1.1144	1.1145
P54819	Adenylate kinase 2, mitochondrial	3	0.00010873	0.000123891	4.68728e-05	6.28337e-05	130.484	128.514	0.6901	-1.34051	0.17143	0.27813	0.29769	0.30395	0.30394
Q13404	Ubiquitin-conjugating enzyme E2 variant 1	2	2.74165e-05	3.48172e-05	3.00332e-05	4.02016e-05	40.8321	44.7062	0.4211	-1.33857	0.83919	1.0386	1.0379	1.0367	1.0366
Q12907	Vesicular integral-membrane protein VIP36	4	6.36851e-05	5.65006e-05	4.81118e-05	6.41489e-05	52.0768	35.2016	1.0001	-1.33333	0.42592	0.65865	0.65813	0.65774	0.6586
Q9HC38	Glyoxalase domain-containing protein 4	4	9.22221e-05	7.98596e-05	6.87601e-05	9.10659e-05	41.5049	34.8073	1.0001	-1.3244	0.65365	0.63154	0.63499	0.63418	0.634
Q6XQN6	Nicotinate phosphoribosyltransferase	1	2.94272e-05	2.77124e-05	1.14155e-05	1.51106e-05	117.628	98.3342	1.0001	-1.32369	0.086218	0.184	0.21591	0.23724	0.23777
P04217	Alpha-1B-glycoprotein	8	0.000471451	0.000694391	0.000603536	0.000797184	55.2451	43.6752	0.3101	-1.32086	1.16	1.1127	1.1234	1.1233	1.1231
P31146	Coronin-1A	3	0.000141012	6.68246e-05	6.10715e-05	8.06345e-05	134.595	37.0825	0.8411	-1.32033	0.83761	0.79862	0.80895	0.81148	0.81125
A0A075B6I0	Immunoglobulin lambda variable 8-61	1	7.38238e-05	7.96397e-05	5.14042e-05	6.73207e-05	69.6369	75.7524	1.0001	-1.30964	0.19315	0.33067	0.34049	0.34536	0.34525
P43652	Afamin	1	5.93943e-06	1.03671e-05	6.37975e-06	8.35058e-06	67.9334	42.0987	0.1511	-1.30892	1.5001	1.4528	1.4509	1.4491	1.4487
P09958	Furin	6	0.000100261	9.61657e-05	7.96714e-05	0.000103886	56.7819	41.4957	1.0001	-1.30394	0.15467	0.26506	0.26786	0.26877	0.26941
P14780	Matrix metalloproteinase-9	14	0.0011816	0.00135427	0.000883324	0.00115063	73.5125	57.8961	0.6901	-1.30262	0.32135	0.34631	0.34651	0.36174	0.36234
P06744	Glucose-6-phosphate isomerase	13	0.00172205	0.00161246	0.00134714	0.00175403	73.0575	25.9284	0.4211	-1.30205	0.16165	0.27037	0.32257	0.32407	0.32422
Q6ZMR5	Transmembrane protease serine 11A	1	1.27635e-05	1.27247e-05	1.02178e-05	1.32535e-05	49.7414	67.6274	1.0001	-1.29709	0.033659	0.43537	0.43606	0.45096	0.4513
P52566	Rho GDP-dissociation inhibitor 2	7	0.000278753	0.000299924	0.00018448	0.000237387	63.0943	60.2742	0.5481	-1.28679	0.19655	0.18761	0.23338	0.23983	0.23977
P0DUB6	Alpha-amylase 1A	15	0.367666	0.439566	0.371973	0.47742	31.2131	42.7815	0.5481	-1.28348	0.73269	0.84262	0.83978	0.83971	0.83947
P02675	Fibrinogen beta chain	15	0.00114685	0.00206788	0.00134437	0.0017011	62.4668	72.6283	0.3101	-1.26535	1.1614	1.1374	1.1424	1.1408	1.1407
P23141	Liver carboxylesterase 1	5	0.000100097	0.000116241	0.000101181	0.000127996	22.3158	57.1118	0.6901	-1.26502	0.53384	0.53562	0.55054	0.55702	0.55829
Q04760	Lactoylglutathione lyase	3	5.02595e-05	6.76626e-05	4.70094e-05	5.94471e-05	39.4251	51.4602	0.4211	-1.26458	0.92884	0.93493	0.94376	0.94302	0.94315
P29401	Transketolase	13	0.00219189	0.00167643	0.00109454	0.00138172	113.365	49.1366	0.6901	-1.26238	0.45073	0.46784	0.47796	0.48504	0.48497
P04066	Tissue alpha-L-fucosidase	1	1.27614e-05	4.64129e-06	3.62854e-06	4.5796e-06	170.816	49.3613	0.8411	-1.26211	0.80591	0.76829	0.77849	0.78113	0.78091
Q14624	Inter-alpha-trypsin inhibitor heavy chain H4	9	0.000126269	0.000173957	0.000124788	0.00015666	19.3323	62.6779	0.6901	-1.2554	0.93281	0.92273	0.92734	0.92853	0.92855
Q969L2	Protein MAL2	1	4.92134e-05	5.3431e-05	4.14157e-05	5.18875e-05	40.7258	42.9587	0.6901	-1.25284	0.34013	0.35467	0.35321	0.36093	0.36133
P42858	Huntingtin	1	1.32019e-05	1.56137e-05	1.22386e-05	1.52084e-05	62.0019	73.0177	0.6901	-1.24266	0.35106	0.33566	0.37394	0.375	0.37701
P02768	Albumin	14	0.0958801	0.172019	0.117508	0.14575	44.3624	73.3581	0.4211	-1.24033	1.1915	1.1924	1.1945	1.1945	1.1944
P04040	Catalase	13	0.00102092	0.000857963	0.000660025	0.000816352	113.623	47.9276	0.6901	-1.23685	0.27035	0.26178	0.29155	0.30492	0.30494
P06753	Tropomyosin alpha-3 chain	1	8.90935e-06	9.83202e-06	5.73496e-06	7.07317e-06	86.4944	86.5686	0.6901	-1.23334	0.20075	0.22007	0.23136	0.24591	0.24597
P35579	Myosin-9	8	0.000340771	0.000283314	0.000237392	0.000292109	98.6709	31.9183	1.0001	-1.23049	0.38151	0.39015	0.40104	0.40811	0.40825
P04179	Superoxide dismutase [Mn], mitochondrial	3	6.13297e-05	8.56972e-05	4.98901e-05	6.12447e-05	46.4834	70.3744	0.6901	-1.22759	0.80978	0.92276	0.91922	0.91785	0.91781
P61916	NPC intracellular cholesterol transporter 2	3	7.51157e-05	7.90154e-05	6.37476e-05	7.81976e-05	48.6436	45.4419	0.8411	-1.22667	0.080087	0.40334	0.41376	0.41524	0.41512
Q92876	Kallikrein-6	4	9.32253e-05	0.000104051	4.76017e-05	5.80832e-05	79.3568	93.4687	1.0001	-1.22019	0.21412	0.2457	0.31624	0.31578	0.31628
P62937	Peptidyl-prolyl cis-trans isomerase A	12	0.000781805	0.000821045	0.000676239	0.000825108	58.9743	37.0944	0.6901	-1.22014	0.13729	0.19603	0.30156	0.30129	0.30254
P24071	Immunoglobulin alpha Fc receptor	2	2.1099e-05	2.18921e-05	1.58471e-05	1.91899e-05	58.2851	38.2933	0.8411	-1.21094	0.12025	0.45687	0.45509	0.45933	0.45945
A0A0B4J1Y9	Immunoglobulin heavy variable 3-72	3	6.28589e-05	5.2733e-05	5.45147e-05	6.59792e-05	35.9417	47.2793	0.6901	-1.2103	0.68425	0.69676	0.70093	0.70999	0.71077
P01024	Complement C3	14	0.00150997	0.00223693	0.0016356	0.00197377	41.2672	55.5999	0.4211	-1.20675	1.1006	1.1369	1.138	1.1366	1.1364
P48047	ATP synthase subunit O, mitochondrial	1	5.5605e-06	4.7312e-06	4.66075e-06	5.59629e-06	66.2216	61.1529	1.0001	-1.20073	0.41788	0.39978	0.39859	0.39935	0.40024
P28070	Proteasome subunit beta type-4	1	1.5226e-05	1.23553e-05	9.9146e-06	1.19008e-05	76.3675	94.1028	1.0001	-1.20033	0.4082	0.61052	0.60787	0.60885	0.60867
P18510	Interleukin-1 receptor antagonist protein	8	0.00141746	0.00123858	0.00114258	0.00135722	46.964	47.9289	0.8411	-1.18785	0.41336	0.66526	0.66363	0.66278	0.66293
O75223	Gamma-glutamylcyclotransferase	1	1.40905e-05	1.41053e-05	1.39049e-05	1.64549e-05	33.2914	41.3404	1.0001	-1.18339	0.042071	0.53606	0.53343	0.53494	0.5348
P22748	Carbonic anhydrase 4	1	1.64676e-05	1.00784e-05	9.89788e-06	1.16221e-05	92.8366	30.3316	1.0001	-1.1742	0.85128	0.92029	0.91848	0.91709	0.91724
P12532	Creatine kinase U-type, mitochondrial	4	0.000105022	8.45989e-05	7.43376e-05	8.71602e-05	60.0162	23.4119	1.0001	-1.17249	0.68823	0.77511	0.786	0.78508	0.785
P12814	Alpha-actinin-1	7	0.000296116	0.000205962	0.000177746	0.000208236	86.9731	33.6126	1.0001	-1.17153	0.73715	0.70579	0.70333	0.70262	0.7027
P04080	Cystatin-B	3	0.000187548	0.000147332	0.000133119	0.000155885	49.1224	49.3314	0.6901	-1.17102	0.72435	0.8367	0.83222	0.83115	0.83147
P52565	Rho GDP-dissociation inhibitor 1	2	0.000127669	0.000128743	0.000104812	0.000122672	67.8442	28.4651	0.3101	-1.1704	0.04754	0.26112	0.31232	0.31447	0.31445
P01133	Pro-epidermal growth factor	1	2.83561e-06	2.64495e-06	2.21929e-06	2.59732e-06	47.1207	36.373	1.0001	-1.17034	0.24703	0.27615	0.29488	0.32278	0.32773
Q08722	Leukocyte surface antigen CD47	1	7.32882e-06	1.053e-05	7.77816e-06	9.07642e-06	53.4847	77.3888	0.6901	-1.16691	0.79095	0.90437	0.90341	0.90441	0.90415
P27169	Serum paraoxonase/arylesterase 1	1	1.37875e-05	1.67685e-05	1.11036e-05	1.29524e-05	41.7635	60.8937	0.8411	-1.16651	0.55176	0.57421	0.5712	0.57151	0.5729
Q6UWW0	Lipocalin-15	2	4.09498e-05	3.25882e-05	3.09969e-05	3.60921e-05	51.456	34.7433	0.6901	-1.16438	0.76847	0.87849	0.87407	0.87312	0.87315
Q9HDC9	Adipocyte plasma membrane-associated protein	5	0.000198868	0.000216902	0.000142125	0.000165374	67.4262	56.5288	1.0001	-1.16359	0.24897	0.40245	0.40354	0.41402	0.41391
P15586	N-acetylglucosamine-6-sulfatase	2	2.18417e-05	2.06953e-05	2.22808e-05	2.59242e-05	79.1693	54.3424	1.0001	-1.16352	0.13799	0.3121	0.32296	0.32315	0.32753
Q9UKK9	ADP-sugar pyrophosphatase	2	2.21218e-05	2.2765e-05	2.07894e-05	2.38708e-05	59.3295	46.6431	0.8411	-1.14822	0.081657	0.21203	0.22093	0.2321	0.23421
P08133	Annexin A6	12	0.000254001	0.00027337	0.000203727	0.000233909	67.9461	56.7449	0.5481	-1.14815	0.19429	0.29333	0.30826	0.31939	0.3197
P28799	Progranulin	1	1.77898e-06	2.1159e-06	1.48919e-06	1.70558e-06	56.4973	69.4871	0.6901	-1.14531	0.39773	0.37992	0.38317	0.38367	0.38496
P60174	Triosephosphate isomerase	12	0.00198361	0.00203183	0.0017978	0.0020588	38.2819	33.926	1.0001	-1.14518	0.13424	0.49671	0.51018	0.50942	0.50931
P10153	Non-secretory ribonuclease	2	2.5568e-05	1.96459e-05	1.44675e-05	1.65482e-05	113.233	93.3743	1.0001	-1.14382	0.36684	0.3513	0.36938	0.37654	0.37699
P13639	Elongation factor 2	6	6.94956e-05	8.67115e-05	5.98417e-05	6.84097e-05	27.7808	66.3808	0.6901	-1.14318	0.6349	0.76687	0.76422	0.76471	0.76528
P28325	Cystatin-D	10	0.00177172	0.00175705	0.00144814	0.00164895	83.2684	20.4025	0.8411	-1.13866	0.027926	0.39916	0.39696	0.39663	0.39783
Q8WXI7	Mucin-16	2	3.69182e-05	4.45981e-05	2.85752e-05	3.24877e-05	51.2185	77.9387	0.8411	-1.13692	0.43127	0.45539	0.45678	0.45891	0.45924
P01040	Cystatin-A	6	0.00147582	0.00255497	0.00140362	0.00159448	36.5171	82.2384	0.5481	-1.13598	1.0698	1.082	1.0763	1.0754	1.0752
O43707	Alpha-actinin-4	8	0.000209545	0.000222561	0.000194417	0.000219526	35.6981	34.6922	0.5481	-1.12915	0.29652	0.59643	0.59314	0.59285	0.59356
P27487	Dipeptidyl peptidase 4	10	0.000258644	0.000245367	0.000214465	0.000242127	58.8467	31.1379	0.6901	-1.12898	0.18765	0.54787	0.56291	0.56247	0.56298
P02774	Vitamin D-binding protein	13	0.000922253	0.00113017	0.000965057	0.0010887	38.1883	55.8648	0.8411	-1.12812	0.6808	0.71684	0.71805	0.71903	0.71882
P45877	Peptidyl-prolyl cis-trans isomerase C	1	5.39294e-06	5.36586e-06	6.15493e-06	6.93247e-06	49.3942	61.6893	0.8411	-1.12633	0.010682	0.30942	0.32995	0.33045	0.33586
Q9BS26	Endoplasmic reticulum resident protein 44	1	1.94468e-05	2.78576e-05	1.89407e-05	2.13123e-05	60.2207	94.9116	0.6901	-1.12521	0.64567	0.64166	0.63814	0.64025	0.64084
P16070	CD44 antigen	1	2.4867e-05	2.4129e-05	2.00582e-05	2.25678e-05	75.2302	84.8586	1.0001	-1.12511	0.088733	0.54658	0.54758	0.54683	0.54675
P11413	Glucose-6-phosphate 1-dehydrogenase	10	0.000407925	0.000366717	0.000301687	0.000338335	72.8017	45.1467	0.8411	-1.12147	0.26668	0.25586	0.31178	0.31271	0.31518
Q9NUQ9	CYFIP-related Rac1 interactor B	4	7.53107e-05	4.24647e-05	4.58051e-05	5.12819e-05	117.239	42.8277	0.8411	-1.11957	0.79615	0.75946	0.76483	0.76897	0.76878
P15144	Aminopeptidase N	4	7.41605e-05	6.93604e-05	5.93906e-05	6.58101e-05	47.7377	44.9039	1.0001	-1.10809	0.22356	0.31294	0.31418	0.33543	0.33535
P09525	Annexin A4	5	0.000107906	0.000117647	0.000108394	0.00011999	39.294	55.7521	0.8411	-1.10698	0.2715	0.32499	0.33785	0.34086	0.34138
P00390	Glutathione reductase, mitochondrial	2	3.0037e-05	3.43824e-05	1.23663e-05	1.36328e-05	91.5069	115.012	1.0001	-1.10241	0.19792	0.41533	0.42089	0.43017	0.43087
P19652	Alpha-1-acid glycoprotein 2	1	3.04495e-05	4.5924e-05	3.67073e-05	4.03876e-05	59.5173	78.8702	0.5481	-1.10026	0.81314	0.87069	0.86986	0.86881	0.86855
O75882	Attractin	3	4.77161e-05	5.01618e-05	3.48819e-05	3.83006e-05	86.217	88.7203	0.6901	-1.09801	0.074861	0.38057	0.41575	0.443	0.44683
P12429	Annexin A3	11	0.00126377	0.00153501	0.00127037	0.00138994	75.535	52.357	0.5481	-1.09412	0.45116	0.46991	0.47214	0.47724	0.47831
O15143	Actin-related protein 2/3 complex subunit 1B	2	4.83725e-05	3.60552e-05	3.60158e-05	3.9301e-05	85.0978	47.8496	1.0001	-1.09121	0.6024	0.58496	0.6042	0.60576	0.60558
Q14739	Delta(14)-sterol reductase LBR	1	1.70046e-05	1.57252e-05	1.43403e-05	1.56401e-05	71.9071	39.3733	0.8411	-1.09064	0.1611	0.36099	0.36724	0.37675	0.37671
P21926	CD9 antigen	1	0.000124476	0.000121966	0.000113535	0.000123505	37.5943	40.0057	1.0001	-1.08781	0.12178	0.65728	0.65372	0.65376	0.6536
P52790	Hexokinase-3	3	4.72558e-05	4.24324e-05	4.00604e-05	4.34447e-05	39.1019	10.1892	1.0001	-1.08448	0.56442	0.58398	0.58745	0.58692	0.58675
O75594	Peptidoglycan recognition protein 1	5	0.000370763	0.000302222	0.000291119	0.000315629	84.2434	65.7274	1.0001	-1.08419	0.41733	0.42248	0.46829	0.46876	0.46903
P01034	Cystatin-C	6	0.000832519	0.000601767	0.000525622	0.000569695	113.272	24.9118	0.6901	-1.08385	0.54392	0.57338	0.57048	0.57026	0.57036
O43852	Calumenin	1	1.37889e-05	9.35787e-06	8.38496e-06	9.08466e-06	77.1147	17.5691	1.0001	-1.08345	0.88062	0.90284	0.91367	0.91228	0.91225
Q9Y624	Junctional adhesion molecule A	2	2.00432e-05	2.74538e-05	2.07312e-05	2.23481e-05	41.0124	59.2708	0.5481	-1.07799	0.87317	0.98714	0.98169	0.98059	0.98083
P20933	N(4)-(beta-N-acetylglucosaminyl)-L-asparaginase	1	2.9767e-05	5.30492e-05	2.56803e-05	2.76799e-05	46.6831	113.475	0.8411	-1.07786	0.82237	0.78763	0.80405	0.80814	0.80923
Q9Y277	Voltage-dependent anion-selective channel protein 3	1	1.32133e-05	1.12797e-05	1.1451e-05	1.23409e-05	62.5907	55.4276	1.0001	-1.07772	0.40123	0.42052	0.44489	0.44511	0.44633
P0DOX8	Immunoglobulin lambda-1 light chain	2	0.00573235	0.0047653	0.00558142	0.0060061	70.2374	54.3588	1.0001	-1.07609	0.49707	0.67293	0.66943	0.66861	0.66875
P14314	Glucosidase 2 subunit beta	2	9.42792e-06	1.03001e-05	9.33793e-06	1.00002e-05	33.6802	29.4263	0.3101	-1.07092	0.37344	0.45982	0.49166	0.49146	0.49143
P48595	Serpin B10	6	9.08513e-05	0.000124668	7.53145e-05	8.02773e-05	44.5035	64.9012	0.8411	-1.06589	0.83504	0.81651	0.8121	0.81697	0.81673
P09758	Tumor-associated calcium signal transducer 2	4	0.000103447	9.42512e-05	0.000109229	0.000116334	38.361	54.855	1.0001	-1.06504	0.24184	0.45841	0.4602	0.46215	0.46209
P0DOX5	Immunoglobulin gamma-1 heavy chain	10	0.00404073	0.00423183	0.00260821	0.00277733	94.1074	76.8498	1.0001	-1.06484	0.062482	0.2881	0.34264	0.3426	0.34344
P05090	Apolipoprotein D	5	0.00011292	0.000111772	9.0805e-05	9.65706e-05	43.7311	48.4644	0.8411	-1.06349	0.0062912	0.26353	0.29204	0.29224	0.29348
P06737	Glycogen phosphorylase, liver form	6	0.000204368	0.000154033	0.000139498	0.000148267	99.3703	24.9646	1.0001	-1.06286	0.51609	0.52058	0.52111	0.53092	0.53078
Q01459	Di-N-acetylchitobiase	4	5.53783e-05	5.29087e-05	5.19475e-05	5.50815e-05	25.1504	28.5565	1.0001	-1.06033	0.26512	0.28456	0.32215	0.32411	0.32402
P11142	Heat shock cognate 71 kDa protein	13	0.00125886	0.00116421	0.00114459	0.00121326	19.3892	27.1175	0.8411	-1.05999	0.31925	0.6081	0.61045	0.61257	0.61275
P01701	Immunoglobulin lambda variable 1-51	2	0.000143944	0.00013234	0.000123067	0.000129162	69.6327	63.5041	1.0001	-1.04953	0.22041	0.5705	0.56916	0.56836	0.56884
O43653	Prostate stem cell antigen	1	1.89315e-05	1.919e-05	2.04374e-05	2.14117e-05	72.6012	80.6911	1.0001	-1.04767	0.022089	0.43186	0.44264	0.44262	0.44256
P20292	Arachidonate 5-lipoxygenase-activating protein	3	0.000212486	0.000207934	0.000142104	0.00014876	113.436	62.3604	0.8411	-1.04684	0.052736	0.16084	0.20709	0.22239	0.22251
Q99497	Parkinson disease protein 7	4	7.28529e-05	6.68266e-05	5.69091e-05	5.95552e-05	44.2477	39.792	1.0001	-1.0465	0.34412	0.49256	0.49728	0.4986	0.49847
A0A0C4DH38	Immunoglobulin heavy variable 5-51	4	0.000309758	0.000317704	0.000312011	0.000325726	47.1599	13.683	0.5481	-1.04396	0.12038	0.53896	0.55149	0.55099	0.55097
P31151	Protein S100-A7	5	0.000166243	0.000489088	0.000139719	0.000145134	40.9557	161.417	0.8411	-1.03875	0.87834	0.91073	0.90699	0.90702	0.90786
P07477	Trypsin-1	2	4.26306e-05	3.42468e-05	3.91673e-05	4.05661e-05	55.7324	32.0799	1.0001	-1.03571	0.6723	0.75924	0.77148	0.77082	0.77125
Q9Y394	Dehydrogenase/reductase SDR family member 7	3	2.56903e-05	2.24838e-05	2.0897e-05	2.15505e-05	72.4922	28.1857	0.8411	-1.03127	0.34133	0.32747	0.34675	0.35818	0.35833
O15144	Actin-related protein 2/3 complex subunit 2	8	0.000346871	0.000278421	0.000274796	0.000282627	89.6753	26.6119	0.8411	-1.0285	0.47487	0.46136	0.49532	0.49722	0.49712
P0DOX7	Immunoglobulin kappa light chain	1	0.000807971	0.000648054	0.000860496	0.000884785	26.6158	57.2058	1.0001	-1.02823	0.8189	0.8761	0.87474	0.87443	0.87431
Q14019	Coactosin-like protein	4	0.000285498	0.00025224	0.000263251	0.00027039	67.9013	31.6638	1.0001	-1.02712	0.33127	0.34811	0.37372	0.37512	0.37624
Q9UKR0	Kallikrein-12	1	2.02802e-05	1.55881e-05	1.10978e-05	1.13936e-05	126.893	87.3644	0.8411	-1.02666	0.364	0.36864	0.41038	0.4108	0.41249
Q9BVK6	Transmembrane emp24 domain-containing protein 9	3	9.41621e-05	7.26218e-05	6.90459e-05	7.08415e-05	72.3922	73.4874	0.8411	-1.02601	0.54878	0.59063	0.58864	0.59306	0.59305
P09960	Leukotriene A-4 hydrolase	13	0.000833412	0.000544157	0.00051513	0.000527539	72.8151	15.3302	1.0001	-1.02409	0.99985	0.97771	0.97536	0.97685	0.97656
P05107	Integrin beta-2	13	0.000619653	0.000623324	0.000466706	0.000477767	80.2401	56.0315	0.6901	-1.0237	0.029103	0.23902	0.25283	0.26638	0.26685
O43760	Synaptogyrin-2	1	1.5271e-05	1.60068e-05	1.57785e-05	1.61467e-05	47.3416	55.1115	1.0001	-1.02334	0.12802	0.12302	0.13643	0.14549	0.15085
P0DMV9	Heat shock 70 kDa protein 1B	13	0.00147666	0.0014195	0.00149142	0.00151863	7.04088	27.0201	0.6901	-1.01824	0.38597	0.5013	0.52024	0.52331	0.52392
P25786	Proteasome subunit alpha type-1	3	3.8356e-05	4.06084e-05	4.74763e-05	4.82053e-05	48.6689	55.1143	0.6901	-1.01535	0.1708	0.27065	0.34387	0.37716	0.37901
P60900	Proteasome subunit alpha type-6	4	8.49258e-05	7.23207e-05	7.03569e-05	7.10492e-05	66.9722	58.1339	1.0001	-1.00984	0.38824	0.56363	0.56112	0.56784	0.56779
P14406	Cytochrome c oxidase subunit 7A2, mitochondrial	1	7.11574e-06	5.42728e-06	4.52257e-06	4.56519e-06	57.8049	32.7935	0.8411	-1.00942	0.80597	0.76808	0.76384	0.76405	0.7641
P00491	Purine nucleoside phosphorylase	9	0.000276172	0.000269643	0.000261419	0.000263721	40.7464	43.0419	1.0001	-1.0088	0.084949	0.49515	0.49762	0.49687	0.49719
P31025	Lipocalin-1	9	0.0015921	0.00112639	0.00143712	0.00144861	72.4465	74.3251	0.6901	-1.00799	0.70454	0.78033	0.77934	0.7834	0.78317
P01036	Cystatin-S	2	0.000206083	0.000208561	0.000230359	0.000232197	55.208	51.662	1.0001	-1.00798	0.046379	0.53283	0.53002	0.53104	0.53095
P16401	Histone H1.5	2	1.74547e-05	2.26923e-05	1.31751e-05	1.32611e-05	82.2071	78.7445	0.5481	-1.00653	0.48042	0.45764	0.4563	0.47117	0.47104
P02743	Serum amyloid P-component	3	4.85298e-05	3.67455e-05	4.06757e-05	4.0903e-05	56.6927	46.2913	0.8411	-1.00559	0.79371	0.76285	0.76981	0.77124	0.7713
P07237	Protein disulfide-isomerase	9	0.000387736	0.000413942	0.000366429	0.000366294	29.3147	33.4482	1.0001	1.00037	0.34957	0.48241	0.48069	0.4804	0.48256
P09917	Polyunsaturated fatty acid 5-lipoxygenase	2	5.25193e-05	4.74243e-05	4.18576e-05	4.17869e-05	44.1266	45.765	1.0001	1.00169	0.37067	0.35991	0.39842	0.39783	0.40043
P08603	Complement factor H	6	7.2108e-05	9.338e-05	8.64639e-05	8.56855e-05	38.8963	57.9982	0.8411	1.00908	0.7708	0.90646	0.90182	0.90045	0.9002
P35237	Serpin B6	3	8.888e-05	9.18638e-05	9.01286e-05	8.87016e-05	71.8554	23.2005	1.0001	1.01609	0.14305	0.56753	0.56678	0.57443	0.57427
Q15005	Signal peptidase complex subunit 2	1	1.61759e-05	1.393e-05	1.55886e-05	1.53392e-05	34.0887	51.8354	0.6901	1.01626	0.62543	0.64613	0.66273	0.66193	0.66174
P01766	Immunoglobulin heavy variable 3-13	1	7.0458e-05	4.87486e-05	6.19353e-05	6.09416e-05	34.6634	75.5926	0.5481	1.01631	1.0373	1.0041	0.99988	0.99859	0.99834
P11215	Integrin alpha-M	13	0.000636705	0.000581659	0.000483885	0.000475909	90.6789	53.9288	0.8411	1.01676	0.1617	0.22914	0.25174	0.2655	0.266
P30086	Phosphatidylethanolamine-binding protein 1	7	0.000477298	0.00041307	0.00043415	0.000426953	32.9958	37.7104	0.8411	1.01686	0.59948	0.78971	0.78691	0.78615	0.78609
Q05315	Galectin-10	4	0.000144219	9.53113e-05	7.7042e-05	7.57348e-05	120.011	56.0679	1.0001	1.01726	0.58241	0.56006	0.57042	0.57658	0.57643
P41439	Folate receptor gamma	4	0.000148701	0.000104479	0.000123669	0.000120435	54.2258	40.1596	0.8411	1.02685	0.95621	0.91235	0.93579	0.93439	0.9342
P68363	Tubulin alpha-1B chain	3	5.46847e-05	5.76884e-05	6.83017e-05	6.65086e-05	60.1237	57.1329	0.8411	1.02696	0.15318	0.1688	0.21815	0.26004	0.26129
P10599	Thioredoxin	4	0.000107136	8.86853e-05	0.000103063	9.97485e-05	29.8394	46.2782	0.6901	1.03323	0.73161	0.84536	0.84211	0.84168	0.84199
P02671	Fibrinogen alpha chain	5	0.000138064	0.000182013	0.000139562	0.000134677	49.612	66.1994	0.8411	1.03627	0.69309	0.66484	0.6786	0.67757	0.67739
P13928	Annexin A8	4	0.000148989	0.000165027	0.000167755	0.000161395	48.9846	47.7293	0.6901	1.03941	0.37183	0.63524	0.63557	0.63584	0.63589
Q9UKR3	Kallikrein-13	7	0.000197058	0.000194692	0.000149643	0.0001439	54.9759	85.7058	0.6901	1.03991	0.043582	0.30591	0.30444	0.30864	0.31038
O15145	Actin-related protein 2/3 complex subunit 3	2	4.62396e-05	3.05043e-05	2.52489e-05	2.42593e-05	105.593	60.5356	0.8411	1.04079	0.65303	0.64132	0.65025	0.65405	0.65386
P56747	Claudin-6	1	2.96711e-05	2.94801e-05	3.33357e-05	3.20024e-05	53.7759	42.7676	1.0001	1.04166	0.017765	0.38485	0.39564	0.40388	0.40382
Q14116	Interleukin-18	1	1.27399e-05	1.18189e-05	1.20125e-05	1.15095e-05	42.8776	48.2506	0.8411	1.0437	0.23263	0.39757	0.44232	0.44231	0.44222
P16930	Fumarylacetoacetase	2	3.72535e-05	3.7758e-05	3.49341e-05	3.34377e-05	76.6326	50.4425	1.0001	1.04475	0.029109	0.27362	0.29577	0.30306	0.30305
Q32P51	Heterogeneous nuclear ribonucleoprotein A1-like 2	1	3.5034e-05	5.18366e-05	3.74237e-05	3.57812e-05	36.3878	74.309	1.0001	1.0459	0.89076	0.92835	0.92341	0.92207	0.922
P22314	Ubiquitin-like modifier-activating enzyme 1	2	2.23689e-05	2.4322e-05	2.14055e-05	2.04451e-05	31.625	33.7658	1.0001	1.04698	0.32794	0.35564	0.43497	0.45556	0.45744
P07737	Profilin-1	8	0.00118242	0.000967185	0.000524613	0.000495018	111.456	70.5572	1.0001	1.05979	0.32236	0.3103	0.33663	0.3482	0.3481
Q9UHG3	Prenylcysteine oxidase 1	5	0.000118273	0.000117326	0.000116115	0.000109543	27.3881	59.5212	0.8411	1.06	0.023341	0.41213	0.42117	0.42264	0.42572
P12830	Cadherin-1	3	5.49528e-05	5.17041e-05	3.8611e-05	3.63949e-05	72.5339	62.1624	1.0001	1.06089	0.14976	0.52569	0.53446	0.53558	0.53551
Q9NQR4	Omega-amidase NIT2	1	5.7709e-06	8.42962e-06	8.12503e-06	7.65344e-06	70.3643	63.6974	1.0001	1.06162	0.85009	0.87463	0.87004	0.87613	0.87587
P01700	Immunoglobulin lambda variable 1-47	1	0.000590151	0.000342695	0.000437215	0.000411838	82.2363	59.5023	0.4211	1.06162	0.99294	1.0715	1.0676	1.0665	1.0664
Q00610	Clathrin heavy chain 1	1	7.23863e-06	5.80031e-06	6.21343e-06	5.84436e-06	59.681	47.1729	0.6901	1.06315	0.61852	0.62233	0.62838	0.62989	0.62974
P51149	Ras-related protein Rab-7a	8	0.000460688	0.000362617	0.000444738	0.000415702	39.9407	48.7463	0.6901	1.06985	0.81964	0.7817	0.81345	0.81249	0.81243
P13796	Plastin-2	15	0.00142284	0.00146739	0.00133909	0.00125068	54.3431	31.0582	1.0001	1.07069	0.13492	0.27069	0.29717	0.3047	0.30481
P30101	Protein disulfide-isomerase A3	5	6.27358e-05	5.05763e-05	4.83448e-05	4.5089e-05	47.721	34.4138	0.6901	1.07221	0.75869	0.73734	0.73587	0.73713	0.7388
P22079	Lactoperoxidase	12	0.00355888	0.0027276	0.00297773	0.00277393	73.8042	26.9357	0.8411	1.07347	0.66235	0.71402	0.7155	0.71445	0.71445
Q13231	Chitotriosidase-1	7	0.000200148	0.000125924	0.000143499	0.000133443	84.9979	49.2922	0.5481	1.07536	0.85628	0.81586	0.83195	0.83187	0.83166
P32119	Peroxiredoxin-2	3	8.85019e-05	7.29775e-05	6.89374e-05	6.40583e-05	73.6039	68.6831	0.8411	1.07617	0.44146	0.42987	0.43854	0.43891	0.4426
P40199	Carcinoembryonic antigen-related cell adhesion molecule 6	2	6.76166e-05	4.98606e-05	3.85012e-05	3.57313e-05	94.2879	69.3092	1.0001	1.07752	0.56402	0.72541	0.73335	0.73268	0.73338
Q9UIJ7	GTP:AMP phosphotransferase AK3, mitochondrial	1	2.75409e-05	3.89444e-05	1.24074e-05	1.15071e-05	129.556	138.053	0.8411	1.07824	0.39449	0.40394	0.42817	0.42779	0.43059
P07858	Cathepsin B	5	0.000161367	0.000115754	0.00012698	0.000117725	35.101	29.3169	0.3101	1.07861	1.3437	1.3206	1.3164	1.3168	1.3166
P34932	Heat shock 70 kDa protein 4	4	4.77333e-05	3.49223e-05	4.79053e-05	4.43873e-05	24.1316	42.8504	0.1511	1.07926	1.3576	1.3188	1.3171	1.3161	1.3165
P01011	Alpha-1-antichymotrypsin	8	0.000711807	0.000701605	0.000677731	0.000626302	33.9559	59.5968	0.8411	1.08211	1.0615e-16	0.17371	0.17374	0.17954	0.17998
P25311	Zinc-alpha-2-glycoprotein	12	0.00327247	0.00268461	0.00291631	0.00268956	35.3675	25.047	0.4211	1.08431	0.91519	0.93434	0.92928	0.92966	0.92995
P08637	Low affinity immunoglobulin gamma Fc region receptor III-A	2	0.000101309	8.60869e-05	9.6472e-05	8.88783e-05	69.4983	65.8087	0.8411	1.08544	0.36277	0.34843	0.35153	0.35975	0.35985
P04083	Annexin A1	13	0.000879793	0.00162206	0.000820942	0.000750913	28.0691	121.342	0.8411	1.09326	0.80639	0.7912	0.78691	0.78617	0.78601
Q15631	Translin	3	3.05906e-05	2.74606e-05	2.69913e-05	2.46195e-05	42.5427	34.4229	0.6901	1.09634	0.44408	0.47829	0.50595	0.50519	0.50555
O43278	Kunitz-type protease inhibitor 1	3	5.37668e-05	6.03507e-05	5.30675e-05	4.83719e-05	30.975	54.6246	1.0001	1.09707	0.42717	0.65233	0.64872	0.65232	0.6526
P68104	Elongation factor 1-alpha 1	2	5.80535e-05	5.44091e-05	4.54974e-05	4.12945e-05	47.7996	78.7485	0.6901	1.10178	0.098759	0.094945	0.20919	0.24171	0.24232
P07711	Procathepsin L	1	2.64519e-05	2.52356e-05	2.9824e-05	2.70641e-05	67.0191	31.4319	1.0001	1.10198	0.13038	0.55353	0.5524	0.55197	0.55181
P59998	Actin-related protein 2/3 complex subunit 4	2	0.00010953	8.44877e-05	0.000100381	9.10591e-05	72.615	40.6703	0.6901	1.10238	0.62214	0.66045	0.66703	0.66708	0.66703
Q96DR5	BPI fold-containing family A member 2	15	0.00877201	0.00485912	0.00411487	0.00373033	111.458	89.2209	0.5481	1.10308	0.81532	0.90572	0.90116	0.90003	0.90003
P01614	Immunoglobulin kappa variable 2D-40	3	0.00273014	0.00112892	0.00154355	0.00139901	116.901	61.301	0.5481	1.10332	1.0237	1.0707	1.0727	1.0713	1.0714
P61019	Ras-related protein Rab-2A	5	0.000106328	0.000109666	0.000101747	9.20568e-05	12.9194	52.3184	0.6901	1.10526	0.15959	0.18793	0.23296	0.25541	0.25543
P04004	Vitronectin	3	8.75123e-05	7.69023e-05	9.39226e-05	8.49162e-05	36.8002	36.2027	0.6901	1.10606	0.47679	0.66372	0.66128	0.66139	0.6612
P08174	Complement decay-accelerating factor	3	5.79534e-05	3.87179e-05	3.64019e-05	3.29046e-05	59.4748	50.1381	0.3101	1.10629	1.0108	0.98579	0.98034	0.98113	0.98091
P43490	Nicotinamide phosphoribosyltransferase	4	0.000292873	0.00021469	0.000236981	0.000213567	50.4707	45.0309	0.4211	1.10963	0.97907	0.93602	0.95316	0.95197	0.9517
O95274	Ly6/PLAUR domain-containing protein 3	4	0.000230163	0.000226341	0.00025248	0.000226799	29.2454	40.6035	1.0001	1.11323	7.0767e-17	0.46066	0.46034	0.4648	0.46467
P29373	Cellular retinoic acid-binding protein 2	3	7.52875e-05	8.3886e-05	6.30547e-05	5.65948e-05	55.5648	84.0834	0.8411	1.11414	0.27589	0.36046	0.36167	0.36269	0.36565
P31947	14-3-3 protein sigma	4	9.54558e-05	0.000126421	0.000100582	9.0132e-05	27.6526	54.1532	0.6901	1.11594	0.95842	1.0283	1.0246	1.0242	1.0243
P06396	Gelsolin	14	0.00113772	0.00118281	0.00111186	0.000995534	51.2734	57.4457	1.0001	1.11684	0.12079	0.36808	0.36641	0.37202	0.37302
P04843	Dolichyl-diphosphooligosaccharide--protein glycosyltransferase subunit 1	1	1.81929e-05	1.03035e-05	1.32644e-05	1.18696e-05	47.7295	42.0527	0.3101	1.1175	1.5192	1.4811	1.4732	1.4727	1.4723
Q02413	Desmoglein-1	9	0.000528471	0.000475561	0.000507826	0.000454082	22.3824	60.8633	0.4211	1.11836	0.40515	0.54853	0.54911	0.55457	0.55465
Q15084	Protein disulfide-isomerase A6	4	9.56721e-05	8.41489e-05	8.95965e-05	7.96715e-05	41.294	37.9961	0.6901	1.12457	0.5059	0.76227	0.75904	0.75857	0.75854
Q96S97	Myeloid-associated differentiation marker	1	1.63604e-05	1.36357e-05	1.3731e-05	1.21988e-05	72.2288	28.0294	1.0001	1.1256	0.47628	0.46794	0.4835	0.48973	0.48966
Q86T26	Transmembrane protease serine 11B	6	0.000236211	0.000321937	0.000282941	0.000251276	46.6998	100.297	0.6901	1.12602	0.55755	0.65223	0.64864	0.65062	0.65171
P32942	Intercellular adhesion molecule 3	2	1.37761e-05	1.92604e-05	1.44907e-05	1.28095e-05	52.0348	64.7548	0.6901	1.13124	0.85233	0.85188	0.84718	0.84893	0.84873
P38646	Stress-70 protein, mitochondrial	1	1.48233e-05	1.41738e-05	1.56935e-05	1.38486e-05	40.5379	23.3936	0.5481	1.13321	0.21114	0.43786	0.446	0.44549	0.44605
P80748	Immunoglobulin lambda variable 3-21	4	0.000137235	0.000193931	0.000145718	0.000128443	33.2316	99.9715	0.6901	1.13449	0.61941	0.61125	0.60905	0.60856	0.60922
P78417	Glutathione S-transferase omega-1	5	0.000164402	0.0001535	0.000157837	0.000137806	19.6154	40.401	0.6901	1.14535	0.27154	0.39543	0.40005	0.40004	0.40008
P08311	Cathepsin G	2	9.2312e-05	8.77271e-05	7.24448e-05	6.27308e-05	87.4248	50.154	1.0001	1.15485	0.10962	0.19817	0.21207	0.2348	0.23483
Q9NQC3	Reticulon-4	1	2.08584e-05	1.67018e-05	1.69203e-05	1.45953e-05	48.4125	68.4156	0.8411	1.1593	0.58791	0.59325	0.59342	0.59887	0.60002
P01619	Immunoglobulin kappa variable 3-20	4	0.00229251	0.00132719	0.00176606	0.00151949	38.631	65.6785	0.1511	1.16227	1.5394	1.495	1.4872	1.485	1.4846
O75915	PRA1 family protein 3	1	4.08759e-05	2.60027e-05	3.1773e-05	2.73254e-05	52.1241	27.672	0.3101	1.16277	1.3413	1.2775	1.2738	1.2734	1.2732
Q06323	Proteasome activator complex subunit 1	1	1.1262e-05	9.45881e-06	1.23605e-05	1.06226e-05	76.885	39.5876	0.8411	1.1636	0.41154	0.46687	0.51398	0.51337	0.51363
Q8TAX7	Mucin-7	2	0.000665177	0.000816064	0.000586774	0.000504056	47.3318	89.9391	0.8411	1.1641	0.42611	0.40591	0.40461	0.41157	0.41145
P46976	Glycogenin-1	2	8.3751e-05	6.77452e-05	5.97072e-05	5.12479e-05	48.1429	49.9334	0.4211	1.16507	0.71769	0.85783	0.85318	0.85267	0.85243
A0A075B6I9	Immunoglobulin lambda variable 7-46	1	2.16778e-05	1.9016e-05	2.38547e-05	2.04175e-05	66.7204	60.6849	0.6901	1.16834	0.33255	0.36575	0.37103	0.37933	0.37941
P14174	Macrophage migration inhibitory factor	1	5.03709e-05	4.68908e-05	5.65761e-05	4.83556e-05	52.2555	36.2927	1.0001	1.17	0.2751	0.56822	0.5653	0.567	0.56684
P49755	Transmembrane emp24 domain-containing protein 10	1	2.83917e-05	2.13689e-05	2.86607e-05	2.44832e-05	25.2894	35.2901	0.3101	1.17063	1.3291	1.3599	1.3527	1.3509	1.3506
O43490	Prominin-1	5	8.78315e-05	5.96072e-05	6.91564e-05	5.90432e-05	53.5756	64.3083	0.4211	1.17128	1.0278	1.0787	1.0752	1.0737	1.0734
P07686	Beta-hexosaminidase subunit beta	1	1.521e-05	9.5231e-06	1.22189e-05	1.03961e-05	37.5872	46.7696	0.0561	1.17534	1.5141	1.4933	1.4918	1.4898	1.4894
P03973	Antileukoproteinase	1	4.94923e-05	3.97961e-05	4.9121e-05	4.15718e-05	35.7542	31.5898	0.4211	1.18159	0.9612	0.94521	0.96993	0.97026	0.9703
P01742	Immunoglobulin heavy variable 1-69	1	4.74903e-05	5.62911e-05	6.28144e-05	5.30482e-05	56.6423	12.7399	1.0001	1.1841	0.69725	0.77659	0.78936	0.78825	0.78853
P02766	Transthyretin	4	6.47356e-05	8.56878e-05	6.18705e-05	5.21531e-05	46.3092	85.8408	1.0001	1.18632	0.60069	0.64256	0.65632	0.65803	0.65819
Q6P4A8	Phospholipase B-like 1	8	0.000284822	0.000170932	0.00019141	0.000160916	84.2835	70.1478	0.4211	1.1895	0.90962	0.87288	0.87101	0.87593	0.87567
Q01629	Interferon-induced transmembrane protein 2	1	1.93066e-05	1.44015e-05	1.56213e-05	1.31245e-05	58.7633	52.2196	0.5481	1.19024	0.8073	0.77136	0.77487	0.77886	0.7787
A0A0A0MS15	Immunoglobulin heavy variable 3-49	5	0.000539554	0.000345224	0.000475635	0.000399205	68.1298	52.6853	0.4211	1.19146	1.0313	1.0938	1.0895	1.088	1.0878
P06702	Protein S100-A9	6	0.00059492	0.000479289	0.000412346	0.000345679	96.67	84.1941	0.6901	1.19286	0.36873	0.35752	0.40326	0.4043	0.40425
P62826	GTP-binding nuclear protein Ran	4	0.000153952	0.000133728	0.000162124	0.000135741	42.3329	41.3638	0.6901	1.19436	0.49797	0.5801	0.58714	0.58643	0.58663
P12724	Eosinophil cationic protein	1	1.49767e-05	1.16472e-05	1.54446e-05	1.28955e-05	51.0397	51.1684	0.6901	1.19767	0.66663	0.65062	0.65127	0.65373	0.65434
P01009	Alpha-1-antitrypsin	14	0.00222831	0.00251408	0.00261398	0.0021763	43.9523	62.8557	0.8411	1.20112	0.35084	0.48176	0.49447	0.49422	0.49408
A0A075B6H7	Probable non-functional immunoglobulin kappa variable 3-7	3	0.0013098	0.000895868	0.00125246	0.00104021	26.5735	53.1765	0.4211	1.20405	1.3901	1.3867	1.3791	1.3771	1.3767
P31930	Cytochrome b-c1 complex subunit 1, mitochondrial	1	7.14747e-06	6.05366e-06	5.81204e-06	4.78303e-06	106.683	66.1854	1.0001	1.21514	0.30738	0.37468	0.37387	0.3746	0.37538
P47755	F-actin-capping protein subunit alpha-2	1	1.55042e-05	8.74987e-06	9.78088e-06	8.01569e-06	88.5527	55.5657	0.6901	1.22022	0.96228	0.91697	0.91972	0.92017	0.92016
P36222	Chitinase-3-like protein 1	3	4.42419e-05	3.84828e-05	4.53532e-05	3.71083e-05	72.2398	35.0178	1.0001	1.22218	0.3747	0.38592	0.42434	0.425	0.42537
P22894	Neutrophil collagenase	5	0.000255597	0.000159021	0.000164048	0.00013419	81.9558	52.663	0.5481	1.2225	0.92263	0.88476	0.89223	0.89374	0.89355
P00558	Phosphoglycerate kinase 1	13	0.000584086	0.000336289	0.000462064	0.000377203	55.2768	47.4222	0.1511	1.22497	1.3911	1.3286	1.3379	1.3361	1.3357
P17174	Aspartate aminotransferase, cytoplasmic	3	7.23335e-05	7.29708e-05	7.30206e-05	5.94356e-05	22.9101	64.3607	0.5481	1.22857	1.5038e-16	0.27374	0.27709	0.2899	0.29184
A0A0C4DH36	Probable non-functional immunoglobulin heavy variable 3-38	2	0.00044666	0.000137612	0.000160431	0.000129881	131.308	52.6659	0.2221	1.23521	1.103	1.1245	1.1248	1.1233	1.1235
P02790	Hemopexin	10	0.00159088	0.00215656	0.00149908	0.00121045	49.8314	82.197	0.8411	1.23845	0.64689	0.70996	0.71958	0.71922	0.72029
Q01518	Adenylyl cyclase-associated protein 1	12	0.00102216	0.000645723	0.000747987	0.000603091	86.9903	33.1157	0.6901	1.24026	0.89796	0.8599	0.8696	0.87072	0.87046
P30520	Adenylosuccinate synthetase isozyme 2	1	8.7827e-06	7.39562e-06	6.89677e-06	5.55065e-06	78.9985	64.1546	0.8411	1.24251	0.38567	0.58677	0.58378	0.58402	0.58435
P00403	Cytochrome c oxidase subunit 2	2	5.57468e-05	3.96374e-05	5.55467e-05	4.46856e-05	29.3322	88.0123	0.5481	1.24305	0.91344	0.8701	0.86548	0.86768	0.86763
Q06830	Peroxiredoxin-1	5	0.000387327	0.000325156	0.000387312	0.000311578	33.8201	38.497	0.5481	1.24306	0.77069	0.84081	0.83751	0.83674	0.83674
P22392	Nucleoside diphosphate kinase B	1	2.58309e-05	1.71881e-05	2.26908e-05	1.82496e-05	50.2388	68.54	0.4211	1.24336	1.0771	1.0384	1.0327	1.034	1.034
P61160	Actin-related protein 2	5	0.000201248	0.000145361	0.00016223	0.000130216	75.1937	34.1686	0.5481	1.24585	0.76713	0.7337	0.75271	0.75298	0.75277
P04433	Immunoglobulin kappa variable 3-11	2	3.87678e-05	3.58512e-05	3.78033e-05	3.03415e-05	44.949	42.1464	0.6901	1.24592	0.29193	0.58446	0.58147	0.582	0.58194
Q96DA0	Zymogen granule protein 16 homolog B	14	0.0432299	0.0287798	0.0256245	0.0204799	64.7145	73.2302	0.2221	1.2512	0.88708	0.92808	0.9238	0.9224	0.92215
P68371	Tubulin beta-4B chain	3	3.50964e-05	3.11929e-05	3.7271e-05	2.97749e-05	33.432	77.5756	1.0001	1.25176	0.31837	0.33793	0.40695	0.41332	0.41376
P0DSN7	Probable non-functional immunoglobulinn kappa variable 1D-37	1	0.0012936	0.000623423	0.000269974	0.00021546	129.252	119.627	0.4211	1.25301	0.82221	0.95776	0.95403	0.95272	0.95256
P60709	Actin, cytoplasmic 1	12	0.00968463	0.00670612	0.00853395	0.00681023	38.8742	56.2347	0.3101	1.25311	1.1725	1.1176	1.131	1.1293	1.1289
P21333	Filamin-A	9	0.000197018	0.000150371	0.000182018	0.000145054	58.978	16.9054	0.8411	1.25483	0.81664	0.8456	0.87706	0.87606	0.8758
P28074	Proteasome subunit beta type-5	1	6.91704e-06	5.99478e-06	5.77458e-06	4.60036e-06	67.541	40.4975	0.5481	1.25525	0.38941	0.74124	0.74098	0.74153	0.74133
P98088	Mucin-5AC	5	0.000114518	7.25951e-05	8.59137e-05	6.82915e-05	80.745	21.8787	0.8411	1.25804	0.97374	0.9764	0.99259	0.99203	0.99174
P21796	Voltage-dependent anion-selective channel protein 1	9	0.000362415	0.000289669	0.000308228	0.000243452	31.5381	35.0395	0.3101	1.26607	1.0163	1.0888	1.0845	1.0834	1.0832
P01876	Immunoglobulin heavy constant alpha 1	14	0.0415866	0.0255875	0.0354142	0.0279291	47.7216	60.6259	0.2221	1.268	1.2648	1.2755	1.2693	1.2675	1.2672
P07339	Cathepsin D	7	0.000403426	0.000320629	0.000372962	0.000292874	41.9071	53.5515	0.2221	1.27346	0.76107	0.85592	0.85486	0.85567	0.85557
P53004	Biliverdin reductase A	2	2.00704e-05	1.42479e-05	2.06281e-05	1.61947e-05	29.2781	34.5597	0.3101	1.27375	1.4544	1.3892	1.3883	1.3863	1.386
O00748	Cocaine esterase	6	0.000221587	0.000204021	0.000202756	0.000159119	57.7442	48.0218	0.6901	1.27424	0.20274	0.63701	0.63987	0.63914	0.63901
O75367	Core histone macro-H2A.1	2	1.52808e-05	1.75115e-05	2.00281e-05	1.5647e-05	70.2234	58.5783	0.6901	1.28	0.3664	0.4743	0.47978	0.48177	0.48379
P0DP01	Immunoglobulin heavy variable 1-8	1	3.49709e-05	1.82743e-05	2.44137e-05	1.90715e-05	81.9614	58.4302	0.2221	1.28011	1.1174	1.1671	1.1782	1.1771	1.1768
O60547	GDP-mannose 4,6 dehydratase	1	4.17466e-05	1.38003e-05	1.18215e-05	9.21233e-06	175.149	63.9374	1.0001	1.28323	0.82533	0.82796	0.82467	0.82347	0.82324
Q8NFU4	Follicular dendritic cell secreted peptide	2	1.42762e-05	1.92062e-05	1.55596e-05	1.21188e-05	61.9437	107.802	1.0001	1.28392	0.48381	0.46384	0.46141	0.46072	0.46096
P04839	Cytochrome b-245 heavy chain	7	0.000229561	0.000240192	0.000213948	0.000165955	46.5212	61.5251	1.0001	1.28919	0.12812	0.29448	0.29384	0.30517	0.30684
P01602	Immunoglobulin kappa variable 1-5	2	0.000118787	7.51898e-05	0.000105038	8.12579e-05	49.2901	49.313	0.2221	1.29265	1.2999	1.2791	1.272	1.2708	1.2705
P67812	Signal peptidase complex catalytic subunit SEC11A	1	6.17041e-06	4.40709e-06	4.73565e-06	3.6502e-06	96.34	41.9898	0.8411	1.29737	0.64264	0.6661	0.66404	0.66741	0.66763
P62993	Growth factor receptor-bound protein 2	1	2.78418e-05	2.86606e-05	3.67444e-05	2.82816e-05	85.1379	68.8827	1.0001	1.29923	0.048601	0.25278	0.25314	0.25435	0.25899
P35232	Prohibitin	2	2.8335e-05	2.17099e-05	2.45524e-05	1.88918e-05	45.6783	83.2211	0.3101	1.29963	0.66435	0.73704	0.74248	0.7423	0.74244
P02750	Leucine-rich alpha-2-glycoprotein	3	8.12349e-05	8.02418e-05	9.0241e-05	6.9414e-05	24.4277	46.9162	1.0001	1.30004	2.8307e-16	0.2885	0.29122	0.30777	0.30892
O00584	Ribonuclease T2	1	6.79512e-06	5.72297e-06	5.38604e-06	4.13989e-06	52.5529	100.518	0.5481	1.30101	0.37781	0.43409	0.43171	0.43547	0.43565
Q5SSG8	Mucin-21	1	3.49399e-05	1.61731e-05	1.32229e-05	1.01463e-05	107.869	61.7426	0.6901	1.30322	1.0189	0.98187	0.98136	0.97988	0.98004
P00367	Glutamate dehydrogenase 1, mitochondrial	3	6.88786e-05	5.23785e-05	5.87526e-05	4.48748e-05	62.9555	43.185	0.4211	1.30925	0.73113	0.81657	0.81327	0.81435	0.81433
P01703	Immunoglobulin lambda variable 1-40	2	4.46376e-05	3.06161e-05	3.93742e-05	3.00157e-05	61.4267	70.6258	0.5481	1.31179	0.86741	0.82684	0.82907	0.82906	0.829
P07996	Thrombospondin-1	4	3.4502e-05	2.77808e-05	3.60164e-05	2.74318e-05	51.5038	9.0599	0.6901	1.31294	0.82671	0.8021	0.79973	0.80032	0.80019
P07099	Epoxide hydrolase 1	2	3.09668e-05	2.1945e-05	2.48657e-05	1.89358e-05	61.0458	36.099	0.6901	1.31315	0.97432	1.059	1.0606	1.0591	1.0589
P12273	Prolactin-inducible protein	8	0.0164317	0.0141698	0.013893	0.0105793	64.7334	47.3231	1.0001	1.31323	0.38965	0.50565	0.51226	0.51356	0.51345
P13498	Cytochrome b-245 light chain	2	6.37325e-05	5.2329e-05	5.74521e-05	4.37382e-05	44.5877	46.6675	0.6901	1.31355	0.66965	0.68316	0.68504	0.68693	0.68701
P40925	Malate dehydrogenase, cytoplasmic	7	0.000495159	0.00034386	0.00040138	0.000305186	48.2753	51.9928	0.2221	1.3152	1.0703	1.0729	1.0717	1.0702	1.0699
P30040	Endoplasmic reticulum resident protein 29	2	1.67485e-05	1.22652e-05	1.30494e-05	9.91543e-06	42.2799	86.5024	0.3101	1.31607	0.78725	0.86311	0.85958	0.8589	0.85935
Q969X1	Protein lifeguard 3	1	1.89482e-05	1.38626e-05	1.93109e-05	1.46489e-05	8.96829	65.8084	0.1511	1.31825	1.0871	1.0557	1.05	1.049	1.0492
P08493	Matrix Gla protein	1	6.12161e-06	2.34227e-06	3.11978e-06	2.36076e-06	90.7338	38.3313	0.3101	1.32151	1.3362	1.2746	1.274	1.2741	1.2738
P04075	Fructose-bisphosphate aldolase A	12	0.00150178	0.00108377	0.00137843	0.00104178	37.1123	29.3159	0.1511	1.32314	1.3671	1.3067	1.306	1.3053	1.3049
P01033	Metalloproteinase inhibitor 1	5	0.000329976	0.000306276	0.000351437	0.000265108	44.1783	53.1657	0.8411	1.32564	0.22718	0.31364	0.31276	0.31376	0.31367
P04196	Histidine-rich glycoprotein	2	1.48918e-05	1.50176e-05	1.55472e-05	1.17051e-05	44.7536	96.294	0.5481	1.32824	0.03725	0.038574	0.17925	0.19747	0.20758
Q16851	UTP--glucose-1-phosphate uridylyltransferase	2	4.92978e-05	3.17113e-05	4.37205e-05	3.2844e-05	35.9751	36.6017	0.0951	1.33116	1.5837	1.5201	1.5204	1.5188	1.5184
P15328	Folate receptor alpha	4	0.000158172	0.000130638	0.000159749	0.000119441	13.2178	26.5074	0.2221	1.33747	1.3741	1.3128	1.3174	1.3186	1.3183
P06865	Beta-hexosaminidase subunit alpha	1	2.08533e-05	2.96579e-05	2.10422e-05	1.57213e-05	7.23282	99.1764	0.6901	1.33845	0.65545	0.64325	0.6594	0.66592	0.66898
P34096	Ribonuclease 4	1	6.25864e-06	5.20048e-06	7.24227e-06	5.40184e-06	48.5982	57.3812	0.4211	1.3407	0.56742	0.54071	0.5378	0.53729	0.53714
Q9Y5Z4	Heme-binding protein 2	3	3.39239e-05	3.43202e-05	3.13406e-05	2.33275e-05	43.589	56.1739	0.8411	1.34351	0.037201	0.23562	0.24265	0.24271	0.24301
P21128	Poly(U)-specific endoribonuclease	5	0.000203494	0.000149802	0.00018959	0.000140217	52.7352	22.7464	0.6901	1.35212	1.0097	0.98222	0.98201	0.98058	0.98029
P10606	Cytochrome c oxidase subunit 5B, mitochondrial	1	4.53444e-05	4.90635e-05	5.94555e-05	4.38771e-05	71.0432	54.3055	0.6901	1.35505	0.20553	0.23571	0.23915	0.26039	0.26042
P08962	CD63 antigen	1	9.6401e-05	9.12549e-05	9.60159e-05	7.0643e-05	57.638	61.6925	0.6901	1.35917	0.11432	0.2191	0.2264	0.23664	0.23738
P25788	Proteasome subunit alpha type-3	2	2.5629e-05	2.21651e-05	2.35848e-05	1.73277e-05	64.0016	54.8742	0.4211	1.3611	0.38118	0.54506	0.54205	0.5473	0.54714
Q14697	Neutral alpha-glucosidase AB	1	1.71842e-05	1.53962e-05	1.98922e-05	1.45581e-05	52.9738	50.0148	0.5481	1.3664	0.3249	0.35798	0.37617	0.37679	0.37676
P51572	B-cell receptor-associated protein 31	1	4.70678e-05	3.51472e-05	4.22323e-05	3.07583e-05	64.1006	54.3924	0.5481	1.37304	0.72512	0.77965	0.78029	0.78167	0.7815
P54108	Cysteine-rich secretory protein 3	12	0.00399945	0.0030244	0.00366222	0.00266709	29.9199	39.926	0.2221	1.37311	1.1671	1.1242	1.118	1.1164	1.1163
P0DOX6	Immunoglobulin mu heavy chain	3	0.000507533	0.000410697	0.000416097	0.000302287	53.7888	103.405	0.2221	1.3765	0.47736	0.67782	0.67409	0.67605	0.67598
O95336	6-phosphogluconolactonase	1	2.40587e-05	1.72419e-05	2.17698e-05	1.57643e-05	39.3525	33.8744	0.3101	1.38096	1.2532	1.2602	1.2534	1.2515	1.2511
A0A087WSY4	Immunoglobulin heavy variable 4-30-2	1	4.12047e-05	2.11618e-05	2.68112e-05	1.93636e-05	84.4305	55.9	0.3101	1.38462	1.1358	1.1311	1.1311	1.1311	1.1308
P55072	Transitional endoplasmic reticulum ATPase	3	4.7545e-05	3.41376e-05	4.39177e-05	3.17177e-05	49.2419	55.2781	0.6901	1.38465	0.95296	0.94586	0.94959	0.94829	0.94821
P02647	Apolipoprotein A-I	7	0.000729481	0.00085037	0.000762837	0.000549615	61.0337	104.744	1.0001	1.38795	0.30472	0.39651	0.40482	0.4149	0.41561
P11233	Ras-related protein Ral-A	1	1.42308e-05	1.83758e-05	7.99833e-06	5.73253e-06	88.1782	122.913	0.8411	1.39525	0.36331	0.3469	0.36329	0.36276	0.36266
P30044	Peroxiredoxin-5, mitochondrial	5	0.000220693	0.000218635	0.000245254	0.000175207	48.9349	41.3068	1.0001	1.39979	0.016289	0.10262	0.19988	0.22173	0.22279
P04844	Dolichyl-diphosphooligosaccharide--protein glycosyltransferase subunit 2	1	5.50553e-06	6.36585e-06	5.48605e-06	3.91294e-06	66.5003	100.747	1.0001	1.40203	0.2897	0.36828	0.37624	0.38706	0.38764
P08865	40S ribosomal protein SA	2	2.37526e-05	2.32982e-05	1.78128e-05	1.26827e-05	78.9351	115.751	0.5481	1.40449	0.034777	0.48341	0.4828	0.48757	0.48784
O43451	Maltase-glucoamylase, intestinal	7	0.000176678	0.000138236	0.000119553	8.50017e-05	57.8674	75.2081	0.3101	1.40647	0.59487	0.62997	0.62649	0.6312	0.63108
Q9UBR2	Cathepsin Z	3	8.32604e-05	5.79524e-05	8.72217e-05	6.13782e-05	16.3342	33.2901	0.0561	1.42105	1.8608	1.7726	1.7701	1.7678	1.7677
Q99574	Neuroserpin	1	1.21891e-05	9.5563e-06	1.31226e-05	9.20607e-06	60.2875	11.3775	0.2221	1.42542	0.76146	0.7437	0.75587	0.75597	0.75574
P29508	Serpin B3	9	0.000742698	0.000453363	0.000687819	0.000481944	58.4606	41.9363	0.3101	1.42718	1.2609	1.2567	1.2536	1.2517	1.2515
Q6P5S2	Protein LEG1 homolog	12	0.00416843	0.00235674	0.0031458	0.00220169	68.7755	44.2578	0.3101	1.42881	1.2088	1.1665	1.1655	1.164	1.1642
O00299	Chloride intracellular channel protein 1	4	0.000152777	7.86676e-05	0.00012047	8.40799e-05	47.5004	43.4228	0.0561	1.4328	1.6597	1.5889	1.5832	1.5817	1.5813
A0A0C4DH25	Immunoglobulin kappa variable 3D-20	2	0.000299724	0.000210595	0.000260731	0.000181618	28.4917	60.145	0.4211	1.4356	1.1621	1.186	1.1795	1.1787	1.1785
P19021	Peptidyl-glycine alpha-amidating monooxygenase	5	9.96448e-05	6.76015e-05	9.0389e-05	6.29374e-05	28.7522	23.3477	0.0951	1.43617	1.766	1.6832	1.6796	1.6771	1.6767
P06312	Immunoglobulin kappa variable 4-1	3	0.00296631	0.00172773	0.00307314	0.00213572	32.7973	56.2059	0.1511	1.43893	1.6779	1.6051	1.5973	1.5963	1.5958
Q9UGM3	Deleted in malignant brain tumors 1 protein	14	0.00135308	0.00128681	0.00139753	0.00096855	30.3658	61.7306	0.6901	1.44291	0.12806	0.12945	0.14514	0.15202	0.15234
Q9UBH0	Interleukin-36 receptor antagonist protein	2	1.78661e-05	4.05673e-05	1.90659e-05	1.32027e-05	37.8568	153.603	0.6901	1.44409	0.78228	0.83546	0.8344	0.83462	0.83549
P78380	Oxidized low-density lipoprotein receptor 1	1	9.89451e-06	6.51892e-06	1.08669e-05	7.49999e-06	79.6379	49.5401	0.4211	1.44893	0.84168	0.85126	0.86418	0.86442	0.86438
Q9NY33	Dipeptidyl peptidase 3	2	1.97578e-05	1.58198e-05	1.9321e-05	1.33218e-05	38.6539	58.5663	0.3101	1.45033	0.76014	0.72666	0.72828	0.72752	0.72878
Q6UX06	Olfactomedin-4	6	0.000467145	0.000311447	0.000330077	0.000227232	91.6432	49.2981	0.8411	1.4526	0.76605	0.73645	0.76015	0.75948	0.75984
Q9HAT2	Sialate O-acetylesterase	1	6.90252e-06	6.04376e-06	7.9473e-06	5.47071e-06	47.7637	57.4804	0.6901	1.4527	0.36289	0.54218	0.545	0.54683	0.54699
Q14914	Prostaglandin reductase 1	3	5.07252e-05	4.13842e-05	5.80884e-05	3.98599e-05	39.472	38.4516	0.5481	1.45731	0.78908	0.86648	0.86938	0.86969	0.86954
P42785	Lysosomal Pro-X carboxypeptidase	1	1.24834e-05	1.08221e-05	1.46043e-05	9.93981e-06	29.3998	46.0134	0.5481	1.46927	0.65299	0.64074	0.66459	0.66538	0.66521
P07195	L-lactate dehydrogenase B chain	6	0.000239525	0.000137601	0.000205882	0.000140109	59.7562	24.9411	0.0951	1.46944	1.3617	1.3048	1.3007	1.3012	1.3009
P07900	Heat shock protein HSP 90-alpha	4	6.08622e-05	3.86191e-05	4.23136e-05	2.8716e-05	93.7815	74.254	0.4211	1.47352	0.76115	0.73102	0.73986	0.74271	0.7426
Q9UHL4	Dipeptidyl peptidase 2	2	2.44173e-05	2.28516e-05	2.53167e-05	1.71192e-05	42.6428	40.4144	0.8411	1.47885	0.27583	0.38241	0.4173	0.41672	0.41684
Q13510	Acid ceramidase	5	0.000192057	0.000136757	0.000178367	0.00012048	25.2181	32.6905	0.2221	1.48046	1.5836	1.5556	1.5474	1.5452	1.5448
Q86UX7	Fermitin family homolog 3	1	8.86859e-06	8.30456e-06	6.62146e-06	4.45913e-06	77.6789	115.652	0.6901	1.48492	0.10238	0.40133	0.4108	0.41106	0.41095
P00918	Carbonic anhydrase 2	6	0.000218682	9.4559e-05	0.000139344	9.36931e-05	113.699	12.1922	0.6901	1.48724	1.0403	0.9972	0.99297	0.99147	0.9915
P68871	Hemoglobin subunit beta	6	0.00408368	0.00119035	0.000499505	0.000335271	200.835	140.853	1.0001	1.48986	0.76102	0.74566	0.74424	0.74351	0.74422
P53634	Dipeptidyl peptidase 1	4	9.97015e-05	6.10784e-05	9.12229e-05	6.10971e-05	38.6184	72.0627	0.2221	1.49308	1.3258	1.2686	1.2651	1.264	1.2637
P12081	Histidine--tRNA ligase, cytoplasmic	1	1.3357e-05	3.5973e-05	8.44113e-06	5.64754e-06	84.4577	119.61	1.0001	1.49465	1.0793	1.0436	1.0486	1.05	1.05
Q9UL52	Transmembrane protease serine 11E	2	4.44826e-05	4.40237e-05	5.11522e-05	3.42081e-05	41.4876	72.7748	0.5481	1.49532	0.024474	0.41886	0.4188	0.42063	0.42295
A0A087WSY6	Immunoglobulin kappa variable 3D-15	5	0.000707638	0.000385544	0.000669866	0.000446294	43.1927	56.4791	0.0951	1.50095	1.6095	1.5608	1.5523	1.5501	1.5497
Q96D96	Voltage-gated hydrogen channel 1	1	7.06799e-06	4.67628e-06	4.31745e-06	2.87348e-06	123.167	117.721	0.6901	1.50251	0.50225	0.4958	0.50399	0.51207	0.51195
Q5VU65	Nuclear pore membrane glycoprotein 210-like	1	6.56702e-05	4.10969e-05	4.9567e-05	3.27845e-05	37.0103	54.8077	0.2221	1.51191	1.4642	1.4407	1.4328	1.4315	1.431
O95716	Ras-related protein Rab-3D	1	2.04467e-05	1.28423e-05	2.02738e-05	1.33749e-05	80.4287	72.5003	0.6901	1.51582	0.88863	0.84861	0.86352	0.86321	0.863
P13073	Cytochrome c oxidase subunit 4 isoform 1, mitochondrial	2	6.10087e-05	4.62151e-05	6.47476e-05	4.26981e-05	31.5633	35.3938	0.4211	1.51641	1.2024	1.2151	1.2087	1.2075	1.2073
P14550	Aldo-keto reductase family 1 member A1	2	5.83928e-05	4.4565e-05	4.37848e-05	2.87561e-05	55.8365	95.0288	0.3101	1.52263	0.56356	0.66949	0.66618	0.66645	0.66696
P45880	Voltage-dependent anion-selective channel protein 2	5	0.000181056	0.000124346	0.000155402	0.000102037	39.1764	43.173	0.4211	1.523	1.34	1.3373	1.3315	1.3302	1.3298
P10619	Lysosomal protective protein	2	2.15008e-05	1.42651e-05	1.8006e-05	1.18035e-05	43.3344	38.4575	0.0561	1.52547	1.3287	1.3005	1.2954	1.2941	1.2938
P01721	Immunoglobulin lambda variable 6-57	5	0.000146948	8.96432e-05	0.000154105	0.000100686	28.9261	58.3995	0.1511	1.53056	1.578	1.5099	1.5046	1.5029	1.5028
Q9H4G4	Golgi-associated plant pathogenesis-related protein 1	1	7.8931e-06	5.02964e-06	6.56502e-06	4.2857e-06	97.1849	38.2379	0.8411	1.53184	0.79301	0.75834	0.76807	0.76974	0.76961
P13797	Plastin-3	8	0.000210206	0.00027062	0.000218417	0.000142388	26.0553	84.073	1.0001	1.53396	0.54992	0.52385	0.52859	0.52952	0.53002
P50395	Rab GDP dissociation inhibitor beta	9	0.000474727	0.000336313	0.000442337	0.000287519	35.2725	36.6674	0.0951	1.53846	1.3366	1.3192	1.3128	1.311	1.3106
Q13011	Delta(3,5)-Delta(2,4)-dienoyl-CoA isomerase, mitochondrial	1	2.30535e-05	1.69695e-05	2.35044e-05	1.52452e-05	45.5677	38.1646	0.4211	1.54176	1.0775	1.147	1.1439	1.1422	1.1418
P07355	Annexin A2	12	0.000619441	0.000614139	0.000517024	0.000334289	34.6862	114.329	0.1511	1.54664	0.012102	0.14565	0.14487	0.14489	0.14574
Q16563	Synaptophysin-like protein 1	1	7.10093e-05	4.84045e-05	7.15388e-05	4.62474e-05	24.0244	56.6227	0.0951	1.54687	1.3788	1.3507	1.3432	1.3417	1.3414
A0A0B4J1V2	Immunoglobulin heavy variable 2-26	1	2.99208e-05	2.74175e-05	2.87592e-05	1.85695e-05	19.1326	60.7208	0.5481	1.54873	0.28356	0.53335	0.53086	0.53046	0.53074
P19823	Inter-alpha-trypsin inhibitor heavy chain H2	4	5.66655e-05	5.82403e-05	3.7361e-05	2.40444e-05	114.003	105.998	1.0001	1.55383	0.035622	0.596	0.59437	0.59592	0.59584
P40926	Malate dehydrogenase, mitochondrial	8	0.00063787	0.000514198	0.000676667	0.000435179	33.0577	47.843	0.8411	1.55492	0.85237	0.91285	0.9078	0.9072	0.90698
P38606	V-type proton ATPase catalytic subunit A	1	2.48913e-05	1.66412e-05	2.54385e-05	1.62889e-05	36.864	38.2235	0.2221	1.5617	1.4787	1.4098	1.4072	1.4077	1.4073
P00751	Complement factor B	7	0.000311409	0.000303216	0.000342649	0.000219206	50.0978	77.5159	0.8411	1.56313	0.051566	0.056061	0.19305	0.19804	0.19936
Q9UBG3	Cornulin	4	5.07817e-05	4.18548e-05	5.94377e-05	3.78779e-05	45.9783	66.0477	0.4211	1.56919	0.53835	0.56008	0.59139	0.59072	0.59062
P61088	Ubiquitin-conjugating enzyme E2 N	1	1.84761e-05	1.46651e-05	1.81068e-05	1.15012e-05	35.7688	47.5213	0.1511	1.57434	0.83059	0.84415	0.84526	0.8443	0.84472
P13489	Ribonuclease inhibitor	1	4.6451e-05	1.79438e-05	3.02199e-05	1.91765e-05	66.5369	41.6426	0.0561	1.57588	1.6576	1.5833	1.5747	1.5739	1.5736
P07954	Fumarate hydratase, mitochondrial	2	2.35658e-05	1.32562e-05	2.18185e-05	1.38445e-05	42.7676	61.0375	0.1511	1.57596	1.5062	1.444	1.4374	1.4354	1.435
P0DOX3	Immunoglobulin delta heavy chain	2	9.8003e-05	7.61165e-05	0.000115782	7.33037e-05	36.9552	79.8797	0.3101	1.57949	0.76425	0.76054	0.77698	0.77906	0.77899
P61586	Transforming protein RhoA	4	0.000186314	5.42858e-05	7.24452e-05	4.56234e-05	95.8499	53.7114	0.1511	1.5879	1.4406	1.3745	1.3687	1.3678	1.3678
Q96HE7	ERO1-like protein alpha	11	0.000464623	0.0003232	0.000392775	0.000247234	32.9788	50.1119	0.2221	1.58868	1.2824	1.2684	1.2622	1.2617	1.2614
A0A075B6Q5	Immunoglobulin heavy variable 3-64	2	0.000144238	8.18278e-05	0.000152765	9.61121e-05	36.4233	64.4103	0.1511	1.58944	1.5829	1.51	1.5017	1.4996	1.5
P61158	Actin-related protein 3	6	0.000244204	0.000133838	0.0001865	0.000117225	63.928	47.9926	0.0561	1.59096	1.3138	1.2565	1.2563	1.2556	1.2553
P01833	Polymeric immunoglobulin receptor	15	0.125694	0.0573184	0.0879491	0.0552538	87.5858	45.5606	0.1511	1.59173	1.2332	1.2279	1.2274	1.2259	1.2259
P11021	Endoplasmic reticulum chaperone BiP	13	0.000679002	0.000513905	0.000693165	0.000433524	29.6156	32.7035	0.4211	1.59891	1.2802	1.3116	1.3056	1.3036	1.3033
P17931	Galectin-3	4	0.000223386	0.000154596	0.000241762	0.000151155	22.415	52.8963	0.3101	1.59943	1.377	1.3206	1.3135	1.3119	1.3119
Q99805	Transmembrane 9 superfamily member 2	1	5.84159e-05	3.3521e-05	4.51924e-05	2.82379e-05	57.2224	67.1504	0.2221	1.60042	1.2496	1.2717	1.2652	1.2633	1.263
P60033	CD81 antigen	1	7.48325e-06	5.30139e-06	6.88219e-06	4.29616e-06	74.4764	38.4578	0.8411	1.60194	0.80117	0.91291	0.91464	0.91626	0.91615
O75368	SH3 domain-binding glutamic acid-rich-like protein	1	2.85639e-05	1.14698e-05	1.73882e-05	1.08483e-05	85.1032	57.0378	0.2221	1.60285	1.3471	1.329	1.3346	1.3331	1.3328
P26038	Moesin	14	0.000781335	0.000502625	0.000664312	0.000414393	82.0616	63.7895	0.5481	1.6031	0.80622	0.77502	0.78973	0.79012	0.78988
P06331	Immunoglobulin heavy variable 4-34	4	0.00147619	0.00094089	0.00161088	0.00100151	38.4385	54.086	0.1511	1.60845	1.3693	1.3323	1.3252	1.3246	1.3243
P12955	Xaa-Pro dipeptidase	2	5.73832e-05	1.81383e-05	2.68998e-05	1.66974e-05	132.7	27.8838	0.4211	1.61102	1.079	1.0941	1.1	1.1018	1.1015
Q99623	Prohibitin-2	2	3.53982e-05	2.14799e-05	3.31814e-05	2.05915e-05	41.982	17.2476	0.0321	1.61141	1.6629	1.6223	1.6166	1.6141	1.6137
P52907	F-actin-capping protein subunit alpha-1	7	0.000180737	0.000111752	0.00012265	7.5991e-05	96.645	61.1156	0.6901	1.614	0.79328	0.76491	0.77095	0.77426	0.77403
P48594	Serpin B4	1	1.71886e-05	1.44795e-05	1.77241e-05	1.08813e-05	73.2317	62.6751	0.6901	1.62886	0.40264	0.45723	0.4547	0.45656	0.45643
P30043	Flavin reductase (NADPH)	6	0.000104752	7.14156e-05	5.77549e-05	3.53366e-05	80.757	107.892	0.5481	1.63442	0.62533	0.60885	0.60783	0.60729	0.60983
P29218	Inositol monophosphatase 1	1	1.89696e-05	6.47891e-06	1.3835e-05	8.45723e-06	55.5306	61.9158	0.0321	1.63587	1.8915	1.8294	1.8193	1.8168	1.8163
P49720	Proteasome subunit beta type-3	1	7.95595e-06	9.92174e-06	7.24051e-06	4.4257e-06	81.9196	139.742	1.0001	1.63601	0.2626	0.55183	0.54885	0.54805	0.5489
P01594	Immunoglobulin kappa variable 1-33	1	0.000118303	6.46303e-05	0.000125024	7.63583e-05	34.8143	47.3589	0.0951	1.63733	1.838	1.7608	1.7537	1.7519	1.7517
O75390	Citrate synthase, mitochondrial	1	1.26091e-05	1.02878e-05	1.36216e-05	8.3048e-06	62.6681	59.6999	0.8411	1.6402	0.5133	0.65227	0.65108	0.6501	0.65049
P15814	Immunoglobulin lambda-like polypeptide 1	2	0.00169599	0.00101784	0.00164827	0.00100219	29.717	55.8728	0.0951	1.64468	1.6644	1.6013	1.5925	1.5902	1.59
P04430	Immunoglobulin kappa variable 1-16	2	4.23678e-05	3.05237e-05	4.63718e-05	2.8187e-05	44.2204	46.9962	0.3101	1.64515	1.0499	1.0125	1.0115	1.0102	1.01
P01591	Immunoglobulin J chain	8	0.00568807	0.00361921	0.00383219	0.00232904	54.2955	66.4695	0.2221	1.6454	1.1176	1.0987	1.0947	1.0934	1.0937
A0A0B4J1V0	Immunoglobulin heavy variable 3-15	5	0.000335772	0.000223535	0.000364642	0.000221172	43.4994	74.2328	0.4211	1.64868	1.0452	1.0138	1.0085	1.0071	1.0068
P05156	Complement factor I	2	4.88641e-05	2.69491e-05	5.06691e-05	3.06973e-05	56.5108	37.2579	0.3101	1.65061	1.4472	1.3794	1.3718	1.3699	1.3695
P78324	Tyrosine-protein phosphatase non-receptor type substrate 1	1	8.04061e-06	5.89595e-06	1.04478e-05	6.32499e-06	50.4741	86.3764	0.5481	1.65183	0.74254	0.71423	0.71608	0.71529	0.71707
Q8NFT8	Delta and Notch-like epidermal growth factor-related receptor	1	6.19492e-06	4.74266e-06	4.17573e-06	2.52742e-06	64.0004	85.9063	0.4211	1.65217	0.55903	0.55233	0.55084	0.55039	0.5509
P30041	Peroxiredoxin-6	7	0.000335758	0.000226354	0.000322926	0.000194517	33.2573	44.9419	0.2221	1.66014	1.4208	1.3574	1.3502	1.3481	1.3484
Q13162	Peroxiredoxin-4	2	7.97455e-05	6.18901e-05	6.69065e-05	4.02388e-05	39.1198	64.2771	0.4211	1.66274	0.81442	0.8646	0.87069	0.87899	0.88037
P55786	Puromycin-sensitive aminopeptidase	4	9.2267e-05	6.39036e-05	9.41075e-05	5.64438e-05	39.2139	37.9791	0.2221	1.66728	1.3175	1.2659	1.2596	1.2579	1.2577
P52209	6-phosphogluconate dehydrogenase, decarboxylating	13	0.00127476	0.000716363	0.00126193	0.000754374	56.7261	25.957	0.1511	1.67282	1.4771	1.4105	1.4028	1.4036	1.4032
Q9HC84	Mucin-5B	15	0.0169546	0.0105726	0.013943	0.0083271	62.754	63.174	0.4211	1.67442	1.0989	1.1719	1.1665	1.1647	1.165
P04632	Calpain small subunit 1	1	1.59607e-05	8.79276e-06	1.45394e-05	8.66888e-06	45.7688	20.4181	0.0951	1.67719	1.7484	1.6693	1.6622	1.66	1.6598
P12109	Collagen alpha-1(VI) chain	1	6.27194e-06	3.59581e-06	5.96976e-06	3.54164e-06	57.0357	38.1201	0.1511	1.68559	1.3929	1.3389	1.3359	1.3342	1.334
P09668	Pro-cathepsin H	1	3.31851e-05	2.34214e-05	3.39278e-05	2.00239e-05	57.0446	81.3742	0.3101	1.69436	0.78083	0.7697	0.76559	0.76692	0.76733
P0DP09	Immunoglobulin kappa variable 1-13	1	0.000137576	0.000219714	9.09589e-05	5.36361e-05	63.0217	119.027	0.6901	1.69585	0.64906	0.82022	0.81585	0.81547	0.81611
P01601	Immunoglobulin kappa variable 1D-16	1	3.19491e-05	1.87895e-05	2.63822e-05	1.55559e-05	61.3464	86.2338	0.3101	1.69597	1.0839	1.0412	1.0369	1.0362	1.0359
P06733	Alpha-enolase	14	0.00447114	0.00427016	0.00418899	0.00246724	33.5092	60.1622	0.6901	1.69784	0.13666	0.48527	0.48755	0.4871	0.48858
P62330	ADP-ribosylation factor 6	4	7.47728e-05	6.98036e-05	6.18559e-05	3.63262e-05	44.9221	104.896	0.1511	1.70279	0.13604	0.19397	0.19902	0.21141	0.21585
P09211	Glutathione S-transferase P	9	0.00238401	0.00194144	0.00288188	0.00169029	37.3665	41.9739	0.8411	1.70497	0.81422	0.86378	0.86018	0.85887	0.85864
P01717	Immunoglobulin lambda variable 3-25	1	1.3402e-05	7.82055e-06	7.88217e-06	4.60917e-06	82.0801	86.6734	0.5481	1.7101	0.91944	0.94045	0.93526	0.93688	0.93687
P16870	Carboxypeptidase E	3	6.05169e-05	3.88261e-05	5.52963e-05	3.2295e-05	59.0989	45.7181	0.3101	1.71223	1.1387	1.2102	1.205	1.2031	1.2029
Q8N4F0	BPI fold-containing family B member 2	9	0.00352925	0.002459	0.0039495	0.00230516	52.9294	45.643	0.5481	1.71333	1.0439	1.1767	1.1705	1.169	1.1691
P01008	Antithrombin-III	11	0.000285671	0.000213224	0.000273682	0.000159474	22.0826	45.7123	0.3101	1.71615	1.2395	1.1875	1.1969	1.1955	1.1954
Q16651	Prostasin	4	0.000304065	0.000191073	0.000284073	0.000165495	62.392	51.737	0.5481	1.7165	1.0724	1.1045	1.1075	1.1064	1.1061
O14818	Proteasome subunit alpha type-7	4	0.000108736	9.92926e-05	7.1716e-05	4.15932e-05	74.1618	80.847	0.8411	1.72422	0.17765	0.65619	0.65318	0.65222	0.65211
O00391	Sulfhydryl oxidase 1	5	0.000120951	7.77357e-05	0.000111477	6.4377e-05	25.394	44.1185	0.1511	1.73163	1.7718	1.7171	1.7097	1.7085	1.7082
P32926	Desmoglein-3	9	0.000634606	0.000537783	0.000669336	0.000385593	32.145	79.7592	0.2221	1.73586	0.44963	0.52986	0.52701	0.52812	0.53011
P48637	Glutathione synthetase	2	2.60713e-05	2.17264e-05	2.63007e-05	1.5093e-05	31.4025	53.0891	0.5481	1.74258	0.67983	0.8483	0.84361	0.84292	0.84298
Q92542	Nicastrin	1	7.42212e-06	5.89372e-06	9.94981e-06	5.70001e-06	72.6317	105.357	0.5481	1.74558	0.42828	0.45018	0.44982	0.45289	0.45277
Q13838	Spliceosome RNA helicase DDX39B	1	7.26826e-06	2.76117e-06	3.89954e-06	2.23367e-06	86.6928	86.7306	0.2221	1.7458	1.3532	1.3419	1.3385	1.3376	1.3372
P62834	Ras-related protein Rap-1A	1	2.53995e-05	1.3605e-05	1.96412e-05	1.12479e-05	79.9562	59.4324	0.2221	1.74621	1.1358	1.0825	1.0917	1.091	1.0906
Q6ZVX7	F-box only protein 50	1	1.69387e-05	1.06743e-05	1.79403e-05	1.02718e-05	24.8547	57.0414	0.0951	1.74656	1.5409	1.4712	1.4633	1.4625	1.4621
P55064	Aquaporin-5	1	2.14628e-05	1.10858e-05	1.79301e-05	1.02517e-05	58.877	32.4194	0.2221	1.74898	1.5175	1.453	1.4515	1.4496	1.4493
Q16610	Extracellular matrix protein 1	6	0.000167381	0.000114871	0.000153375	8.73823e-05	18.945	48.2632	0.1511	1.75521	1.5805	1.5054	1.4996	1.4976	1.4973
Q8WVQ1	Soluble calcium-activated nucleotidase 1	1	8.04826e-06	4.88078e-06	6.94198e-06	3.95177e-06	50.725	62.2567	0.1511	1.75667	1.2582	1.2505	1.2572	1.2553	1.2553
P55058	Phospholipid transfer protein	4	0.000137999	9.57596e-05	0.000164499	9.33762e-05	42.6695	37.5043	0.3101	1.76168	1.2318	1.2445	1.2377	1.2363	1.2365
Q9Y376	Calcium-binding protein 39	1	1.71376e-05	7.48137e-06	1.58013e-05	8.92698e-06	39.1173	56.7617	0.0321	1.77006	1.9636	1.8701	1.8616	1.8589	1.8584
O75874	Isocitrate dehydrogenase [NADP] cytoplasmic	2	4.26949e-05	2.84007e-05	5.01204e-05	2.81454e-05	52.7834	27.7611	0.1511	1.78077	1.2218	1.1651	1.1653	1.1658	1.1656
P05120	Plasminogen activator inhibitor 2	2	3.29165e-05	3.17561e-05	3.508e-05	1.96903e-05	57.2908	71.3357	0.8411	1.78159	0.064666	0.2065	0.20615	0.23843	0.23838
P69891	Hemoglobin subunit gamma-1	4	8.75473e-05	3.76063e-05	5.68419e-05	3.1851e-05	98.764	32.7198	0.2221	1.78462	1.1864	1.1343	1.1292	1.1276	1.1276
Q00765	Receptor expression-enhancing protein 5	2	2.60584e-05	2.05495e-05	2.92069e-05	1.63448e-05	61.1911	62.7909	1.0001	1.78692	0.61884	0.61243	0.64541	0.64471	0.64603
Q9UHA7	Interleukin-36 alpha	2	4.05254e-05	3.21697e-05	3.66831e-05	2.04917e-05	66.3586	102.938	0.5481	1.79014	0.45531	0.43646	0.43405	0.44123	0.44169
A0A0C4DH31	Immunoglobulin heavy variable 1-18	1	6.02795e-05	3.59147e-05	5.78058e-05	3.21502e-05	45.2724	34.9713	0.1511	1.79799	1.5661	1.4956	1.4876	1.4855	1.4851
P31997	Carcinoembryonic antigen-related cell adhesion molecule 8	2	3.73395e-05	1.75961e-05	2.83628e-05	1.57228e-05	73.6262	58.3589	0.3101	1.80392	1.3345	1.2715	1.2805	1.279	1.2787
O95498	Vascular non-inflammatory molecule 2	1	2.76994e-05	1.19316e-05	1.89704e-05	1.04979e-05	88.9944	86.3305	0.3101	1.80706	1.2297	1.1717	1.1707	1.1703	1.1702
Q9Y6N5	Sulfide:quinone oxidoreductase, mitochondrial	10	0.000253297	0.00019689	0.000265859	0.000147073	40.1521	61.7162	0.4211	1.80767	0.79729	0.91468	0.90996	0.90862	0.90862
Q9UJ70	N-acetyl-D-glucosamine kinase	1	1.3481e-05	7.01927e-06	5.99023e-06	3.3122e-06	104.693	130.275	0.6901	1.80854	0.82992	0.87636	0.87223	0.8739	0.87405
P27105	Stomatin	5	0.000332452	0.000200779	0.000276605	0.00015271	81.9413	55.9974	0.6901	1.81131	0.97223	0.92949	0.92779	0.93211	0.93184
Q14CN2	Calcium-activated chloride channel regulator 4	12	0.000487278	0.000302328	0.000431352	0.000238057	43.169	78.0016	0.1511	1.81197	1.1975	1.1587	1.1524	1.153	1.1528
P84077	ADP-ribosylation factor 1	3	0.000180259	0.000165201	0.000189375	0.000104107	38.1607	97.6341	0.4211	1.81904	0.22257	0.38751	0.38807	0.38799	0.39043
P50995	Annexin A11	4	0.000130216	9.40437e-05	0.000129921	7.08623e-05	26.4878	59.9796	0.2221	1.83343	1.1277	1.0741	1.0773	1.0757	1.0755
O00764	Pyridoxal kinase	3	0.000145912	6.97253e-05	8.54863e-05	4.65758e-05	97.8612	73.0665	0.4211	1.83542	1.038	0.99185	0.98716	0.98916	0.98969
P22735	Protein-glutamine gamma-glutamyltransferase K	11	0.000367122	0.000396246	0.000385298	0.000209875	22.4977	99.6425	0.2221	1.83585	0.17884	0.40129	0.39979	0.40387	0.40641
P13987	CD59 glycoprotein	4	0.00020282	0.000107092	0.000172979	9.41967e-05	36.0651	34.9693	0.0321	1.83636	1.9507	1.8801	1.8697	1.8669	1.8664
Q14508	WAP four-disulfide core domain protein 2	3	2.48925e-05	2.7317e-05	3.12179e-05	1.69453e-05	55.6198	79.9296	1.0001	1.84228	0.22942	0.33662	0.39533	0.40471	0.40827
P03923	NADH-ubiquinone oxidoreductase chain 6	1	0.000601707	0.000443943	0.000724199	0.000392412	59.4185	69.1339	0.3101	1.84551	0.73863	0.74028	0.75443	0.75381	0.75449
P10909	Clusterin	8	0.000444225	0.000300346	0.000429527	0.000232222	40.0556	59.3759	0.2221	1.84964	1.1931	1.1404	1.1355	1.136	1.1362
Q15363	Transmembrane emp24 domain-containing protein 2	2	5.12177e-05	3.7572e-05	5.66969e-05	3.02471e-05	44.2545	76.9042	0.4211	1.87446	0.80883	0.77714	0.7821	0.79048	0.7923
P15153	Ras-related C3 botulinum toxin substrate 2	3	7.47804e-05	2.67463e-05	5.17335e-05	2.75518e-05	74.6815	18.2175	0.0081	1.87768	1.6315	1.5564	1.554	1.5529	1.5524
O43240	Kallikrein-10	2	5.46617e-05	3.44959e-05	4.34123e-05	2.28834e-05	65.0476	70.0155	0.2221	1.89711	0.98103	0.93775	0.93257	0.93116	0.93244
Q8TCT9	Minor histocompatibility antigen H13	1	1.80985e-05	5.12091e-06	3.75965e-06	1.97839e-06	120.084	145.797	0.1511	1.90036	1.1733	1.1299	1.1243	1.1228	1.1232
P0C0L5	Complement C4-B	2	3.08129e-05	1.87958e-05	1.4512e-05	7.62035e-06	116.328	137.473	0.2221	1.90438	0.60383	0.57647	0.57436	0.57368	0.5756
P00505	Aspartate aminotransferase, mitochondrial	10	0.000267967	0.000218797	0.00026745	0.00013732	41.8906	81.7549	0.3101	1.94764	0.52892	0.65375	0.65029	0.65192	0.65186
Q00325	Phosphate carrier protein, mitochondrial	4	6.54028e-05	3.33456e-05	6.06491e-05	3.10832e-05	40.1533	62.0354	0.0951	1.95118	1.7398	1.7148	1.7063	1.7041	1.7036
Q53GQ0	Very-long-chain 3-oxoacyl-CoA reductase	1	5.56006e-06	3.67864e-06	7.0062e-06	3.56331e-06	51.3284	46.0298	0.3101	1.96621	1.1669	1.1382	1.1329	1.1314	1.1314
P27695	DNA-(apurinic or apyrimidinic site) endonuclease	1	1.75548e-05	1.02627e-05	1.37146e-05	6.96589e-06	103.298	72.7209	0.6901	1.96883	0.80586	0.77433	0.77144	0.77038	0.77077
P00338	L-lactate dehydrogenase A chain	10	0.00168361	0.000949816	0.00157657	0.000795043	30.8685	43.6501	0.0561	1.98301	1.9032	1.8166	1.8075	1.8051	1.8047
P06576	ATP synthase subunit beta, mitochondrial	11	0.000805771	0.000421611	0.000685028	0.000345328	34.9604	64.5292	0.0561	1.9837	1.7695	1.686	1.6777	1.6754	1.675
P21217	3-galactosyl-N-acetylglucosaminide 4-alpha-L-fucosyltransferase FUT3	1	6.24829e-06	4.07486e-06	7.64247e-06	3.84216e-06	53.5083	67.6722	0.2221	1.98911	1.0423	1.0191	1.0139	1.0131	1.013
Q86VR7	V-set and immunoglobulin domain-containing protein 10-like	2	1.75653e-05	8.54826e-06	1.98324e-05	9.95513e-06	23.5974	46.9221	0.0161	1.99218	2.2409	2.1388	2.1272	2.125	2.1244
P16402	Histone H1.3	1	5.58619e-06	2.83464e-06	6.558e-06	3.28955e-06	43.6475	43.8266	0.0951	1.99358	1.7802	1.7081	1.7008	1.6983	1.6978
P18206	Vinculin	6	0.00015121	8.27489e-05	0.000132966	6.63695e-05	42.99	52.1189	0.0951	2.00341	1.5971	1.5446	1.5378	1.5356	1.5353
P04899	Guanine nucleotide-binding protein G(i) subunit alpha-2	2	6.42449e-05	2.962e-05	4.94814e-05	2.46583e-05	47.512	47.2398	0.0561	2.00668	1.8054	1.7217	1.7141	1.7115	1.7111
P23526	Adenosylhomocysteinase	2	3.60635e-05	2.23904e-05	3.46245e-05	1.71261e-05	56.7778	82.5029	0.4211	2.02174	1.0555	1.0733	1.069	1.069	1.069
P15531	Nucleoside diphosphate kinase A	1	4.18479e-05	2.3284e-05	2.56638e-05	1.26239e-05	76.0554	97.4768	0.3101	2.03295	1.0101	1.0785	1.0729	1.0716	1.0721
P13716	Delta-aminolevulinic acid dehydratase	1	1.19715e-05	5.0568e-06	8.73095e-06	4.28092e-06	93.0111	89.163	0.5481	2.0395	1.1739	1.1489	1.1485	1.147	1.1468
P04406	Glyceraldehyde-3-phosphate dehydrogenase	13	0.00499788	0.00219003	0.00359902	0.00174897	94.6865	75.2055	0.2221	2.05779	1.1637	1.1172	1.1171	1.1175	1.1174
P20061	Transcobalamin-1	13	0.00255564	0.00134597	0.00260598	0.00125582	25.8772	22.4851	0.0161	2.07512	2.2613	2.1597	2.1485	2.1458	2.1452
Q9H0W9	Ester hydrolase C11orf54	1	1.77632e-05	1.06922e-05	1.92036e-05	9.24786e-06	90.2594	49.4606	0.5481	2.07655	0.88512	0.86731	0.88088	0.88286	0.88374
A0A0C4DH67	Immunoglobulin kappa variable 1-8	2	2.61834e-05	1.28286e-05	2.21705e-05	1.06731e-05	66.9762	57.0599	0.0951	2.07723	1.3647	1.3225	1.3154	1.3145	1.3152
P02765	Alpha-2-HS-glycoprotein	2	2.17485e-05	1.19455e-05	2.03019e-05	9.69007e-06	54.2966	48.2323	0.1511	2.09513	1.4666	1.404	1.4116	1.4096	1.4093
P08571	Monocyte differentiation antigen CD14	3	0.000101313	6.31801e-05	6.21798e-05	2.94233e-05	70.8435	82.7675	0.2221	2.11328	0.93131	0.88748	0.89405	0.89271	0.89256
P13688	Carcinoembryonic antigen-related cell adhesion molecule 1	1	4.80455e-05	2.41754e-05	6.42411e-05	3.0264e-05	75.109	60.3548	0.4211	2.12269	1.2469	1.2149	1.2114	1.2096	1.2093
P47756	F-actin-capping protein subunit beta	9	0.000333239	0.000176056	0.000332536	0.000156654	55.2196	22.3346	0.3101	2.12274	1.5779	1.5233	1.5156	1.5145	1.514
P04792	Heat shock protein beta-1	4	9.00242e-05	5.78908e-05	9.36985e-05	4.4109e-05	37.2096	62.9366	0.1511	2.12425	1.3207	1.2776	1.2723	1.2715	1.2715
A0A0B4J1X5	Immunoglobulin heavy variable 3-74	4	0.00171757	0.000445855	0.000677666	0.0003183	152.969	87.8947	0.3101	2.12902	1.0163	1.062	1.0632	1.062	1.062
P07476	Involucrin	1	9.00015e-06	6.38398e-06	6.27529e-06	2.92443e-06	94.27	135.436	0.3101	2.14582	0.48127	0.48536	0.48305	0.48232	0.48242
Q96G03	Phosphoglucomutase-2	6	0.000165995	0.000150859	0.000180941	8.43181e-05	40.5862	90.5527	0.4211	2.14594	0.23865	0.45696	0.46187	0.46131	0.4633
Q9BVC6	Transmembrane protein 109	1	1.7121e-05	7.49737e-06	1.49969e-05	6.94987e-06	31.9535	83.0743	0.0561	2.15787	1.9154	1.8249	1.82	1.82	1.8195
P01706	Immunoglobulin lambda variable 2-11	1	7.53036e-05	2.79239e-05	7.37427e-05	3.39782e-05	37.3989	54.9725	0.0161	2.17029	2.1834	2.0807	2.0695	2.0671	2.0665
P25789	Proteasome subunit alpha type-4	4	0.000272576	0.000187601	0.000132625	6.10224e-05	101.244	131.121	0.3101	2.17338	0.51688	0.65082	0.64722	0.65032	0.65013
P01860	Immunoglobulin heavy constant gamma 3	2	0.000103167	4.89061e-05	8.30867e-05	3.80968e-05	96.1132	72.5272	0.5481	2.18094	1.0688	1.0186	1.0276	1.0273	1.0273
P20340	Ras-related protein Rab-6A	1	1.22372e-05	5.22526e-06	1.20182e-05	5.50486e-06	11.5698	56.1134	0.0081	2.1832	2.4699	2.3634	2.3509	2.3475	2.3469
P51148	Ras-related protein Rab-5C	1	6.33374e-06	2.76102e-06	4.68915e-06	2.14149e-06	61.3915	109.877	0.0951	2.18967	1.4269	1.359	1.3621	1.3606	1.3602
P28066	Proteasome subunit alpha type-5	3	5.37229e-05	3.00626e-05	5.63611e-05	2.55168e-05	52.7439	43.8633	0.1511	2.20878	1.4645	1.4163	1.4089	1.4071	1.407
Q8N6Q3	CD177 antigen	2	4.14921e-05	4.63445e-05	3.0514e-05	1.37966e-05	63.1994	135.255	0.4211	2.2117	0.19625	0.25069	0.25015	0.26009	0.26002
Q15125	3-beta-hydroxysteroid-Delta(8),Delta(7)-isomerase	1	1.94048e-05	1.11422e-05	1.96915e-05	8.82592e-06	79.1683	72.5953	0.5481	2.2311	1.0217	0.99438	0.99708	0.99574	0.99674
P58499	Protein FAM3B	6	0.000166513	8.52049e-05	0.000170671	7.59229e-05	35.1257	41.3024	0.0321	2.24796	1.9309	1.8552	1.845	1.8439	1.8435
P47985	Cytochrome b-c1 complex subunit Rieske, mitochondrial	1	1.86797e-05	1.91509e-05	2.08401e-05	9.15351e-06	48.9281	97.0541	0.6901	2.27674	0.078335	0.14433	0.17086	0.19412	0.20051
Q9Y3D6	Mitochondrial fission 1 protein	1	9.99735e-06	6.69211e-06	1.15624e-05	4.98923e-06	69.4154	94.2516	0.4211	2.31747	0.78707	0.85551	0.8531	0.85431	0.85406
Q9UIV8	Serpin B13	10	0.00053009	0.000317043	0.000506103	0.000215847	51.2162	65.5735	0.1511	2.34473	1.2648	1.2271	1.2235	1.2228	1.2225
Q96C19	EF-hand domain-containing protein D2	1	5.83711e-06	3.59808e-06	4.72669e-06	2.01476e-06	69.8262	119.584	0.3101	2.34603	0.83871	0.83062	0.82606	0.82919	0.82931
Q13421	Mesothelin	1	1.1883e-05	6.99564e-06	1.50005e-05	6.31122e-06	50.6586	25.9174	0.3101	2.3768	1.5189	1.4482	1.4505	1.4483	1.4479
P68036	Ubiquitin-conjugating enzyme E2 L3	1	2.33874e-05	9.15854e-06	2.5353e-05	1.0521e-05	67.6067	78.3461	0.2221	2.40976	1.5358	1.4784	1.4704	1.4681	1.4677
Q9HC07	Transmembrane protein 165	2	3.2902e-05	1.27871e-05	2.98496e-05	1.23532e-05	45.7096	25.9102	0.0081	2.41636	2.0563	1.9591	1.9543	1.9513	1.9508
Q92544	Transmembrane 9 superfamily member 4	1	4.53091e-06	1.0329e-05	5.32704e-06	2.20054e-06	50.2583	125.354	1.0001	2.42079	0.95237	1.0241	1.0197	1.0187	1.0195
P14598	Neutrophil cytosol factor 1	1	2.44413e-05	2.00969e-05	1.75638e-05	7.23652e-06	79.2317	159.625	0.4211	2.4271	0.26088	0.2623	0.28994	0.29756	0.29747
P61626	Lysozyme C	5	0.000724304	0.000319401	0.000675693	0.000273337	57.1738	75.4661	0.1511	2.47201	1.601	1.5353	1.5269	1.5271	1.5267
Q99880	Histone H2B type 1-L	1	0.000133286	4.78746e-05	0.000114926	4.63934e-05	75.6458	68.0563	0.2221	2.47721	1.5283	1.4612	1.4534	1.4514	1.4515
Q15836	Vesicle-associated membrane protein 3	1	1.01953e-05	7.11461e-06	7.97615e-06	3.21611e-06	78.5809	86.9758	0.6901	2.48006	0.67921	0.65108	0.6597	0.66263	0.66246
P0DOY2	Immunoglobulin lambda constant 2	1	6.45271e-06	2.37273e-06	3.64185e-06	1.45358e-06	147.502	82.4723	1.0001	2.50544	0.90377	0.86503	0.8611	0.8598	0.8596
P06870	Kallikrein-1	9	0.00120018	0.000626029	0.00128571	0.000512317	49.9247	52.0502	0.1511	2.50961	1.5639	1.4901	1.4834	1.4832	1.4828
A8K2U0	Alpha-2-macroglobulin-like protein 1	15	0.00334383	0.00202643	0.00274368	0.00108447	72.6404	65.3079	0.4211	2.52996	1.0117	1.0788	1.0795	1.0784	1.0781
P49189	4-trimethylaminobutyraldehyde dehydrogenase	1	2.52138e-05	2.17919e-05	2.44626e-05	9.54697e-06	32.2148	88.9235	0.5481	2.56234	0.34538	0.36423	0.36675	0.36901	0.37159
P30050	60S ribosomal protein L12	1	3.30232e-06	2.33131e-06	3.19326e-06	1.23824e-06	62.5445	98.0743	0.4211	2.57887	0.67364	0.6681	0.68803	0.68699	0.6869
P14618	Pyruvate kinase PKM	9	0.000470521	0.000246284	0.00042504	0.000164423	43.2308	69.6395	0.0951	2.58504	1.593	1.5281	1.5383	1.5361	1.5359
A0A0B4J1V6	Immunoglobulin heavy variable 3-73	3	0.00017464	8.47584e-05	0.000181364	7.00293e-05	36.2846	54.9797	0.0561	2.58984	1.9326	1.844	1.834	1.8312	1.8307
Q9NZD2	Glycolipid transfer protein	1	2.75071e-05	1.13551e-05	2.56544e-05	9.89651e-06	55.1741	76.1763	0.1511	2.59227	1.7025	1.6268	1.6181	1.6158	1.6153
Q9UBX7	Kallikrein-11	3	0.00012804	4.99265e-05	0.000111294	4.26792e-05	40.6135	50.8834	0.0321	2.60769	2.1014	2.0297	2.0184	2.0156	2.0152
Q6UXB3	Ly6/PLAUR domain-containing protein 2	1	2.83406e-05	1.20346e-05	2.59864e-05	9.91733e-06	32.6068	52.3897	0.0161	2.6203	2.1534	2.0601	2.0495	2.0464	2.0458
P02763	Alpha-1-acid glycoprotein 1	5	0.000279327	0.000315304	0.000335242	0.000127617	57.1126	120.309	0.6901	2.62695	0.18212	0.29928	0.30503	0.30483	0.30486
A0A075B6J9	Immunoglobulin lambda variable 2-18	1	3.4573e-05	1.7244e-05	3.60288e-05	1.37023e-05	42.1683	87.0873	0.2221	2.62941	1.5417	1.4689	1.4672	1.4656	1.4653
P61106	Ras-related protein Rab-14	2	9.29686e-05	5.10593e-05	8.99356e-05	3.4168e-05	60.3382	62.1462	0.3101	2.63216	1.3254	1.2625	1.2556	1.2572	1.2569
P28676	Grancalcin	2	3.50644e-05	1.67338e-05	3.44799e-05	1.29387e-05	81.5041	48.898	0.3101	2.66487	1.2462	1.189	1.1896	1.1893	1.1891
A0A087WSX0	Immunoglobulin lambda variable 5-45	1	1.28449e-05	4.37506e-06	8.36559e-06	3.098e-06	62.4462	74.0406	0.0561	2.70032	1.7717	1.7185	1.7094	1.7075	1.7071
Q9NZ08	Endoplasmic reticulum aminopeptidase 1	1	1.06699e-05	6.62537e-06	1.02453e-05	3.75387e-06	37.3864	107.426	0.3101	2.72926	1.061	1.0432	1.0376	1.0362	1.0359
P25705	ATP synthase subunit alpha, mitochondrial	7	0.000259554	9.62073e-05	0.000299327	0.000109342	51.0958	31.1375	0.0561	2.73752	1.9797	1.8858	1.8787	1.8758	1.8753
Q9UBC9	Small proline-rich protein 3	3	7.61029e-05	3.26402e-05	8.07035e-05	2.93003e-05	48.9186	43.4841	0.0561	2.75436	1.8935	1.839	1.8316	1.8288	1.8286
P01599	Immunoglobulin kappa variable 1-17	3	5.09706e-05	2.64122e-05	4.98446e-05	1.79326e-05	71.742	77.9282	0.3101	2.77955	1.1922	1.1544	1.1499	1.1491	1.149
P36952	Serpin B5	12	0.000756763	0.000402905	0.000840422	0.000300521	49.9766	92.2733	0.3101	2.79655	1.2887	1.2741	1.2686	1.2669	1.2668
Q7L5L3	Lysophospholipase D GDPD3	1	3.15778e-05	1.24002e-05	3.27467e-05	1.15861e-05	47.2651	26.1384	0.0951	2.82637	2.0085	1.913	1.9033	1.9013	1.9007
P01871	Immunoglobulin heavy constant mu	4	0.000842546	0.000321412	0.000591967	0.000208001	107.366	84.7332	0.4211	2.84599	1.1433	1.1612	1.1608	1.1598	1.1595
P08670	Vimentin	7	0.000347369	0.000148815	0.000352551	0.000123315	55.254	35.841	0.0951	2.85894	1.7829	1.7151	1.7096	1.7072	1.7068
P06731	Carcinoembryonic antigen-related cell adhesion molecule 5	2	4.98028e-05	2.74663e-05	4.76426e-05	1.63952e-05	35.4756	100.231	0.0951	2.90589	1.3693	1.3577	1.3506	1.349	1.3488
A0A0A0MS14	Immunoglobulin heavy variable 1-45	2	0.000158205	7.40491e-05	0.000162534	5.52993e-05	37.5217	74.4443	0.0951	2.93917	1.8288	1.7452	1.7363	1.7357	1.7353
P36542	ATP synthase subunit gamma, mitochondrial	1	2.64732e-05	1.01707e-05	1.65393e-05	5.5091e-06	105.157	104.058	0.0951	3.00217	1.1374	1.1065	1.1088	1.1074	1.1072
O60218	Aldo-keto reductase family 1 member B10	10	0.00190436	0.000908688	0.00180066	0.000598848	58.9194	86.411	0.1511	3.00687	1.431	1.4069	1.4027	1.4015	1.4014
Q15782	Chitinase-3-like protein 2	4	0.000170487	7.42e-05	0.000122053	4.03695e-05	59.947	83.884	0.0951	3.0234	1.5306	1.4866	1.4813	1.48	1.4795
Q14515	SPARC-like protein 1	5	0.000120792	5.55909e-05	0.000148208	4.86819e-05	36.9611	29.1837	0.0561	3.04442	2.1064	2.0218	2.0107	2.0093	2.0089
Q04941	Proteolipid protein 2	1	4.60163e-05	1.72418e-05	4.30462e-05	1.40948e-05	32.7135	87.845	0.0321	3.05405	2.0955	1.9975	1.9887	1.9857	1.9853
P63000	Ras-related C3 botulinum toxin substrate 1	2	2.35169e-05	8.41946e-06	2.30293e-05	7.52689e-06	43.4676	39.0284	0.0161	3.0596	2.1374	2.0377	2.0269	2.025	2.0244
A0A0C4DH68	Immunoglobulin kappa variable 2-24	6	0.000923935	0.000198547	0.000464973	0.000150629	129.122	67.3861	0.0321	3.08687	1.2359	1.2399	1.2401	1.2385	1.2384
P09622	Dihydrolipoyl dehydrogenase, mitochondrial	1	2.64387e-05	8.09123e-06	2.7785e-05	8.89452e-06	48.2109	76.0957	0.0561	3.12384	2.0556	1.9697	1.9595	1.9565	1.956
P39656	Dolichyl-diphosphooligosaccharide--protein glycosyltransferase 48 kDa subunit	1	8.47954e-06	2.80026e-06	8.42216e-06	2.67242e-06	41.1485	91.1552	0.0321	3.15151	2.0601	1.9727	1.9618	1.9589	1.9583
P51159	Ras-related protein Rab-27A	1	1.07957e-05	4.53179e-06	8.88477e-06	2.77562e-06	57.7376	86.7445	0.0951	3.20101	1.5891	1.5158	1.5101	1.5082	1.5081
P33908	Mannosyl-oligosaccharide 1,2-alpha-mannosidase IA	1	2.83353e-05	1.21102e-05	3.0909e-05	9.46869e-06	80.2585	60.3659	0.3101	3.26434	1.3605	1.3497	1.3425	1.341	1.341
P15311	Ezrin	7	0.000498888	0.000232318	0.00048184	0.000146071	10.1938	71.6136	0.0561	3.29868	2.2068	2.1023	2.0916	2.0886	2.0881
P0DP04	Immunoglobulin heavy variable 3-43D	1	6.5855e-05	1.97741e-05	6.38354e-05	1.89681e-05	63.6387	43.1978	0.0161	3.3654	1.8832	1.8028	1.7941	1.7916	1.7912
Q9BQR3	Serine protease 27	1	2.41331e-05	1.11132e-05	2.43535e-05	6.90322e-06	60.0387	102.059	0.0951	3.52785	1.4145	1.3472	1.3398	1.3378	1.3378
P10253	Lysosomal alpha-glucosidase	1	3.12254e-06	1.6264e-06	3.8675e-06	1.08739e-06	55.7747	99.4849	0.4211	3.55667	1.267	1.2567	1.2602	1.2583	1.2582
P20618	Proteasome subunit beta type-1	1	3.78221e-05	2.12993e-05	2.94429e-05	8.2097e-06	63.8963	100.668	0.3101	3.58636	1.0537	1.0159	1.021	1.0196	1.0203
Q96QR1	Secretoglobin family 3A member 1	1	1.5516e-05	5.13838e-06	1.70389e-05	4.72648e-06	82.1111	78.8892	0.4211	3.60499	1.5	1.5524	1.5444	1.5425	1.5421
P07602	Prosaposin	3	6.27255e-05	3.64282e-05	4.33785e-05	1.19635e-05	65.0534	124.648	0.3101	3.62592	0.86806	0.83232	0.83054	0.83051	0.83044
O60664	Perilipin-3	3	3.06832e-05	1.93877e-05	3.58071e-05	9.74385e-06	66.6088	112.676	0.5481	3.67484	0.82539	0.86699	0.86748	0.86753	0.86774
P61769	Beta-2-microglobulin	1	9.53941e-06	3.65653e-06	1.07287e-05	2.83697e-06	41.6216	52.443	0.0561	3.78176	2.095	2.0706	2.0619	2.0588	2.0583
P05109	Protein S100-A8	8	0.00934876	0.0034692	0.00186445	0.000470335	162.257	152.289	0.3101	3.96408	0.78523	0.75555	0.76313	0.76561	0.76539
P04432	Immunoglobulin kappa variable 1D-39	1	4.08528e-05	1.31914e-05	3.92416e-05	9.60468e-06	55.0109	81.7095	0.0561	4.08567	1.8926	1.8033	1.7935	1.7918	1.7913
Q08380	Galectin-3-binding protein	12	0.00308126	0.000919134	0.00342297	0.000713502	55.3191	47.1278	0.0321	4.79743	1.9929	1.9351	1.9244	1.922	1.9214
P0DOX2	Immunoglobulin alpha-2 heavy chain	3	0.00162773	0.000411231	0.00145834	0.000299873	89.1798	116.427	0.0321	4.86319	1.5511	1.485	1.4768	1.4746	1.4748
P19971	Thymidine phosphorylase	2	5.93897e-05	2.17952e-05	7.70492e-05	1.30908e-05	60.8325	132.206	0.0321	5.88577	1.5426	1.5007	1.4944	1.4936	1.4936
A0A0B4J1U7	Immunoglobulin heavy variable 6-1	1	0.000176025	3.0051e-05	8.41584e-05	1.4276e-05	131.457	86.3608	0.0561	5.89508	1.2708	1.2646	1.264	1.2624	1.2623
Q9NP55	BPI fold-containing family A member 1	6	0.00109235	0.000166257	0.000753737	0.000127129	120.815	92.1724	0.1511	5.9289	1.3738	1.3214	1.3216	1.3216	1.3213
P31949	Protein S100-A11	2	0.000162397	8.96949e-05	0.000196735	3.24968e-05	73.8324	100.112	0.1511	6.05398	1.0299	1.033	1.0509	1.0495	1.0492
P02730	Band 3 anion transport protein	3	4.43194e-05	1.98568e-05	4.42021e-05	7.25135e-06	88.2842	94.8378	0.2221	6.09571	1.1512	1.1505	1.1442	1.1426	1.1423
P20073	Annexin A7	1	5.37935e-06	1.47258e-06	4.16695e-06	6.51087e-07	60.835	102.558	0.0321	6.4	1.8486	1.7738	1.7671	1.7645	1.7641
P08582	Melanotransferrin	1	2.81266e-05	9.50511e-06	2.19132e-05	3.19728e-06	52.2549	108.912	0.0561	6.8537	1.8271	1.7512	1.7433	1.7437	1.744
Q5H9S7	DDB1- and CUL4-associated factor 17	1	7.53e-05	2.87662e-05	0.000103326	1.44231e-05	75.8731	112.543	0.1511	7.16395	1.3758	1.3117	1.3053	1.3037	1.304
Q8TDL5	BPI fold-containing family B member 1	14	0.00588566	0.00142986	0.00590339	0.000809811	74.934	111.944	0.0561	7.28985	1.7251	1.6957	1.6866	1.6844	1.6842
P18085	ADP-ribosylation factor 4	1	4.58116e-06	3.14813e-06	4.58681e-06	6.22647e-07	33.2354	165.906	0.1511	7.36663	0.64766	0.71713	0.71377	0.71417	0.71506
Q9BRA2	Thioredoxin domain-containing protein 17	1	4.54211e-06	1.84276e-06	5.21247e-06	6.87049e-07	51.1502	95.6265	0.0561	7.58675	1.6841	1.6395	1.6324	1.6299	1.6304
A0A0B4J1Y8	Immunoglobulin lambda variable 9-49	1	3.69592e-05	1.11659e-05	4.01103e-05	5.2186e-06	81.8132	117.381	0.1511	7.68603	1.5067	1.4514	1.4436	1.4417	1.4416
P60953	Cell division control protein 42 homolog	4	0.000211332	7.70225e-05	0.00027016	3.45594e-05	72.3945	115.816	0.0561	7.81727	1.4606	1.3924	1.3867	1.3847	1.3846
