# Supplementary material for: COVID-19 Salivary Protein Profile: Unravelling Molecular Aspects of SARS-CoV-2 Infection
Source: J Clin Med. 2022 Sep 22;11(19):5571. doi: 10.3390/jcm11195571 (PMC9570692; doi:10.3390/jcm11195571)
Supplement: Supplementary file 1 [file jcm-11-05571-s001.zip › Table S3.xlsx]

## Sheet: Table S3
Human	SARS-CoV-2	SCORE	Fold Change
P62805	P0DTC1	0.9	-14.4718
P62805	P0DTD1	0.9	-14.4718
P19827	P0DTC1	0.9	-8.27807
P19827	P0DTD1	0.9	-8.27807
P60709	P0DTC8	0.9	1.25311
P80303	P0DTC8	0.9	-3.0356
P60709	P0DTC7	0.9	1.25311
P62805	P0DTC9	0.9	-14.4718
P80303	P0DTC6	0.9	-3.0356
P62805	P0DTD2	0.9	-14.4718
P80303	P0DTC1	0.9	-3.0356
P80303	P0DTD1	0.9	-3.0356
P60709	P0DTC1	0.9	1.25311
P60709	P0DTD1	0.9	1.25311
P02545	P0DTC1	0.8	-3.11583
P02545	P0DTD1	0.8	-3.11583
P02788	P0DTC8	0.8	-1.53451
P62987	P0DTD2	0.8	-1.98287
Q96G03	P0DTD2	0.8	2.14594
P60709	P0DTC9	0.8	1.25311
P60709	P0DTC6	0.8	1.25311
P60709	P0DTC2	0.8	1.25311
P20061	P0DTC7	0.8	2.07512
Q14914	P0DTC8	0.8	1.45731
P60709	P0DTC4	0.8	1.25311
P27797	P0DTC1	0.8	-2.24218
P27797	P0DTD1	0.8	-2.24218
P60709	P0DTC5	0.8	1.25311
P80303	P0DTD2	0.8	-3.0356
P80303	P0DTC9	0.8	-3.0356
P62987	P0DTC1	0.8	-1.98287
P62987	P0DTD1	0.8	-1.98287
P60709	P0DTD2	0.8	1.25311
P06576	P0DTC8	0.8	1.9837
O43707	P0DTC8	0.8	-1.12915
Q92896	P0DTC1	0.8	-1.62674
Q92896	P0DTD1	0.8	-1.62674
P62987	P0DTC5	0.8	-1.98287
P07737	P0DTC6	0.8	1.05979
P80303	P0DTC7	0.8	-3.0356
Q5VU65	P0DTD2	0.8	1.51191
P24158	P0DTC2	0.8	-1.54486
Q5VU65	P0DTC8	0.8	1.51191
P62987	P0DTC9	0.8	-1.98287
P20061	P0DTC8	0.8	2.07512
P24158	P0DTG0	0.8	-1.54486
P80303	P0DTC4	0.8	-3.0356
O43278	P0DTC7	0.8	1.09707
Q96G03	P0DTC6	0.8	2.14594
P02788	P0DTC7	0.8	-1.53451
P24158	P0DTC1	0.8	-1.54486
P24158	P0DTD1	0.8	-1.54486
O43707	P0DTD2	0.8	-1.12915
P06744	P0DTC7	0.8	-1.30205
P01037	P0DTC6	0.8	-1.60273
P80303	P0DTG0	0.8	-3.0356
P00450	P0DTC8	0.8	-1.45709
P80303	P0DTC2	0.8	-3.0356
P02774	P0DTC7	0.8	-1.12812
P11279	P0DTD2	0.8	-1.35246
P02766	P0DTD2	0.8	1.18632
P03923	P0DTC6	0.8	1.84551
P20061	P0DTD2	0.8	2.07512
Q10567	P0DTC1	0.8	-1.39885
Q10567	P0DTD1	0.8	-1.39885
P37837	P0DTC1	0.8	-1.38011
P37837	P0DTD1	0.8	-1.38011
Q14914	P0DTD2	0.8	1.45731
P02788	P0DTD2	0.8	-1.53451
P20061	P0DTC2	0.8	2.07512
P29401	P0DTC1	0.8	-1.26238
P29401	P0DTD1	0.8	-1.26238
P06576	P0DTD2	0.8	1.9837
P01036	P0DTC6	0.8	-1.00798
P35579	P0DTC1	0.8	-1.23049
P35579	P0DTD1	0.8	-1.23049
P16070	P0DTC1	0.8	-1.12511
P16070	P0DTD1	0.8	-1.12511
P36222	P0DTC1	0.8	1.22218
P36222	P0DTD1	0.8	1.22218
P26038	P0DTC1	0.8	1.6031
P26038	P0DTD1	0.8	1.6031
P32926	P0DTC1	0.8	1.73586
P32926	P0DTD1	0.8	1.73586
Q92542	P0DTC1	0.8	1.74558
Q92542	P0DTD1	0.8	1.74558
P55058	P0DTC1	0.8	1.76168
P55058	P0DTD1	0.8	1.76168
P10909	P0DTC1	0.8	1.84964
P10909	P0DTD1	0.8	1.84964
P20061	P0DTC1	0.8	2.07512
P20061	P0DTD1	0.8	2.07512
Q96G03	P0DTC1	0.8	2.14594
Q96G03	P0DTD1	0.8	2.14594
P51884	P0DTC1	0.7	-5.90384
P51884	P0DTD1	0.7	-5.90384
P05164	P0DTC1	0.7	-4.4356
P05164	P0DTD1	0.7	-4.4356
O95497	P0DTC1	0.7	-2.53252
O95497	P0DTD1	0.7	-2.53252
P31946	P0DTC1	0.7	-2.13917
P31946	P0DTD1	0.7	-2.13917
P13693	P0DTC1	0.7	-1.64343
P13693	P0DTD1	0.7	-1.64343
P99999	P0DTC1	0.7	-1.59316
P99999	P0DTD1	0.7	-1.59316
P02788	P0DTC1	0.7	-1.53451
P02788	P0DTD1	0.7	-1.53451
P01042	P0DTC1	0.7	-1.53052
P01042	P0DTD1	0.7	-1.53052
P00450	P0DTC1	0.7	-1.45709
P00450	P0DTD1	0.7	-1.45709
P11279	P0DTC1	0.7	-1.35246
P11279	P0DTD1	0.7	-1.35246
P06744	P0DTC1	0.7	-1.30205
P06744	P0DTD1	0.7	-1.30205
P01037	P0DTD2	0.7	-1.60273
P29401	P0DTD2	0.7	-1.26238
P07602	P0DTC7	0.7	3.62592
P11279	P0DTC8	0.7	-1.35246
Q96G03	P0DTC8	0.7	2.14594
P19827	P0DTC9	0.7	-8.27807
P07737	P0DTD2	0.7	1.05979
Q9Y6N5	P0DTC9	0.7	1.80767
P80303	P0DTG1	0.7	-3.0356
Q15836	P0DTC9	0.7	2.48006
P09228	P0DTC6	0.7	-2.60315
P12814	P0DTC1	0.7	-1.17153
P12814	P0DTD1	0.7	-1.17153
P28799	P0DTC1	0.7	-1.14531
P28799	P0DTD1	0.7	-1.14531
Q14914	P0DTC7	0.7	1.45731
P51884	P0DTC6	0.7	-5.90384
Q8WXI7	P0DTC1	0.7	-1.13692
Q8WXI7	P0DTD1	0.7	-1.13692
Q5VU65	P0DTC7	0.7	1.51191
P02766	P0DTC6	0.7	1.18632
O43707	P0DTC1	0.7	-1.12915
O43707	P0DTD1	0.7	-1.12915
P02774	P0DTC1	0.7	-1.12812
P02774	P0DTD1	0.7	-1.12812
O43278	P0DTC8	0.7	1.09707
P06744	P0DTD2	0.7	-1.30205
Q9HC84	P0DTC8	0.7	1.67442
P11413	P0DTC1	0.7	-1.12147
P11413	P0DTD1	0.7	-1.12147
P80303	P0DTD8	0.7	-3.0356
P07996	P0DTC8	0.7	1.31294
Q16563	P0DTD8	0.7	1.54687
Q9HC84	P0DTC7	0.7	1.67442
P13693	P0DTC9	0.7	-1.64343
Q14508	P0DTC9	0.7	1.84228
P61769	P0DTC9	0.7	3.78176
P09960	P0DTC1	0.7	-1.02409
P09960	P0DTD1	0.7	-1.02409
P05107	P0DTC1	0.7	-1.0237
P05107	P0DTD1	0.7	-1.0237
Q8WXI7	P0DTC8	0.7	-1.13692
P12830	P0DTC1	0.7	1.06089
P12830	P0DTD1	0.7	1.06089
P11279	P0DTC7	0.7	-1.35246
P06576	P0DTC7	0.7	1.9837
P02774	P0DTD2	0.7	-1.12812
Q9Y6N5	P0DTC7	0.7	1.80767
Q00610	P0DTC1	0.7	1.06315
Q00610	P0DTD1	0.7	1.06315
P04843	P0DTC1	0.7	1.1175
P04843	P0DTD1	0.7	1.1175
Q5VU65	P0DTC4	0.7	1.51191
P68371	P0DTC7	0.7	1.25176
Q99497	P0DTC5	0.7	-1.0465
Q02413	P0DTC1	0.7	1.11836
Q02413	P0DTD1	0.7	1.11836
Q9NQC3	P0DTC1	0.7	1.1593
Q9NQC3	P0DTD1	0.7	1.1593
O43490	P0DTC1	0.7	1.17128
O43490	P0DTD1	0.7	1.17128
O43653	P0DTD2	0.7	-1.04767
Q13404	P0DTC6	0.7	-1.33857
O43278	P0DTD2	0.7	1.09707
P98088	P0DTC1	0.7	1.25804
P98088	P0DTD1	0.7	1.25804
P01036	P0DTD2	0.7	-1.00798
P62805	P0DTC2	0.7	-14.4718
Q9Y6N5	P0DTC8	0.7	1.80767
P00367	P0DTD2	0.7	1.30925
P13473	P0DTD2	0.7	-1.56423
Q96G03	P0DTC9	0.7	2.14594
P07996	P0DTC1	0.7	1.31294
P07996	P0DTD1	0.7	1.31294
P52790	P0DTD2	0.7	-1.08448
P19021	P0DTC1	0.7	1.43617
P19021	P0DTD1	0.7	1.43617
P42785	P0DTC1	0.7	1.46927
P42785	P0DTD1	0.7	1.46927
Q86UX7	P0DTC1	0.7	1.48492
Q86UX7	P0DTD1	0.7	1.48492
P29401	P0DTC7	0.7	-1.26238
Q5H9S7	P0DTC8	0.7	7.16395
Q15836	P0DTD2	0.7	2.48006
P26038	P0DTC8	0.7	1.6031
Q5VU65	P0DTC1	0.7	1.51191
Q5VU65	P0DTD1	0.7	1.51191
P05164	P0DTC8	0.7	-4.4356
P13473	P0DTC6	0.7	-1.56423
P18085	P0DTC4	0.7	7.36663
P02766	P0DTC9	0.7	1.18632
P11279	P0DTC4	0.7	-1.35246
P14406	P0DTD2	0.7	-1.00942
P80303	P0DTC5	0.7	-3.0356
O95716	P0DTC1	0.7	1.51582
O95716	P0DTD1	0.7	1.51582
P62987	P0DTC2	0.7	-1.98287
P24158	P0DTC6	0.7	-1.54486
P13797	P0DTC1	0.7	1.53396
P13797	P0DTD1	0.7	1.53396
Q9UBG3	P0DTC1	0.7	1.56919
Q9UBG3	P0DTD1	0.7	1.56919
Q13404	P0DTD2	0.7	-1.33857
P28799	P0DTD2	0.7	-1.14531
P26038	P0DTC7	0.7	1.6031
P02730	P0DTC9	0.7	6.09571
Q16563	P0DTC4	0.7	1.54687
P16870	P0DTD2	0.7	1.71223
P0DOX7	P0DTC2	0.7	-1.02823
Q9HC84	P0DTC1	0.7	1.67442
Q9HC84	P0DTD1	0.7	1.67442
P36222	P0DTC9	0.7	1.22218
P20061	P0DTC9	0.7	2.07512
P30050	P0DTC4	0.7	2.57887
P09228	P0DTD2	0.7	-2.60315
P01601	P0DTC1	0.7	1.69597
P01601	P0DTD1	0.7	1.69597
P07737	P0DTC4	0.7	1.05979
Q5VU65	P0DTG1	0.7	1.51191
Q5VU65	P0DTC6	0.7	1.51191
P13797	P0DTD2	0.7	1.53396
Q9Y6N5	P0DTC1	0.7	1.80767
Q9Y6N5	P0DTD1	0.7	1.80767
Q14CN2	P0DTC1	0.7	1.81197
Q14CN2	P0DTD1	0.7	1.81197
P84077	P0DTC1	0.7	1.81904
P84077	P0DTD1	0.7	1.81904
P28325	P0DTC6	0.7	-1.13866
Q96G03	P0DTC7	0.7	2.14594
P30050	P0DTC6	0.7	2.57887
A0A075B6I9	P0DTD2	0.7	1.16834
Q9H0W9	P0DTC6	0.7	2.07655
P14406	P0DTC9	0.7	-1.00942
P13688	P0DTC1	0.7	2.12269
P13688	P0DTD1	0.7	2.12269
P07476	P0DTC7	0.7	2.14582
P12955	P0DTD2	0.7	1.61102
P00450	P0DTC7	0.7	-1.45709
Q5H9S7	P0DTC7	0.7	7.16395
Q00325	P0DTC7	0.7	1.95118
P15586	P0DTC7	0.7	-1.16352
P14618	P0DTC1	0.7	2.58504
P14618	P0DTD1	0.7	2.58504
Q99497	P0DTD2	0.7	-1.0465
Q10567	P0DTC2	0.7	-1.39885
Q9NZ08	P0DTC1	0.7	2.72926
Q9NZ08	P0DTD1	0.7	2.72926
P61769	P0DTC1	0.7	3.78176
P61769	P0DTD1	0.7	3.78176
Q96G03	P0DTC5	0.7	2.14594
Q10567	P0DTD2	0.7	-1.39885
P19827	P0DTD2	0.7	-8.27807
O43707	P0DTC7	0.7	-1.12915
P07737	P0DTD3	0.7	1.05979
O43490	P0DTC8	0.7	1.17128
P20061	P0DTC6	0.7	2.07512
P18085	P0DTC1	0.7	7.36663
P18085	P0DTD1	0.7	7.36663
Q9BRA2	P0DTC1	0.7	7.58675
Q9BRA2	P0DTD1	0.7	7.58675
Q00325	P0DTC8	0.7	1.95118
