# Supplementary material for: COVID-19 Salivary Protein Profile: Unravelling Molecular Aspects of SARS-CoV-2 Infection
Source: J Clin Med. 2022 Sep 22;11(19):5571. doi: 10.3390/jcm11195571 (PMC9570692; doi:10.3390/jcm11195571)
Supplement: Supplementary file 1 [file jcm-11-05571-s001.zip › Table S4.xlsx]

## Sheet: Metadata
_RESULTS_version	5
RESULTS_SEARCH_STAT_search_begin_time_clock	2021-07-11 00:03:35
RESULTS_SEARCH_STAT_search_end_time_clock	2021-07-11 03:13:04
RESULTS_SEARCH_STAT_search_time_duration	#VALUE!
RESULTS_SEARCH_STAT_stage_signal_processing_begin_time_clock	2021-07-11 00:03:36
RESULTS_SEARCH_STAT_stage_signal_processing_end_time_clock	2021-07-11 01:31:48
RESULTS_SEARCH_STAT_stage_signal_processing_time_duration	#VALUE!
RESULTS_SEARCH_STAT_stage_waiting_begin_time_clock	2021-07-11 01:31:48
RESULTS_SEARCH_STAT_stage_waiting_end_time_clock	2021-07-11 01:32:05
RESULTS_SEARCH_STAT_stage_waiting_time_duration	1946-05-13
RESULTS_SEARCH_STAT_stage_searching_begin_time_clock	2021-07-11 01:32:05
RESULTS_SEARCH_STAT_stage_searching_end_time_clock	2021-07-11 03:07:09
RESULTS_SEARCH_STAT_stage_searching_time_duration	#VALUE!
RESULTS_SEARCH_STAT_stage_fdr_begin_time_clock	2021-07-11 03:07:11
RESULTS_SEARCH_STAT_stage_fdr_end_time_clock	2021-07-11 03:13:04
RESULTS_SEARCH_STAT_stage_fdr_time_duration	2867-10-22
RESULTS_SEARCH_STAT_task_fraglet_exe_begin_time_clock	2021-07-11 01:31:51
RESULTS_SEARCH_STAT_task_fraglet_exe_end_time_clock	2021-07-11 01:40:05
RESULTS_SEARCH_STAT_task_fraglet_exe_time_duration	493736
RESULTS_SEARCH_STAT_task_fraglet_exe_time_cpu	#VALUE!
RESULTS_SEARCH_STAT_task_taglet_exe_begin_time_clock	2021-07-11 01:51:02
RESULTS_SEARCH_STAT_task_taglet_exe_end_time_clock	2021-07-11 02:47:45
RESULTS_SEARCH_STAT_task_taglet_exe_time_duration	3402956
RESULTS_SEARCH_STAT_task_taglet_exe_time_cpu	#VALUE!
RESULTS_SEARCH_STAT_task_progroup_begin_time_clock	2021-07-11 02:47:45
RESULTS_SEARCH_STAT_task_progroup_end_time_clock	2021-07-11 03:07:09
RESULTS_SEARCH_STAT_task_progroup_time_duration	1164188
RESULTS_SEARCH_STAT_task_progroup_time_cpu	5645-01-28
RESULTS_SEARCH_STAT_task_focusing_begin_time_clock	2021-07-11 01:40:05
RESULTS_SEARCH_STAT_task_focusing_end_time_clock	2021-07-11 01:51:02
RESULTS_SEARCH_STAT_task_focusing_time_duration	656529
RESULTS_SEARCH_STAT_task_focusing_time_cpu	1014256
RESULTS_SEARCH_STAT_computer_memory	32659
RESULTS_SEARCH_STAT_computer_name	LSMS_-PC
RESULTS_SEARCH_STAT_num_proteins	40792
RESULTS_SEARCH_STAT_num_residues	22730496
RESULTS_SEARCH_STAT_number_cores	4
RESULTS_SEARCH_STAT_number_licensed_tasks	16
RESULTS_SEARCH_STAT_number_processors	8
RESULTS_SEARCH_STAT_os	Windows 7 Professional Service Pack 1 (6.1.7601)
RESULTS_SEARCH_1_time_cpu	20623
RESULTS_SEARCH_1_time_duration	26588
RESULTS_SEARCH_1_version	5.0.2.5174
RESULTS_SEARCH_1_xml:id	SEARCH:1:637615586154880000_0
RESULTS_SEARCH_1_PARAMETERS_chemical_data_edited	FALSE
RESULTS_SEARCH_1_PARAMETERS_do_multiprecursor_search	TRUE
RESULTS_SEARCH_1_PARAMETERS_do_reverse_search	TRUE
RESULTS_SEARCH_1_PARAMETERS_max_quant_labels	35
RESULTS_SEARCH_1_PARAMETERS_maxresults	15
RESULTS_SEARCH_1_PARAMETERS_separate_searches	FALSE
RESULTS_SEARCH_1_PARAMETERS_MSTOLERANCE_type	dalton
RESULTS_SEARCH_1_PARAMETERS_MSTOLERANCE_value	0.05
RESULTS_SEARCH_1_PARAMETERS_MSMSTOLERANCE_type	dalton
RESULTS_SEARCH_1_PARAMETERS_MSMSTOLERANCE_value	0.1
RESULTS_SEARCH_1_PARAMETERS_MS_STANDARD_DEVIATION_type	dalton
RESULTS_SEARCH_1_PARAMETERS_MS_STANDARD_DEVIATION_value	0.0011
RESULTS_SEARCH_1_PARAMETERS_MSMS_STANDARD_DEVIATION_type	dalton
RESULTS_SEARCH_1_PARAMETERS_MSMS_STANDARD_DEVIATION_value	0.01
RESULTS_SEARCH_1_PARAMETERS_FASTA_filename	C:\AB SCIEX\ProteinPilot Data\SearchDatabases\uniprot-human-Mar2021_IS.fasta
RESULTS_SEARCH_1_PARAMETERS_AUTO_CALIBRATION_ms	TRUE
RESULTS_SEARCH_1_PARAMETERS_AUTO_CALIBRATION_msexport	FALSE
RESULTS_SEARCH_1_PARAMETERS_AUTO_CALIBRATION_msms	TRUE
RESULTS_SEARCH_1_PARAMETERS_AUTO_CALIBRATION_msmstolsdratio	2.75
RESULTS_SEARCH_1_PARAMETERS_AUTO_CALIBRATION_mstolsdratio	7
RESULTS_SEARCH_1_PARAMETERS_AUTO_CALIBRATION_squareroot	TRUE
RESULTS_SEARCH_1_PARAMETERS_AUTO_CALIBRATION_type	dalton
RESULTS_SEARCH_1_PARAMETERS_AUTO_CALIBRATION_MCP_d_s_s_f	0.0666667
RESULTS_SEARCH_1_PARAMETERS_AUTO_CALIBRATION_MCP_d_s_w_f	3
RESULTS_SEARCH_1_PARAMETERS_AUTO_CALIBRATION_MCP_m_f_r_mbc	200
RESULTS_SEARCH_1_PARAMETERS_AUTO_CALIBRATION_MCP_m_m_c	10
RESULTS_SEARCH_1_PARAMETERS_AUTO_CALIBRATION_MCP_m_m_f_s	0.25
RESULTS_SEARCH_1_PARAMETERS_AUTO_CALIBRATION_MCP_m_m_p_f	0.33
RESULTS_SEARCH_1_PARAMETERS_AUTO_CALIBRATION_MCP_m_m_p_rms_f	1
RESULTS_SEARCH_1_PARAMETERS_AUTO_CALIBRATION_MCP_m_p_t_f	1
RESULTS_SEARCH_1_PARAMETERS_AUTO_CALIBRATION_MCP_m_r_h_n_b	15
RESULTS_SEARCH_1_PARAMETERS_AUTO_CALIBRATION_MCP_m_z_n_s	99
RESULTS_SEARCH_1_PARAMETERS_AUTO_CALIBRATION_MCP_m_z_s_mn_f_r	0.0666667
RESULTS_SEARCH_1_PARAMETERS_AUTO_CALIBRATION_MCP_m_z_s_mx_f_r	0.1
RESULTS_SEARCH_1_PARAMETERS_MS_AUTO_CALIBRATION_OUT_avres	-1.36479e-09
RESULTS_SEARCH_1_PARAMETERS_MS_AUTO_CALIBRATION_OUT_c0	4.87098e-05
RESULTS_SEARCH_1_PARAMETERS_MS_AUTO_CALIBRATION_OUT_c1minus1	1.69548e-06
RESULTS_SEARCH_1_PARAMETERS_MS_AUTO_CALIBRATION_OUT_c2	0
RESULTS_SEARCH_1_PARAMETERS_MS_AUTO_CALIBRATION_OUT_file	1
RESULTS_SEARCH_1_PARAMETERS_MS_AUTO_CALIBRATION_OUT_partnumber	1
RESULTS_SEARCH_1_PARAMETERS_MS_AUTO_CALIBRATION_OUT_polyorder	1
RESULTS_SEARCH_1_PARAMETERS_MS_AUTO_CALIBRATION_OUT_sample	1
RESULTS_SEARCH_1_PARAMETERS_MS_AUTO_CALIBRATION_OUT_squareroot	TRUE
RESULTS_SEARCH_1_PARAMETERS_MSMS_AUTO_CALIBRATION_OUT_avres	-1.85707e-07
RESULTS_SEARCH_1_PARAMETERS_MSMS_AUTO_CALIBRATION_OUT_c0	4.88091e-05
RESULTS_SEARCH_1_PARAMETERS_MSMS_AUTO_CALIBRATION_OUT_c1minus1	6.92007e-07
RESULTS_SEARCH_1_PARAMETERS_MSMS_AUTO_CALIBRATION_OUT_c2	0
RESULTS_SEARCH_1_PARAMETERS_MSMS_AUTO_CALIBRATION_OUT_file	1
RESULTS_SEARCH_1_PARAMETERS_MSMS_AUTO_CALIBRATION_OUT_partnumber	1
RESULTS_SEARCH_1_PARAMETERS_MSMS_AUTO_CALIBRATION_OUT_polyorder	1
RESULTS_SEARCH_1_PARAMETERS_MSMS_AUTO_CALIBRATION_OUT_sample	1
RESULTS_SEARCH_1_PARAMETERS_MSMS_AUTO_CALIBRATION_OUT_squareroot	TRUE
RESULTS_SEARCH_1_PARAMETERS_MAX_PRECURSORS_FRAGLET	5
RESULTS_SEARCH_1_PARAMETERS_MAX_PRECURSORS_TAGLET	1
RESULTS_SEARCH_1_PARAMETERS_PRECURSORS_DR_FRAGLET	10
RESULTS_SEARCH_1_PARAMETERS_PRECURSORS_DR_TAGLET	3
RESULTS_SEARCH_1_PARAMETERS_DEFAULT_CHARGE_STATE_1_charge	2
RESULTS_SEARCH_1_PARAMETERS_DEFAULT_CHARGE_STATE_1_probability	1
RESULTS_SEARCH_1_PARAMETERS_DEFAULT_CHARGE_STATE_2_charge	3
RESULTS_SEARCH_1_PARAMETERS_DEFAULT_CHARGE_STATE_2_probability	1
RESULTS_SEARCH_1_PARAMETERS_DEFAULT_CHARGE_STATE_3_charge	4
RESULTS_SEARCH_1_PARAMETERS_DEFAULT_CHARGE_STATE_3_probability	1
RESULTS_SEARCH_1_PARAMETERS_VERSION	5.0.2.0, 5346
RESULTS_SEARCH_1_PARAMETERS_PARAGON_VERSION	5.0.2.0, 5174
RESULTS_SEARCH_1_PARAMETERS_APPLICATION	ProteinPilot(tm) Software
RESULTS_SEARCH_1_PARAMETERS_PROGROUP_alternativedispositionmaximumfoldprobabilitydrop	100
RESULTS_SEARCH_1_PARAMETERS_PROGROUP_alternativedispositionmaximumfoldscoredrop	2
RESULTS_SEARCH_1_PARAMETERS_PROGROUP_autodiscordantpeptidethreshold	0.3
RESULTS_SEARCH_1_PARAMETERS_PROGROUP_bayesconfidencecalclulation	TRUE
RESULTS_SEARCH_1_PARAMETERS_PROGROUP_calibrateconfidence	TRUE
RESULTS_SEARCH_1_PARAMETERS_PROGROUP_compresspeptides	FALSE
RESULTS_SEARCH_1_PARAMETERS_PROGROUP_confidencepercentthresholdforexcludingothersfromquant	15
RESULTS_SEARCH_1_PARAMETERS_PROGROUP_confidencepercentthresholdforincludingselfinquant	15
RESULTS_SEARCH_1_PARAMETERS_PROGROUP_donotstoremspeaklists	FALSE
RESULTS_SEARCH_1_PARAMETERS_PROGROUP_fasta	C:\AB SCIEX\ProteinPilot Data\SearchDatabases\uniprot-human-Mar2021_IS.fasta
RESULTS_SEARCH_1_PARAMETERS_PROGROUP_featuregroupminpepconf	0.66
RESULTS_SEARCH_1_PARAMETERS_PROGROUP_featuregroupminups	0.47
RESULTS_SEARCH_1_PARAMETERS_PROGROUP_focusingintersection	4
RESULTS_SEARCH_1_PARAMETERS_PROGROUP_focusingminimummatchconfidence	0.1
RESULTS_SEARCH_1_PARAMETERS_PROGROUP_focusingminunusedprotscore	0.1
RESULTS_SEARCH_1_PARAMETERS_PROGROUP_focusingsubsetcutoff	6
RESULTS_SEARCH_1_PARAMETERS_PROGROUP_intersection	1.3
RESULTS_SEARCH_1_PARAMETERS_PROGROUP_minimummatchconfidencecutoff	0.001
RESULTS_SEARCH_1_PARAMETERS_PROGROUP_minunusedprotscore	0.0458
RESULTS_SEARCH_1_PARAMETERS_PROGROUP_subsetcutoff	2
RESULTS_SEARCH_1_PARAMETERS_PROGROUP_uniprotservicehttpssupported	TRUE
RESULTS_SEARCH_1_PARAMETERS_PROGROUP_unusedprotscorethresholdforexcludingothersfromquant	1900-01-01 07:12:00
RESULTS_SEARCH_1_PARAMETERS_PEAKLIST_count	3753
RESULTS_SEARCH_1_PARAMETERS_PEAKLIST_filenumber	1
RESULTS_SEARCH_1_PARAMETERS_PEAKLIST_original_count	3776
RESULTS_SEARCH_1_PARAMETERS_PEAKLIST_originalfilename	E:\VeraMendes\Uni. Cat?lica Viseu\S210304\wiff\pools\S210304_Pool3_FractionA_10uLof25uL.wiff
RESULTS_SEARCH_1_PARAMETERS_PEAKLIST_partnumber	1
RESULTS_SEARCH_1_PARAMETERS_QUANT_TYPE_background_correction	FALSE
RESULTS_SEARCH_1_PARAMETERS_QUANT_TYPE_bias_correction	TRUE
RESULTS_SEARCH_1_PARAMETERS_QUANT_TYPE_keep_extreme_peptides_over_fraction	0
RESULTS_SEARCH_1_PARAMETERS_QUANT_TYPE_low_confidence_check	TRUE
RESULTS_SEARCH_1_PARAMETERS_QUANT_TYPE_low_intensity_check	TRUE
RESULTS_SEARCH_1_PARAMETERS_QUANT_TYPE_median_statistic	TRUE
RESULTS_SEARCH_1_PARAMETERS_QUANT_TYPE_mod_check	TRUE
RESULTS_SEARCH_1_PARAMETERS_QUANT_TYPE_quant_threshold	-1
RESULTS_SEARCH_1_PARAMETERS_QUANT_TYPE_quant_threshold_sn	9
RESULTS_SEARCH_1_PARAMETERS_QUANT_TYPE_separate_searches	FALSE
RESULTS_SEARCH_1_PARAMETERS_QUANT_TYPE_shared_msms_check	TRUE
RESULTS_SEARCH_1_PARAMETERS_PARAGON_METHOD_SETTINGS_UI_SAMPLE_TYPE	Identification
RESULTS_SEARCH_1_PARAMETERS_PARAGON_METHOD_SETTINGS_UI_CYS_ALKYLATION	Acrylamide
RESULTS_SEARCH_1_PARAMETERS_PARAGON_METHOD_SETTINGS_UI_DIGESTION	Trypsin
RESULTS_SEARCH_1_PARAMETERS_PARAGON_METHOD_SETTINGS_UI_SPECIAL_FACTOR	Gel-based ID
RESULTS_SEARCH_1_PARAMETERS_PARAGON_METHOD_SETTINGS_UI_INSTRUMENT	TripleTOF 6600
RESULTS_SEARCH_1_PARAMETERS_PARAGON_METHOD_SETTINGS_UI_SEARCH_EFFORT	Thorough
RESULTS_SEARCH_1_PARAMETERS_PARAGON_METHOD_SETTINGS_UI_ID_FOCUS	Biological modifications
RESULTS_SEARCH_1_PARAMETERS_PARAGON_METHOD_SETTINGS_UI_USER_NAME	LSMS_-PC\LSMS_2018
RESULTS_SEARCH_1_PARAMETERS_PARAGON_METHOD_SETTINGS_UI_MACHINE_NAME	LSMS_-PC
RESULTS_SEARCH_1_PARAMETERS_PARAGON_METHOD_SETTINGS_UI_SEARCH_ID	6.37616e+17
RESULTS_SEARCH_1_PARAMETERS_PARAGON_METHOD_SETTINGS_UI_START_TIME	2021-07-11 00:03:35
RESULTS_SEARCH_1_PARAMETERS_PARAGON_METHOD_SETTINGS_UI_MIN_UNUSED_PROTSCORE	0.0458
RESULTS_SEARCH_1_PARAMETERS_PARAGON_METHOD_SETTINGS_UI_PSPEP	TRUE
RESULTS_SEARCH_2_time_cpu	113662
RESULTS_SEARCH_2_time_duration	116577
RESULTS_SEARCH_2_version	5.0.2.5174
RESULTS_SEARCH_2_xml:id	SEARCH:2:637615586154880000_0
RESULTS_SEARCH_2_PARAMETERS_chemical_data_edited	FALSE
RESULTS_SEARCH_2_PARAMETERS_do_multiprecursor_search	TRUE
RESULTS_SEARCH_2_PARAMETERS_do_reverse_search	TRUE
RESULTS_SEARCH_2_PARAMETERS_max_quant_labels	35
RESULTS_SEARCH_2_PARAMETERS_maxresults	15
RESULTS_SEARCH_2_PARAMETERS_separate_searches	FALSE
RESULTS_SEARCH_2_PARAMETERS_MSTOLERANCE_type	dalton
RESULTS_SEARCH_2_PARAMETERS_MSTOLERANCE_value	0.05
RESULTS_SEARCH_2_PARAMETERS_MSMSTOLERANCE_type	dalton
RESULTS_SEARCH_2_PARAMETERS_MSMSTOLERANCE_value	0.1
RESULTS_SEARCH_2_PARAMETERS_MS_STANDARD_DEVIATION_type	dalton
RESULTS_SEARCH_2_PARAMETERS_MS_STANDARD_DEVIATION_value	0.0011
RESULTS_SEARCH_2_PARAMETERS_MSMS_STANDARD_DEVIATION_type	dalton
RESULTS_SEARCH_2_PARAMETERS_MSMS_STANDARD_DEVIATION_value	0.01
RESULTS_SEARCH_2_PARAMETERS_FASTA_filename	C:\AB SCIEX\ProteinPilot Data\SearchDatabases\uniprot-human-Mar2021_IS.fasta
RESULTS_SEARCH_2_PARAMETERS_AUTO_CALIBRATION_ms	TRUE
RESULTS_SEARCH_2_PARAMETERS_AUTO_CALIBRATION_msexport	FALSE
RESULTS_SEARCH_2_PARAMETERS_AUTO_CALIBRATION_msms	TRUE
RESULTS_SEARCH_2_PARAMETERS_AUTO_CALIBRATION_msmstolsdratio	2.75
RESULTS_SEARCH_2_PARAMETERS_AUTO_CALIBRATION_mstolsdratio	7
RESULTS_SEARCH_2_PARAMETERS_AUTO_CALIBRATION_squareroot	TRUE
RESULTS_SEARCH_2_PARAMETERS_AUTO_CALIBRATION_type	dalton
RESULTS_SEARCH_2_PARAMETERS_AUTO_CALIBRATION_MCP_d_s_s_f	0.0666667
RESULTS_SEARCH_2_PARAMETERS_AUTO_CALIBRATION_MCP_d_s_w_f	3
RESULTS_SEARCH_2_PARAMETERS_AUTO_CALIBRATION_MCP_m_f_r_mbc	200
RESULTS_SEARCH_2_PARAMETERS_AUTO_CALIBRATION_MCP_m_m_c	10
RESULTS_SEARCH_2_PARAMETERS_AUTO_CALIBRATION_MCP_m_m_f_s	0.25
RESULTS_SEARCH_2_PARAMETERS_AUTO_CALIBRATION_MCP_m_m_p_f	0.33
RESULTS_SEARCH_2_PARAMETERS_AUTO_CALIBRATION_MCP_m_m_p_rms_f	1
RESULTS_SEARCH_2_PARAMETERS_AUTO_CALIBRATION_MCP_m_p_t_f	1
RESULTS_SEARCH_2_PARAMETERS_AUTO_CALIBRATION_MCP_m_r_h_n_b	15
RESULTS_SEARCH_2_PARAMETERS_AUTO_CALIBRATION_MCP_m_z_n_s	99
RESULTS_SEARCH_2_PARAMETERS_AUTO_CALIBRATION_MCP_m_z_s_mn_f_r	0.0666667
RESULTS_SEARCH_2_PARAMETERS_AUTO_CALIBRATION_MCP_m_z_s_mx_f_r	0.1
RESULTS_SEARCH_2_PARAMETERS_MS_AUTO_CALIBRATION_OUT_avres	-1.36479e-09
RESULTS_SEARCH_2_PARAMETERS_MS_AUTO_CALIBRATION_OUT_c0	4.87098e-05
RESULTS_SEARCH_2_PARAMETERS_MS_AUTO_CALIBRATION_OUT_c1minus1	1.69548e-06
RESULTS_SEARCH_2_PARAMETERS_MS_AUTO_CALIBRATION_OUT_c2	0
RESULTS_SEARCH_2_PARAMETERS_MS_AUTO_CALIBRATION_OUT_file	1
RESULTS_SEARCH_2_PARAMETERS_MS_AUTO_CALIBRATION_OUT_partnumber	1
RESULTS_SEARCH_2_PARAMETERS_MS_AUTO_CALIBRATION_OUT_polyorder	1
RESULTS_SEARCH_2_PARAMETERS_MS_AUTO_CALIBRATION_OUT_sample	1
RESULTS_SEARCH_2_PARAMETERS_MS_AUTO_CALIBRATION_OUT_squareroot	TRUE
RESULTS_SEARCH_2_PARAMETERS_MSMS_AUTO_CALIBRATION_OUT_avres	-1.85707e-07
RESULTS_SEARCH_2_PARAMETERS_MSMS_AUTO_CALIBRATION_OUT_c0	4.88091e-05
RESULTS_SEARCH_2_PARAMETERS_MSMS_AUTO_CALIBRATION_OUT_c1minus1	6.92007e-07
RESULTS_SEARCH_2_PARAMETERS_MSMS_AUTO_CALIBRATION_OUT_c2	0
RESULTS_SEARCH_2_PARAMETERS_MSMS_AUTO_CALIBRATION_OUT_file	1
RESULTS_SEARCH_2_PARAMETERS_MSMS_AUTO_CALIBRATION_OUT_partnumber	1
RESULTS_SEARCH_2_PARAMETERS_MSMS_AUTO_CALIBRATION_OUT_polyorder	1
RESULTS_SEARCH_2_PARAMETERS_MSMS_AUTO_CALIBRATION_OUT_sample	1
RESULTS_SEARCH_2_PARAMETERS_MSMS_AUTO_CALIBRATION_OUT_squareroot	TRUE
RESULTS_SEARCH_2_PARAMETERS_MAX_PRECURSORS_FRAGLET	5
RESULTS_SEARCH_2_PARAMETERS_MAX_PRECURSORS_TAGLET	1
RESULTS_SEARCH_2_PARAMETERS_PRECURSORS_DR_FRAGLET	10
RESULTS_SEARCH_2_PARAMETERS_PRECURSORS_DR_TAGLET	3
RESULTS_SEARCH_2_PARAMETERS_DEFAULT_CHARGE_STATE_1_charge	2
RESULTS_SEARCH_2_PARAMETERS_DEFAULT_CHARGE_STATE_1_probability	1
RESULTS_SEARCH_2_PARAMETERS_DEFAULT_CHARGE_STATE_2_charge	3
RESULTS_SEARCH_2_PARAMETERS_DEFAULT_CHARGE_STATE_2_probability	1
RESULTS_SEARCH_2_PARAMETERS_DEFAULT_CHARGE_STATE_3_charge	4
RESULTS_SEARCH_2_PARAMETERS_DEFAULT_CHARGE_STATE_3_probability	1
RESULTS_SEARCH_2_PARAMETERS_VERSION	5.0.2.0, 5346
RESULTS_SEARCH_2_PARAMETERS_PARAGON_VERSION	5.0.2.0, 5174
RESULTS_SEARCH_2_PARAMETERS_APPLICATION	ProteinPilot(tm) Software
RESULTS_SEARCH_2_PARAMETERS_PROGROUP_alternativedispositionmaximumfoldprobabilitydrop	100
RESULTS_SEARCH_2_PARAMETERS_PROGROUP_alternativedispositionmaximumfoldscoredrop	2
RESULTS_SEARCH_2_PARAMETERS_PROGROUP_autodiscordantpeptidethreshold	0.3
RESULTS_SEARCH_2_PARAMETERS_PROGROUP_bayesconfidencecalclulation	TRUE
RESULTS_SEARCH_2_PARAMETERS_PROGROUP_calibrateconfidence	TRUE
RESULTS_SEARCH_2_PARAMETERS_PROGROUP_compresspeptides	FALSE
RESULTS_SEARCH_2_PARAMETERS_PROGROUP_confidencepercentthresholdforexcludingothersfromquant	15
RESULTS_SEARCH_2_PARAMETERS_PROGROUP_confidencepercentthresholdforincludingselfinquant	15
RESULTS_SEARCH_2_PARAMETERS_PROGROUP_donotstoremspeaklists	FALSE
RESULTS_SEARCH_2_PARAMETERS_PROGROUP_fasta	C:\AB SCIEX\ProteinPilot Data\SearchDatabases\uniprot-human-Mar2021_IS.fasta
RESULTS_SEARCH_2_PARAMETERS_PROGROUP_featuregroupminpepconf	0.66
RESULTS_SEARCH_2_PARAMETERS_PROGROUP_featuregroupminups	0.47
RESULTS_SEARCH_2_PARAMETERS_PROGROUP_focusingintersection	4
RESULTS_SEARCH_2_PARAMETERS_PROGROUP_focusingminimummatchconfidence	0.1
RESULTS_SEARCH_2_PARAMETERS_PROGROUP_focusingminunusedprotscore	0.1
RESULTS_SEARCH_2_PARAMETERS_PROGROUP_focusingsubsetcutoff	6
RESULTS_SEARCH_2_PARAMETERS_PROGROUP_intersection	1.3
RESULTS_SEARCH_2_PARAMETERS_PROGROUP_minimummatchconfidencecutoff	0.001
RESULTS_SEARCH_2_PARAMETERS_PROGROUP_minunusedprotscore	0.0458
RESULTS_SEARCH_2_PARAMETERS_PROGROUP_subsetcutoff	2
RESULTS_SEARCH_2_PARAMETERS_PROGROUP_uniprotservicehttpssupported	TRUE
RESULTS_SEARCH_2_PARAMETERS_PROGROUP_unusedprotscorethresholdforexcludingothersfromquant	1.3
RESULTS_SEARCH_2_PARAMETERS_PEAKLIST_count	3753
RESULTS_SEARCH_2_PARAMETERS_PEAKLIST_filenumber	1
RESULTS_SEARCH_2_PARAMETERS_PEAKLIST_original_count	3776
RESULTS_SEARCH_2_PARAMETERS_PEAKLIST_originalfilename	E:\VeraMendes\Uni. Cat?lica Viseu\S210304\wiff\pools\S210304_Pool3_FractionA_10uLof25uL.wiff
RESULTS_SEARCH_2_PARAMETERS_PEAKLIST_partnumber	1
RESULTS_SEARCH_2_PARAMETERS_QUANT_TYPE_background_correction	FALSE
RESULTS_SEARCH_2_PARAMETERS_QUANT_TYPE_bias_correction	TRUE
RESULTS_SEARCH_2_PARAMETERS_QUANT_TYPE_keep_extreme_peptides_over_fraction	0
RESULTS_SEARCH_2_PARAMETERS_QUANT_TYPE_low_confidence_check	TRUE
RESULTS_SEARCH_2_PARAMETERS_QUANT_TYPE_low_intensity_check	TRUE
RESULTS_SEARCH_2_PARAMETERS_QUANT_TYPE_median_statistic	TRUE
RESULTS_SEARCH_2_PARAMETERS_QUANT_TYPE_mod_check	TRUE
RESULTS_SEARCH_2_PARAMETERS_QUANT_TYPE_quant_threshold	-1
RESULTS_SEARCH_2_PARAMETERS_QUANT_TYPE_quant_threshold_sn	9
RESULTS_SEARCH_2_PARAMETERS_QUANT_TYPE_separate_searches	FALSE
RESULTS_SEARCH_2_PARAMETERS_QUANT_TYPE_shared_msms_check	TRUE
RESULTS_SEARCH_2_PARAMETERS_PARAGON_METHOD_SETTINGS_UI_SAMPLE_TYPE	Identification
RESULTS_SEARCH_2_PARAMETERS_PARAGON_METHOD_SETTINGS_UI_CYS_ALKYLATION	Acrylamide
RESULTS_SEARCH_2_PARAMETERS_PARAGON_METHOD_SETTINGS_UI_DIGESTION	Trypsin
RESULTS_SEARCH_2_PARAMETERS_PARAGON_METHOD_SETTINGS_UI_SPECIAL_FACTOR	Gel-based ID
RESULTS_SEARCH_2_PARAMETERS_PARAGON_METHOD_SETTINGS_UI_INSTRUMENT	TripleTOF 6600
RESULTS_SEARCH_2_PARAMETERS_PARAGON_METHOD_SETTINGS_UI_SEARCH_EFFORT	Thorough
RESULTS_SEARCH_2_PARAMETERS_PARAGON_METHOD_SETTINGS_UI_ID_FOCUS	Biological modifications
RESULTS_SEARCH_2_PARAMETERS_PARAGON_METHOD_SETTINGS_UI_USER_NAME	LSMS_-PC\LSMS_2018
RESULTS_SEARCH_2_PARAMETERS_PARAGON_METHOD_SETTINGS_UI_MACHINE_NAME	LSMS_-PC
RESULTS_SEARCH_2_PARAMETERS_PARAGON_METHOD_SETTINGS_UI_SEARCH_ID	6.37616e+17
RESULTS_SEARCH_2_PARAMETERS_PARAGON_METHOD_SETTINGS_UI_START_TIME	2021-07-11 00:03:35
RESULTS_SEARCH_2_PARAMETERS_PARAGON_METHOD_SETTINGS_UI_MIN_UNUSED_PROTSCORE	0.0458
RESULTS_SEARCH_2_PARAMETERS_PARAGON_METHOD_SETTINGS_UI_PSPEP	TRUE
RESULTS_SEARCH_3_time_cpu	43243
RESULTS_SEARCH_3_time_duration	68619
RESULTS_SEARCH_3_version	5.0.2.5174
RESULTS_SEARCH_3_xml:id	SEARCH:1:637615586154880000_1
RESULTS_SEARCH_3_PARAMETERS_chemical_data_edited	FALSE
RESULTS_SEARCH_3_PARAMETERS_do_multiprecursor_search	TRUE
RESULTS_SEARCH_3_PARAMETERS_do_reverse_search	TRUE
RESULTS_SEARCH_3_PARAMETERS_max_quant_labels	35
RESULTS_SEARCH_3_PARAMETERS_maxresults	15
RESULTS_SEARCH_3_PARAMETERS_separate_searches	FALSE
RESULTS_SEARCH_3_PARAMETERS_MSTOLERANCE_type	dalton
RESULTS_SEARCH_3_PARAMETERS_MSTOLERANCE_value	0.05
RESULTS_SEARCH_3_PARAMETERS_MSMSTOLERANCE_type	dalton
RESULTS_SEARCH_3_PARAMETERS_MSMSTOLERANCE_value	0.1
RESULTS_SEARCH_3_PARAMETERS_MS_STANDARD_DEVIATION_type	dalton
RESULTS_SEARCH_3_PARAMETERS_MS_STANDARD_DEVIATION_value	0.0011
RESULTS_SEARCH_3_PARAMETERS_MSMS_STANDARD_DEVIATION_type	dalton
RESULTS_SEARCH_3_PARAMETERS_MSMS_STANDARD_DEVIATION_value	0.01
RESULTS_SEARCH_3_PARAMETERS_FASTA_filename	C:\AB SCIEX\ProteinPilot Data\SearchDatabases\uniprot-human-Mar2021_IS.fasta
RESULTS_SEARCH_3_PARAMETERS_AUTO_CALIBRATION_ms	TRUE
RESULTS_SEARCH_3_PARAMETERS_AUTO_CALIBRATION_msexport	FALSE
RESULTS_SEARCH_3_PARAMETERS_AUTO_CALIBRATION_msms	TRUE
RESULTS_SEARCH_3_PARAMETERS_AUTO_CALIBRATION_msmstolsdratio	2.75
RESULTS_SEARCH_3_PARAMETERS_AUTO_CALIBRATION_mstolsdratio	7
RESULTS_SEARCH_3_PARAMETERS_AUTO_CALIBRATION_squareroot	TRUE
RESULTS_SEARCH_3_PARAMETERS_AUTO_CALIBRATION_type	dalton
RESULTS_SEARCH_3_PARAMETERS_AUTO_CALIBRATION_MCP_d_s_s_f	0.0666667
RESULTS_SEARCH_3_PARAMETERS_AUTO_CALIBRATION_MCP_d_s_w_f	3
RESULTS_SEARCH_3_PARAMETERS_AUTO_CALIBRATION_MCP_m_f_r_mbc	200
RESULTS_SEARCH_3_PARAMETERS_AUTO_CALIBRATION_MCP_m_m_c	10
RESULTS_SEARCH_3_PARAMETERS_AUTO_CALIBRATION_MCP_m_m_f_s	0.25
RESULTS_SEARCH_3_PARAMETERS_AUTO_CALIBRATION_MCP_m_m_p_f	0.33
RESULTS_SEARCH_3_PARAMETERS_AUTO_CALIBRATION_MCP_m_m_p_rms_f	1
RESULTS_SEARCH_3_PARAMETERS_AUTO_CALIBRATION_MCP_m_p_t_f	1
RESULTS_SEARCH_3_PARAMETERS_AUTO_CALIBRATION_MCP_m_r_h_n_b	15
RESULTS_SEARCH_3_PARAMETERS_AUTO_CALIBRATION_MCP_m_z_n_s	99
RESULTS_SEARCH_3_PARAMETERS_AUTO_CALIBRATION_MCP_m_z_s_mn_f_r	0.0666667
RESULTS_SEARCH_3_PARAMETERS_AUTO_CALIBRATION_MCP_m_z_s_mx_f_r	0.1
RESULTS_SEARCH_3_PARAMETERS_MS_AUTO_CALIBRATION_OUT_avres	-8.51736e-11
RESULTS_SEARCH_3_PARAMETERS_MS_AUTO_CALIBRATION_OUT_c0	5.22854e-05
RESULTS_SEARCH_3_PARAMETERS_MS_AUTO_CALIBRATION_OUT_c1minus1	1.90405e-06
RESULTS_SEARCH_3_PARAMETERS_MS_AUTO_CALIBRATION_OUT_c2	0
RESULTS_SEARCH_3_PARAMETERS_MS_AUTO_CALIBRATION_OUT_file	1
RESULTS_SEARCH_3_PARAMETERS_MS_AUTO_CALIBRATION_OUT_partnumber	2
RESULTS_SEARCH_3_PARAMETERS_MS_AUTO_CALIBRATION_OUT_polyorder	1
RESULTS_SEARCH_3_PARAMETERS_MS_AUTO_CALIBRATION_OUT_sample	1
RESULTS_SEARCH_3_PARAMETERS_MS_AUTO_CALIBRATION_OUT_squareroot	TRUE
RESULTS_SEARCH_3_PARAMETERS_MSMS_AUTO_CALIBRATION_OUT_avres	-1.02923e-07
RESULTS_SEARCH_3_PARAMETERS_MSMS_AUTO_CALIBRATION_OUT_c0	6.59337e-05
RESULTS_SEARCH_3_PARAMETERS_MSMS_AUTO_CALIBRATION_OUT_c1minus1	6.98522e-07
RESULTS_SEARCH_3_PARAMETERS_MSMS_AUTO_CALIBRATION_OUT_c2	0
RESULTS_SEARCH_3_PARAMETERS_MSMS_AUTO_CALIBRATION_OUT_file	1
RESULTS_SEARCH_3_PARAMETERS_MSMS_AUTO_CALIBRATION_OUT_partnumber	1900-01-02
RESULTS_SEARCH_3_PARAMETERS_MSMS_AUTO_CALIBRATION_OUT_polyorder	1
RESULTS_SEARCH_3_PARAMETERS_MSMS_AUTO_CALIBRATION_OUT_sample	1
RESULTS_SEARCH_3_PARAMETERS_MSMS_AUTO_CALIBRATION_OUT_squareroot	TRUE
RESULTS_SEARCH_3_PARAMETERS_MAX_PRECURSORS_FRAGLET	5
RESULTS_SEARCH_3_PARAMETERS_MAX_PRECURSORS_TAGLET	1
RESULTS_SEARCH_3_PARAMETERS_PRECURSORS_DR_FRAGLET	10
RESULTS_SEARCH_3_PARAMETERS_PRECURSORS_DR_TAGLET	3
RESULTS_SEARCH_3_PARAMETERS_DEFAULT_CHARGE_STATE_1_charge	2
RESULTS_SEARCH_3_PARAMETERS_DEFAULT_CHARGE_STATE_1_probability	1
RESULTS_SEARCH_3_PARAMETERS_DEFAULT_CHARGE_STATE_2_charge	3
RESULTS_SEARCH_3_PARAMETERS_DEFAULT_CHARGE_STATE_2_probability	1
RESULTS_SEARCH_3_PARAMETERS_DEFAULT_CHARGE_STATE_3_charge	4
RESULTS_SEARCH_3_PARAMETERS_DEFAULT_CHARGE_STATE_3_probability	1
RESULTS_SEARCH_3_PARAMETERS_VERSION	5.0.2.0, 5346
RESULTS_SEARCH_3_PARAMETERS_PARAGON_VERSION	5.0.2.0, 5174
RESULTS_SEARCH_3_PARAMETERS_APPLICATION	ProteinPilot(tm) Software
RESULTS_SEARCH_3_PARAMETERS_PROGROUP_alternativedispositionmaximumfoldprobabilitydrop	100
RESULTS_SEARCH_3_PARAMETERS_PROGROUP_alternativedispositionmaximumfoldscoredrop	2
RESULTS_SEARCH_3_PARAMETERS_PROGROUP_autodiscordantpeptidethreshold	0.3
RESULTS_SEARCH_3_PARAMETERS_PROGROUP_bayesconfidencecalclulation	TRUE
RESULTS_SEARCH_3_PARAMETERS_PROGROUP_calibrateconfidence	TRUE
RESULTS_SEARCH_3_PARAMETERS_PROGROUP_compresspeptides	FALSE
RESULTS_SEARCH_3_PARAMETERS_PROGROUP_confidencepercentthresholdforexcludingothersfromquant	15
RESULTS_SEARCH_3_PARAMETERS_PROGROUP_confidencepercentthresholdforincludingselfinquant	15
RESULTS_SEARCH_3_PARAMETERS_PROGROUP_donotstoremspeaklists	FALSE
RESULTS_SEARCH_3_PARAMETERS_PROGROUP_fasta	C:\AB SCIEX\ProteinPilot Data\SearchDatabases\uniprot-human-Mar2021_IS.fasta
RESULTS_SEARCH_3_PARAMETERS_PROGROUP_featuregroupminpepconf	0.66
RESULTS_SEARCH_3_PARAMETERS_PROGROUP_featuregroupminups	0.47
RESULTS_SEARCH_3_PARAMETERS_PROGROUP_focusingintersection	4
RESULTS_SEARCH_3_PARAMETERS_PROGROUP_focusingminimummatchconfidence	0.1
RESULTS_SEARCH_3_PARAMETERS_PROGROUP_focusingminunusedprotscore	0.1
RESULTS_SEARCH_3_PARAMETERS_PROGROUP_focusingsubsetcutoff	6
RESULTS_SEARCH_3_PARAMETERS_PROGROUP_intersection	1900-01-01 07:12:00
RESULTS_SEARCH_3_PARAMETERS_PROGROUP_minimummatchconfidencecutoff	0.001
RESULTS_SEARCH_3_PARAMETERS_PROGROUP_minunusedprotscore	0.0458
RESULTS_SEARCH_3_PARAMETERS_PROGROUP_subsetcutoff	2
RESULTS_SEARCH_3_PARAMETERS_PROGROUP_uniprotservicehttpssupported	TRUE
RESULTS_SEARCH_3_PARAMETERS_PROGROUP_unusedprotscorethresholdforexcludingothersfromquant	1.3
RESULTS_SEARCH_3_PARAMETERS_PEAKLIST_count	3746
RESULTS_SEARCH_3_PARAMETERS_PEAKLIST_filenumber	1
RESULTS_SEARCH_3_PARAMETERS_PEAKLIST_original_count	3758
RESULTS_SEARCH_3_PARAMETERS_PEAKLIST_originalfilename	E:\VeraMendes\Uni. Cat?lica Viseu\S210304\wiff\pools\S210304_Pool3_FractionA_10uLof25uL.wiff
RESULTS_SEARCH_3_PARAMETERS_PEAKLIST_partnumber	2
RESULTS_SEARCH_3_PARAMETERS_QUANT_TYPE_background_correction	FALSE
RESULTS_SEARCH_3_PARAMETERS_QUANT_TYPE_bias_correction	TRUE
RESULTS_SEARCH_3_PARAMETERS_QUANT_TYPE_keep_extreme_peptides_over_fraction	0
RESULTS_SEARCH_3_PARAMETERS_QUANT_TYPE_low_confidence_check	TRUE
RESULTS_SEARCH_3_PARAMETERS_QUANT_TYPE_low_intensity_check	TRUE
RESULTS_SEARCH_3_PARAMETERS_QUANT_TYPE_median_statistic	TRUE
RESULTS_SEARCH_3_PARAMETERS_QUANT_TYPE_mod_check	TRUE
RESULTS_SEARCH_3_PARAMETERS_QUANT_TYPE_quant_threshold	-1
RESULTS_SEARCH_3_PARAMETERS_QUANT_TYPE_quant_threshold_sn	9
RESULTS_SEARCH_3_PARAMETERS_QUANT_TYPE_separate_searches	FALSE
RESULTS_SEARCH_3_PARAMETERS_QUANT_TYPE_shared_msms_check	TRUE
RESULTS_SEARCH_3_PARAMETERS_PARAGON_METHOD_SETTINGS_UI_SAMPLE_TYPE	Identification
RESULTS_SEARCH_3_PARAMETERS_PARAGON_METHOD_SETTINGS_UI_CYS_ALKYLATION	Acrylamide
RESULTS_SEARCH_3_PARAMETERS_PARAGON_METHOD_SETTINGS_UI_DIGESTION	Trypsin
RESULTS_SEARCH_3_PARAMETERS_PARAGON_METHOD_SETTINGS_UI_SPECIAL_FACTOR	Gel-based ID
RESULTS_SEARCH_3_PARAMETERS_PARAGON_METHOD_SETTINGS_UI_INSTRUMENT	TripleTOF 6600
RESULTS_SEARCH_3_PARAMETERS_PARAGON_METHOD_SETTINGS_UI_SEARCH_EFFORT	Thorough
RESULTS_SEARCH_3_PARAMETERS_PARAGON_METHOD_SETTINGS_UI_ID_FOCUS	Biological modifications
RESULTS_SEARCH_3_PARAMETERS_PARAGON_METHOD_SETTINGS_UI_USER_NAME	LSMS_-PC\LSMS_2018
RESULTS_SEARCH_3_PARAMETERS_PARAGON_METHOD_SETTINGS_UI_MACHINE_NAME	LSMS_-PC
RESULTS_SEARCH_3_PARAMETERS_PARAGON_METHOD_SETTINGS_UI_SEARCH_ID	6.37616e+17
RESULTS_SEARCH_3_PARAMETERS_PARAGON_METHOD_SETTINGS_UI_START_TIME	2021-07-11 00:03:35
RESULTS_SEARCH_3_PARAMETERS_PARAGON_METHOD_SETTINGS_UI_MIN_UNUSED_PROTSCORE	0.0458
RESULTS_SEARCH_3_PARAMETERS_PARAGON_METHOD_SETTINGS_UI_PSPEP	TRUE
RESULTS_SEARCH_4_time_cpu	381531
RESULTS_SEARCH_4_time_duration	432016
RESULTS_SEARCH_4_version	5.0.2.5174
RESULTS_SEARCH_4_xml:id	SEARCH:2:637615586154880000_1
RESULTS_SEARCH_4_PARAMETERS_chemical_data_edited	FALSE
RESULTS_SEARCH_4_PARAMETERS_do_multiprecursor_search	TRUE
RESULTS_SEARCH_4_PARAMETERS_do_reverse_search	TRUE
RESULTS_SEARCH_4_PARAMETERS_max_quant_labels	35
RESULTS_SEARCH_4_PARAMETERS_maxresults	15
RESULTS_SEARCH_4_PARAMETERS_separate_searches	FALSE
RESULTS_SEARCH_4_PARAMETERS_MSTOLERANCE_type	dalton
RESULTS_SEARCH_4_PARAMETERS_MSTOLERANCE_value	0.05
RESULTS_SEARCH_4_PARAMETERS_MSMSTOLERANCE_type	dalton
RESULTS_SEARCH_4_PARAMETERS_MSMSTOLERANCE_value	0.1
RESULTS_SEARCH_4_PARAMETERS_MS_STANDARD_DEVIATION_type	dalton
RESULTS_SEARCH_4_PARAMETERS_MS_STANDARD_DEVIATION_value	0.0011
RESULTS_SEARCH_4_PARAMETERS_MSMS_STANDARD_DEVIATION_type	dalton
RESULTS_SEARCH_4_PARAMETERS_MSMS_STANDARD_DEVIATION_value	0.01
RESULTS_SEARCH_4_PARAMETERS_FASTA_filename	C:\AB SCIEX\ProteinPilot Data\SearchDatabases\uniprot-human-Mar2021_IS.fasta
RESULTS_SEARCH_4_PARAMETERS_AUTO_CALIBRATION_ms	TRUE
RESULTS_SEARCH_4_PARAMETERS_AUTO_CALIBRATION_msexport	FALSE
RESULTS_SEARCH_4_PARAMETERS_AUTO_CALIBRATION_msms	TRUE
RESULTS_SEARCH_4_PARAMETERS_AUTO_CALIBRATION_msmstolsdratio	2.75
RESULTS_SEARCH_4_PARAMETERS_AUTO_CALIBRATION_mstolsdratio	7
RESULTS_SEARCH_4_PARAMETERS_AUTO_CALIBRATION_squareroot	TRUE
RESULTS_SEARCH_4_PARAMETERS_AUTO_CALIBRATION_type	dalton
RESULTS_SEARCH_4_PARAMETERS_AUTO_CALIBRATION_MCP_d_s_s_f	0.0666667
RESULTS_SEARCH_4_PARAMETERS_AUTO_CALIBRATION_MCP_d_s_w_f	3
RESULTS_SEARCH_4_PARAMETERS_AUTO_CALIBRATION_MCP_m_f_r_mbc	200
RESULTS_SEARCH_4_PARAMETERS_AUTO_CALIBRATION_MCP_m_m_c	10
RESULTS_SEARCH_4_PARAMETERS_AUTO_CALIBRATION_MCP_m_m_f_s	0.25
RESULTS_SEARCH_4_PARAMETERS_AUTO_CALIBRATION_MCP_m_m_p_f	0.33
RESULTS_SEARCH_4_PARAMETERS_AUTO_CALIBRATION_MCP_m_m_p_rms_f	1
RESULTS_SEARCH_4_PARAMETERS_AUTO_CALIBRATION_MCP_m_p_t_f	1
RESULTS_SEARCH_4_PARAMETERS_AUTO_CALIBRATION_MCP_m_r_h_n_b	15
RESULTS_SEARCH_4_PARAMETERS_AUTO_CALIBRATION_MCP_m_z_n_s	99
RESULTS_SEARCH_4_PARAMETERS_AUTO_CALIBRATION_MCP_m_z_s_mn_f_r	0.0666667
RESULTS_SEARCH_4_PARAMETERS_AUTO_CALIBRATION_MCP_m_z_s_mx_f_r	0.1
RESULTS_SEARCH_4_PARAMETERS_MS_AUTO_CALIBRATION_OUT_avres	-8.51736e-11
RESULTS_SEARCH_4_PARAMETERS_MS_AUTO_CALIBRATION_OUT_c0	5.22854e-05
RESULTS_SEARCH_4_PARAMETERS_MS_AUTO_CALIBRATION_OUT_c1minus1	1.90405e-06
RESULTS_SEARCH_4_PARAMETERS_MS_AUTO_CALIBRATION_OUT_c2	0
RESULTS_SEARCH_4_PARAMETERS_MS_AUTO_CALIBRATION_OUT_file	1
RESULTS_SEARCH_4_PARAMETERS_MS_AUTO_CALIBRATION_OUT_partnumber	2
RESULTS_SEARCH_4_PARAMETERS_MS_AUTO_CALIBRATION_OUT_polyorder	1
RESULTS_SEARCH_4_PARAMETERS_MS_AUTO_CALIBRATION_OUT_sample	1
RESULTS_SEARCH_4_PARAMETERS_MS_AUTO_CALIBRATION_OUT_squareroot	TRUE
RESULTS_SEARCH_4_PARAMETERS_MSMS_AUTO_CALIBRATION_OUT_avres	-1.02923e-07
RESULTS_SEARCH_4_PARAMETERS_MSMS_AUTO_CALIBRATION_OUT_c0	6.59337e-05
RESULTS_SEARCH_4_PARAMETERS_MSMS_AUTO_CALIBRATION_OUT_c1minus1	6.98522e-07
RESULTS_SEARCH_4_PARAMETERS_MSMS_AUTO_CALIBRATION_OUT_c2	0
RESULTS_SEARCH_4_PARAMETERS_MSMS_AUTO_CALIBRATION_OUT_file	1
RESULTS_SEARCH_4_PARAMETERS_MSMS_AUTO_CALIBRATION_OUT_partnumber	2
RESULTS_SEARCH_4_PARAMETERS_MSMS_AUTO_CALIBRATION_OUT_polyorder	1
RESULTS_SEARCH_4_PARAMETERS_MSMS_AUTO_CALIBRATION_OUT_sample	1
RESULTS_SEARCH_4_PARAMETERS_MSMS_AUTO_CALIBRATION_OUT_squareroot	TRUE
RESULTS_SEARCH_4_PARAMETERS_MAX_PRECURSORS_FRAGLET	5
RESULTS_SEARCH_4_PARAMETERS_MAX_PRECURSORS_TAGLET	1
RESULTS_SEARCH_4_PARAMETERS_PRECURSORS_DR_FRAGLET	10
RESULTS_SEARCH_4_PARAMETERS_PRECURSORS_DR_TAGLET	3
RESULTS_SEARCH_4_PARAMETERS_DEFAULT_CHARGE_STATE_1_charge	2
RESULTS_SEARCH_4_PARAMETERS_DEFAULT_CHARGE_STATE_1_probability	1
RESULTS_SEARCH_4_PARAMETERS_DEFAULT_CHARGE_STATE_2_charge	3
RESULTS_SEARCH_4_PARAMETERS_DEFAULT_CHARGE_STATE_2_probability	1
RESULTS_SEARCH_4_PARAMETERS_DEFAULT_CHARGE_STATE_3_charge	4
RESULTS_SEARCH_4_PARAMETERS_DEFAULT_CHARGE_STATE_3_probability	1
RESULTS_SEARCH_4_PARAMETERS_VERSION	5.0.2.0, 5346
RESULTS_SEARCH_4_PARAMETERS_PARAGON_VERSION	5.0.2.0, 5174
RESULTS_SEARCH_4_PARAMETERS_APPLICATION	ProteinPilot(tm) Software
RESULTS_SEARCH_4_PARAMETERS_PROGROUP_alternativedispositionmaximumfoldprobabilitydrop	100
RESULTS_SEARCH_4_PARAMETERS_PROGROUP_alternativedispositionmaximumfoldscoredrop	2
RESULTS_SEARCH_4_PARAMETERS_PROGROUP_autodiscordantpeptidethreshold	0.3
RESULTS_SEARCH_4_PARAMETERS_PROGROUP_bayesconfidencecalclulation	TRUE
RESULTS_SEARCH_4_PARAMETERS_PROGROUP_calibrateconfidence	TRUE
RESULTS_SEARCH_4_PARAMETERS_PROGROUP_compresspeptides	FALSE
RESULTS_SEARCH_4_PARAMETERS_PROGROUP_confidencepercentthresholdforexcludingothersfromquant	15
RESULTS_SEARCH_4_PARAMETERS_PROGROUP_confidencepercentthresholdforincludingselfinquant	15
RESULTS_SEARCH_4_PARAMETERS_PROGROUP_donotstoremspeaklists	FALSE
RESULTS_SEARCH_4_PARAMETERS_PROGROUP_fasta	C:\AB SCIEX\ProteinPilot Data\SearchDatabases\uniprot-human-Mar2021_IS.fasta
RESULTS_SEARCH_4_PARAMETERS_PROGROUP_featuregroupminpepconf	0.66
RESULTS_SEARCH_4_PARAMETERS_PROGROUP_featuregroupminups	0.47
RESULTS_SEARCH_4_PARAMETERS_PROGROUP_focusingintersection	4
RESULTS_SEARCH_4_PARAMETERS_PROGROUP_focusingminimummatchconfidence	0.1
RESULTS_SEARCH_4_PARAMETERS_PROGROUP_focusingminunusedprotscore	0.1
RESULTS_SEARCH_4_PARAMETERS_PROGROUP_focusingsubsetcutoff	6
RESULTS_SEARCH_4_PARAMETERS_PROGROUP_intersection	1.3
RESULTS_SEARCH_4_PARAMETERS_PROGROUP_minimummatchconfidencecutoff	0.001
RESULTS_SEARCH_4_PARAMETERS_PROGROUP_minunusedprotscore	0.0458
RESULTS_SEARCH_4_PARAMETERS_PROGROUP_subsetcutoff	2
RESULTS_SEARCH_4_PARAMETERS_PROGROUP_uniprotservicehttpssupported	TRUE
RESULTS_SEARCH_4_PARAMETERS_PROGROUP_unusedprotscorethresholdforexcludingothersfromquant	1.3
RESULTS_SEARCH_4_PARAMETERS_PEAKLIST_count	3746
RESULTS_SEARCH_4_PARAMETERS_PEAKLIST_filenumber	1
RESULTS_SEARCH_4_PARAMETERS_PEAKLIST_original_count	3758
RESULTS_SEARCH_4_PARAMETERS_PEAKLIST_originalfilename	E:\VeraMendes\Uni. Cat?lica Viseu\S210304\wiff\pools\S210304_Pool3_FractionA_10uLof25uL.wiff
RESULTS_SEARCH_4_PARAMETERS_PEAKLIST_partnumber	2
RESULTS_SEARCH_4_PARAMETERS_QUANT_TYPE_background_correction	FALSE
RESULTS_SEARCH_4_PARAMETERS_QUANT_TYPE_bias_correction	TRUE
RESULTS_SEARCH_4_PARAMETERS_QUANT_TYPE_keep_extreme_peptides_over_fraction	0
RESULTS_SEARCH_4_PARAMETERS_QUANT_TYPE_low_confidence_check	TRUE
RESULTS_SEARCH_4_PARAMETERS_QUANT_TYPE_low_intensity_check	TRUE
RESULTS_SEARCH_4_PARAMETERS_QUANT_TYPE_median_statistic	TRUE
RESULTS_SEARCH_4_PARAMETERS_QUANT_TYPE_mod_check	TRUE
RESULTS_SEARCH_4_PARAMETERS_QUANT_TYPE_quant_threshold	-1
RESULTS_SEARCH_4_PARAMETERS_QUANT_TYPE_quant_threshold_sn	9
RESULTS_SEARCH_4_PARAMETERS_QUANT_TYPE_separate_searches	FALSE
RESULTS_SEARCH_4_PARAMETERS_QUANT_TYPE_shared_msms_check	TRUE
RESULTS_SEARCH_4_PARAMETERS_PARAGON_METHOD_SETTINGS_UI_SAMPLE_TYPE	Identification
RESULTS_SEARCH_4_PARAMETERS_PARAGON_METHOD_SETTINGS_UI_CYS_ALKYLATION	Acrylamide
RESULTS_SEARCH_4_PARAMETERS_PARAGON_METHOD_SETTINGS_UI_DIGESTION	Trypsin
RESULTS_SEARCH_4_PARAMETERS_PARAGON_METHOD_SETTINGS_UI_SPECIAL_FACTOR	Gel-based ID
RESULTS_SEARCH_4_PARAMETERS_PARAGON_METHOD_SETTINGS_UI_INSTRUMENT	TripleTOF 6600
RESULTS_SEARCH_4_PARAMETERS_PARAGON_METHOD_SETTINGS_UI_SEARCH_EFFORT	Thorough
RESULTS_SEARCH_4_PARAMETERS_PARAGON_METHOD_SETTINGS_UI_ID_FOCUS	Biological modifications
RESULTS_SEARCH_4_PARAMETERS_PARAGON_METHOD_SETTINGS_UI_USER_NAME	LSMS_-PC\LSMS_2018
RESULTS_SEARCH_4_PARAMETERS_PARAGON_METHOD_SETTINGS_UI_MACHINE_NAME	LSMS_-PC
RESULTS_SEARCH_4_PARAMETERS_PARAGON_METHOD_SETTINGS_UI_SEARCH_ID	6.37616e+17
RESULTS_SEARCH_4_PARAMETERS_PARAGON_METHOD_SETTINGS_UI_START_TIME	2021-07-11 00:03:35
RESULTS_SEARCH_4_PARAMETERS_PARAGON_METHOD_SETTINGS_UI_MIN_UNUSED_PROTSCORE	0.0458
RESULTS_SEARCH_4_PARAMETERS_PARAGON_METHOD_SETTINGS_UI_PSPEP	TRUE
RESULTS_SEARCH_5_time_cpu	48797
RESULTS_SEARCH_5_time_duration	70701
RESULTS_SEARCH_5_version	5.0.2.5174
RESULTS_SEARCH_5_xml:id	SEARCH:1:637615586154880000_2
RESULTS_SEARCH_5_PARAMETERS_chemical_data_edited	FALSE
RESULTS_SEARCH_5_PARAMETERS_do_multiprecursor_search	TRUE
RESULTS_SEARCH_5_PARAMETERS_do_reverse_search	TRUE
RESULTS_SEARCH_5_PARAMETERS_max_quant_labels	35
RESULTS_SEARCH_5_PARAMETERS_maxresults	15
RESULTS_SEARCH_5_PARAMETERS_separate_searches	FALSE
RESULTS_SEARCH_5_PARAMETERS_MSTOLERANCE_type	dalton
RESULTS_SEARCH_5_PARAMETERS_MSTOLERANCE_value	0.05
RESULTS_SEARCH_5_PARAMETERS_MSMSTOLERANCE_type	dalton
RESULTS_SEARCH_5_PARAMETERS_MSMSTOLERANCE_value	0.1
RESULTS_SEARCH_5_PARAMETERS_MS_STANDARD_DEVIATION_type	dalton
RESULTS_SEARCH_5_PARAMETERS_MS_STANDARD_DEVIATION_value	0.0011
RESULTS_SEARCH_5_PARAMETERS_MSMS_STANDARD_DEVIATION_type	dalton
RESULTS_SEARCH_5_PARAMETERS_MSMS_STANDARD_DEVIATION_value	0.01
RESULTS_SEARCH_5_PARAMETERS_FASTA_filename	C:\AB SCIEX\ProteinPilot Data\SearchDatabases\uniprot-human-Mar2021_IS.fasta
RESULTS_SEARCH_5_PARAMETERS_AUTO_CALIBRATION_ms	TRUE
RESULTS_SEARCH_5_PARAMETERS_AUTO_CALIBRATION_msexport	FALSE
RESULTS_SEARCH_5_PARAMETERS_AUTO_CALIBRATION_msms	TRUE
RESULTS_SEARCH_5_PARAMETERS_AUTO_CALIBRATION_msmstolsdratio	2.75
RESULTS_SEARCH_5_PARAMETERS_AUTO_CALIBRATION_mstolsdratio	7
RESULTS_SEARCH_5_PARAMETERS_AUTO_CALIBRATION_squareroot	TRUE
RESULTS_SEARCH_5_PARAMETERS_AUTO_CALIBRATION_type	dalton
RESULTS_SEARCH_5_PARAMETERS_AUTO_CALIBRATION_MCP_d_s_s_f	0.0666667
RESULTS_SEARCH_5_PARAMETERS_AUTO_CALIBRATION_MCP_d_s_w_f	3
RESULTS_SEARCH_5_PARAMETERS_AUTO_CALIBRATION_MCP_m_f_r_mbc	200
RESULTS_SEARCH_5_PARAMETERS_AUTO_CALIBRATION_MCP_m_m_c	10
RESULTS_SEARCH_5_PARAMETERS_AUTO_CALIBRATION_MCP_m_m_f_s	0.25
RESULTS_SEARCH_5_PARAMETERS_AUTO_CALIBRATION_MCP_m_m_p_f	0.33
RESULTS_SEARCH_5_PARAMETERS_AUTO_CALIBRATION_MCP_m_m_p_rms_f	1
RESULTS_SEARCH_5_PARAMETERS_AUTO_CALIBRATION_MCP_m_p_t_f	1
RESULTS_SEARCH_5_PARAMETERS_AUTO_CALIBRATION_MCP_m_r_h_n_b	15
RESULTS_SEARCH_5_PARAMETERS_AUTO_CALIBRATION_MCP_m_z_n_s	99
RESULTS_SEARCH_5_PARAMETERS_AUTO_CALIBRATION_MCP_m_z_s_mn_f_r	0.0666667
RESULTS_SEARCH_5_PARAMETERS_AUTO_CALIBRATION_MCP_m_z_s_mx_f_r	0.1
RESULTS_SEARCH_5_PARAMETERS_MS_AUTO_CALIBRATION_OUT_avres	-1.57746e-11
RESULTS_SEARCH_5_PARAMETERS_MS_AUTO_CALIBRATION_OUT_c0	8.29987e-05
RESULTS_SEARCH_5_PARAMETERS_MS_AUTO_CALIBRATION_OUT_c1minus1	5.25576e-07
RESULTS_SEARCH_5_PARAMETERS_MS_AUTO_CALIBRATION_OUT_c2	0
RESULTS_SEARCH_5_PARAMETERS_MS_AUTO_CALIBRATION_OUT_file	1
RESULTS_SEARCH_5_PARAMETERS_MS_AUTO_CALIBRATION_OUT_partnumber	3
RESULTS_SEARCH_5_PARAMETERS_MS_AUTO_CALIBRATION_OUT_polyorder	1
RESULTS_SEARCH_5_PARAMETERS_MS_AUTO_CALIBRATION_OUT_sample	1
RESULTS_SEARCH_5_PARAMETERS_MS_AUTO_CALIBRATION_OUT_squareroot	TRUE
RESULTS_SEARCH_5_PARAMETERS_MSMS_AUTO_CALIBRATION_OUT_avres	-6.82325e-08
RESULTS_SEARCH_5_PARAMETERS_MSMS_AUTO_CALIBRATION_OUT_c0	4.96253e-05
RESULTS_SEARCH_5_PARAMETERS_MSMS_AUTO_CALIBRATION_OUT_c1minus1	1.00202e-06
RESULTS_SEARCH_5_PARAMETERS_MSMS_AUTO_CALIBRATION_OUT_c2	0
RESULTS_SEARCH_5_PARAMETERS_MSMS_AUTO_CALIBRATION_OUT_file	1
RESULTS_SEARCH_5_PARAMETERS_MSMS_AUTO_CALIBRATION_OUT_partnumber	3
RESULTS_SEARCH_5_PARAMETERS_MSMS_AUTO_CALIBRATION_OUT_polyorder	1
RESULTS_SEARCH_5_PARAMETERS_MSMS_AUTO_CALIBRATION_OUT_sample	1
RESULTS_SEARCH_5_PARAMETERS_MSMS_AUTO_CALIBRATION_OUT_squareroot	TRUE
RESULTS_SEARCH_5_PARAMETERS_MAX_PRECURSORS_FRAGLET	5
RESULTS_SEARCH_5_PARAMETERS_MAX_PRECURSORS_TAGLET	1
RESULTS_SEARCH_5_PARAMETERS_PRECURSORS_DR_FRAGLET	10
RESULTS_SEARCH_5_PARAMETERS_PRECURSORS_DR_TAGLET	3
RESULTS_SEARCH_5_PARAMETERS_DEFAULT_CHARGE_STATE_1_charge	2
RESULTS_SEARCH_5_PARAMETERS_DEFAULT_CHARGE_STATE_1_probability	1
RESULTS_SEARCH_5_PARAMETERS_DEFAULT_CHARGE_STATE_2_charge	3
RESULTS_SEARCH_5_PARAMETERS_DEFAULT_CHARGE_STATE_2_probability	1
RESULTS_SEARCH_5_PARAMETERS_DEFAULT_CHARGE_STATE_3_charge	4
RESULTS_SEARCH_5_PARAMETERS_DEFAULT_CHARGE_STATE_3_probability	1
RESULTS_SEARCH_5_PARAMETERS_VERSION	5.0.2.0, 5346
RESULTS_SEARCH_5_PARAMETERS_PARAGON_VERSION	5.0.2.0, 5174
RESULTS_SEARCH_5_PARAMETERS_APPLICATION	ProteinPilot(tm) Software
RESULTS_SEARCH_5_PARAMETERS_PROGROUP_alternativedispositionmaximumfoldprobabilitydrop	100
RESULTS_SEARCH_5_PARAMETERS_PROGROUP_alternativedispositionmaximumfoldscoredrop	2
RESULTS_SEARCH_5_PARAMETERS_PROGROUP_autodiscordantpeptidethreshold	0.3
RESULTS_SEARCH_5_PARAMETERS_PROGROUP_bayesconfidencecalclulation	TRUE
RESULTS_SEARCH_5_PARAMETERS_PROGROUP_calibrateconfidence	TRUE
RESULTS_SEARCH_5_PARAMETERS_PROGROUP_compresspeptides	FALSE
RESULTS_SEARCH_5_PARAMETERS_PROGROUP_confidencepercentthresholdforexcludingothersfromquant	15
RESULTS_SEARCH_5_PARAMETERS_PROGROUP_confidencepercentthresholdforincludingselfinquant	15
RESULTS_SEARCH_5_PARAMETERS_PROGROUP_donotstoremspeaklists	FALSE
RESULTS_SEARCH_5_PARAMETERS_PROGROUP_fasta	C:\AB SCIEX\ProteinPilot Data\SearchDatabases\uniprot-human-Mar2021_IS.fasta
RESULTS_SEARCH_5_PARAMETERS_PROGROUP_featuregroupminpepconf	0.66
RESULTS_SEARCH_5_PARAMETERS_PROGROUP_featuregroupminups	0.47
RESULTS_SEARCH_5_PARAMETERS_PROGROUP_focusingintersection	4
RESULTS_SEARCH_5_PARAMETERS_PROGROUP_focusingminimummatchconfidence	0.1
RESULTS_SEARCH_5_PARAMETERS_PROGROUP_focusingminunusedprotscore	0.1
RESULTS_SEARCH_5_PARAMETERS_PROGROUP_focusingsubsetcutoff	6
RESULTS_SEARCH_5_PARAMETERS_PROGROUP_intersection	1.3
RESULTS_SEARCH_5_PARAMETERS_PROGROUP_minimummatchconfidencecutoff	0.001
RESULTS_SEARCH_5_PARAMETERS_PROGROUP_minunusedprotscore	0.0458
RESULTS_SEARCH_5_PARAMETERS_PROGROUP_subsetcutoff	2
RESULTS_SEARCH_5_PARAMETERS_PROGROUP_uniprotservicehttpssupported	TRUE
RESULTS_SEARCH_5_PARAMETERS_PROGROUP_unusedprotscorethresholdforexcludingothersfromquant	1.3
RESULTS_SEARCH_5_PARAMETERS_PEAKLIST_count	3766
RESULTS_SEARCH_5_PARAMETERS_PEAKLIST_filenumber	1
RESULTS_SEARCH_5_PARAMETERS_PEAKLIST_original_count	3778
RESULTS_SEARCH_5_PARAMETERS_PEAKLIST_originalfilename	E:\VeraMendes\Uni. Cat?lica Viseu\S210304\wiff\pools\S210304_Pool3_FractionA_10uLof25uL.wiff
RESULTS_SEARCH_5_PARAMETERS_PEAKLIST_partnumber	3
RESULTS_SEARCH_5_PARAMETERS_QUANT_TYPE_background_correction	FALSE
RESULTS_SEARCH_5_PARAMETERS_QUANT_TYPE_bias_correction	TRUE
RESULTS_SEARCH_5_PARAMETERS_QUANT_TYPE_keep_extreme_peptides_over_fraction	0
RESULTS_SEARCH_5_PARAMETERS_QUANT_TYPE_low_confidence_check	TRUE
RESULTS_SEARCH_5_PARAMETERS_QUANT_TYPE_low_intensity_check	TRUE
RESULTS_SEARCH_5_PARAMETERS_QUANT_TYPE_median_statistic	TRUE
RESULTS_SEARCH_5_PARAMETERS_QUANT_TYPE_mod_check	TRUE
RESULTS_SEARCH_5_PARAMETERS_QUANT_TYPE_quant_threshold	-1
RESULTS_SEARCH_5_PARAMETERS_QUANT_TYPE_quant_threshold_sn	9
RESULTS_SEARCH_5_PARAMETERS_QUANT_TYPE_separate_searches	FALSE
RESULTS_SEARCH_5_PARAMETERS_QUANT_TYPE_shared_msms_check	TRUE
RESULTS_SEARCH_5_PARAMETERS_PARAGON_METHOD_SETTINGS_UI_SAMPLE_TYPE	Identification
RESULTS_SEARCH_5_PARAMETERS_PARAGON_METHOD_SETTINGS_UI_CYS_ALKYLATION	Acrylamide
RESULTS_SEARCH_5_PARAMETERS_PARAGON_METHOD_SETTINGS_UI_DIGESTION	Trypsin
RESULTS_SEARCH_5_PARAMETERS_PARAGON_METHOD_SETTINGS_UI_SPECIAL_FACTOR	Gel-based ID
RESULTS_SEARCH_5_PARAMETERS_PARAGON_METHOD_SETTINGS_UI_INSTRUMENT	TripleTOF 6600
RESULTS_SEARCH_5_PARAMETERS_PARAGON_METHOD_SETTINGS_UI_SEARCH_EFFORT	Thorough
RESULTS_SEARCH_5_PARAMETERS_PARAGON_METHOD_SETTINGS_UI_ID_FOCUS	Biological modifications
RESULTS_SEARCH_5_PARAMETERS_PARAGON_METHOD_SETTINGS_UI_USER_NAME	LSMS_-PC\LSMS_2018
RESULTS_SEARCH_5_PARAMETERS_PARAGON_METHOD_SETTINGS_UI_MACHINE_NAME	LSMS_-PC
RESULTS_SEARCH_5_PARAMETERS_PARAGON_METHOD_SETTINGS_UI_SEARCH_ID	6.37616e+17
RESULTS_SEARCH_5_PARAMETERS_PARAGON_METHOD_SETTINGS_UI_START_TIME	2021-07-11 00:03:35
RESULTS_SEARCH_5_PARAMETERS_PARAGON_METHOD_SETTINGS_UI_MIN_UNUSED_PROTSCORE	0.0458
RESULTS_SEARCH_5_PARAMETERS_PARAGON_METHOD_SETTINGS_UI_PSPEP	TRUE
RESULTS_SEARCH_6_time_cpu	433027
RESULTS_SEARCH_6_time_duration	453061
RESULTS_SEARCH_6_version	5.0.2.5174
RESULTS_SEARCH_6_xml:id	SEARCH:2:637615586154880000_2
RESULTS_SEARCH_6_PARAMETERS_chemical_data_edited	FALSE
RESULTS_SEARCH_6_PARAMETERS_do_multiprecursor_search	TRUE
RESULTS_SEARCH_6_PARAMETERS_do_reverse_search	TRUE
RESULTS_SEARCH_6_PARAMETERS_max_quant_labels	35
RESULTS_SEARCH_6_PARAMETERS_maxresults	15
RESULTS_SEARCH_6_PARAMETERS_separate_searches	FALSE
RESULTS_SEARCH_6_PARAMETERS_MSTOLERANCE_type	dalton
RESULTS_SEARCH_6_PARAMETERS_MSTOLERANCE_value	0.05
RESULTS_SEARCH_6_PARAMETERS_MSMSTOLERANCE_type	dalton
RESULTS_SEARCH_6_PARAMETERS_MSMSTOLERANCE_value	0.1
RESULTS_SEARCH_6_PARAMETERS_MS_STANDARD_DEVIATION_type	dalton
RESULTS_SEARCH_6_PARAMETERS_MS_STANDARD_DEVIATION_value	0.0011
RESULTS_SEARCH_6_PARAMETERS_MSMS_STANDARD_DEVIATION_type	dalton
RESULTS_SEARCH_6_PARAMETERS_MSMS_STANDARD_DEVIATION_value	0.01
RESULTS_SEARCH_6_PARAMETERS_FASTA_filename	C:\AB SCIEX\ProteinPilot Data\SearchDatabases\uniprot-human-Mar2021_IS.fasta
RESULTS_SEARCH_6_PARAMETERS_AUTO_CALIBRATION_ms	TRUE
RESULTS_SEARCH_6_PARAMETERS_AUTO_CALIBRATION_msexport	FALSE
RESULTS_SEARCH_6_PARAMETERS_AUTO_CALIBRATION_msms	TRUE
RESULTS_SEARCH_6_PARAMETERS_AUTO_CALIBRATION_msmstolsdratio	2.75
RESULTS_SEARCH_6_PARAMETERS_AUTO_CALIBRATION_mstolsdratio	7
RESULTS_SEARCH_6_PARAMETERS_AUTO_CALIBRATION_squareroot	TRUE
RESULTS_SEARCH_6_PARAMETERS_AUTO_CALIBRATION_type	dalton
RESULTS_SEARCH_6_PARAMETERS_AUTO_CALIBRATION_MCP_d_s_s_f	0.0666667
RESULTS_SEARCH_6_PARAMETERS_AUTO_CALIBRATION_MCP_d_s_w_f	3
RESULTS_SEARCH_6_PARAMETERS_AUTO_CALIBRATION_MCP_m_f_r_mbc	200
RESULTS_SEARCH_6_PARAMETERS_AUTO_CALIBRATION_MCP_m_m_c	10
RESULTS_SEARCH_6_PARAMETERS_AUTO_CALIBRATION_MCP_m_m_f_s	0.25
RESULTS_SEARCH_6_PARAMETERS_AUTO_CALIBRATION_MCP_m_m_p_f	0.33
RESULTS_SEARCH_6_PARAMETERS_AUTO_CALIBRATION_MCP_m_m_p_rms_f	1
RESULTS_SEARCH_6_PARAMETERS_AUTO_CALIBRATION_MCP_m_p_t_f	1
RESULTS_SEARCH_6_PARAMETERS_AUTO_CALIBRATION_MCP_m_r_h_n_b	15
RESULTS_SEARCH_6_PARAMETERS_AUTO_CALIBRATION_MCP_m_z_n_s	99
RESULTS_SEARCH_6_PARAMETERS_AUTO_CALIBRATION_MCP_m_z_s_mn_f_r	0.0666667
RESULTS_SEARCH_6_PARAMETERS_AUTO_CALIBRATION_MCP_m_z_s_mx_f_r	0.1
RESULTS_SEARCH_6_PARAMETERS_MS_AUTO_CALIBRATION_OUT_avres	-1.57746e-11
RESULTS_SEARCH_6_PARAMETERS_MS_AUTO_CALIBRATION_OUT_c0	8.29987e-05
RESULTS_SEARCH_6_PARAMETERS_MS_AUTO_CALIBRATION_OUT_c1minus1	5.25576e-07
RESULTS_SEARCH_6_PARAMETERS_MS_AUTO_CALIBRATION_OUT_c2	0
RESULTS_SEARCH_6_PARAMETERS_MS_AUTO_CALIBRATION_OUT_file	1
RESULTS_SEARCH_6_PARAMETERS_MS_AUTO_CALIBRATION_OUT_partnumber	3
RESULTS_SEARCH_6_PARAMETERS_MS_AUTO_CALIBRATION_OUT_polyorder	1
RESULTS_SEARCH_6_PARAMETERS_MS_AUTO_CALIBRATION_OUT_sample	1
RESULTS_SEARCH_6_PARAMETERS_MS_AUTO_CALIBRATION_OUT_squareroot	TRUE
RESULTS_SEARCH_6_PARAMETERS_MSMS_AUTO_CALIBRATION_OUT_avres	-6.82325e-08
RESULTS_SEARCH_6_PARAMETERS_MSMS_AUTO_CALIBRATION_OUT_c0	4.96253e-05
RESULTS_SEARCH_6_PARAMETERS_MSMS_AUTO_CALIBRATION_OUT_c1minus1	1.00202e-06
RESULTS_SEARCH_6_PARAMETERS_MSMS_AUTO_CALIBRATION_OUT_c2	0
RESULTS_SEARCH_6_PARAMETERS_MSMS_AUTO_CALIBRATION_OUT_file	1
RESULTS_SEARCH_6_PARAMETERS_MSMS_AUTO_CALIBRATION_OUT_partnumber	3
RESULTS_SEARCH_6_PARAMETERS_MSMS_AUTO_CALIBRATION_OUT_polyorder	1900-01-01
RESULTS_SEARCH_6_PARAMETERS_MSMS_AUTO_CALIBRATION_OUT_sample	1
RESULTS_SEARCH_6_PARAMETERS_MSMS_AUTO_CALIBRATION_OUT_squareroot	TRUE
RESULTS_SEARCH_6_PARAMETERS_MAX_PRECURSORS_FRAGLET	5
RESULTS_SEARCH_6_PARAMETERS_MAX_PRECURSORS_TAGLET	1
RESULTS_SEARCH_6_PARAMETERS_PRECURSORS_DR_FRAGLET	10
RESULTS_SEARCH_6_PARAMETERS_PRECURSORS_DR_TAGLET	3
RESULTS_SEARCH_6_PARAMETERS_DEFAULT_CHARGE_STATE_1_charge	2
RESULTS_SEARCH_6_PARAMETERS_DEFAULT_CHARGE_STATE_1_probability	1
RESULTS_SEARCH_6_PARAMETERS_DEFAULT_CHARGE_STATE_2_charge	3
RESULTS_SEARCH_6_PARAMETERS_DEFAULT_CHARGE_STATE_2_probability	1
RESULTS_SEARCH_6_PARAMETERS_DEFAULT_CHARGE_STATE_3_charge	4
RESULTS_SEARCH_6_PARAMETERS_DEFAULT_CHARGE_STATE_3_probability	1
RESULTS_SEARCH_6_PARAMETERS_VERSION	5.0.2.0, 5346
RESULTS_SEARCH_6_PARAMETERS_PARAGON_VERSION	5.0.2.0, 5174
RESULTS_SEARCH_6_PARAMETERS_APPLICATION	ProteinPilot(tm) Software
RESULTS_SEARCH_6_PARAMETERS_PROGROUP_alternativedispositionmaximumfoldprobabilitydrop	100
RESULTS_SEARCH_6_PARAMETERS_PROGROUP_alternativedispositionmaximumfoldscoredrop	2
RESULTS_SEARCH_6_PARAMETERS_PROGROUP_autodiscordantpeptidethreshold	0.3
RESULTS_SEARCH_6_PARAMETERS_PROGROUP_bayesconfidencecalclulation	TRUE
RESULTS_SEARCH_6_PARAMETERS_PROGROUP_calibrateconfidence	TRUE
RESULTS_SEARCH_6_PARAMETERS_PROGROUP_compresspeptides	FALSE
RESULTS_SEARCH_6_PARAMETERS_PROGROUP_confidencepercentthresholdforexcludingothersfromquant	15
RESULTS_SEARCH_6_PARAMETERS_PROGROUP_confidencepercentthresholdforincludingselfinquant	15
RESULTS_SEARCH_6_PARAMETERS_PROGROUP_donotstoremspeaklists	FALSE
RESULTS_SEARCH_6_PARAMETERS_PROGROUP_fasta	C:\AB SCIEX\ProteinPilot Data\SearchDatabases\uniprot-human-Mar2021_IS.fasta
RESULTS_SEARCH_6_PARAMETERS_PROGROUP_featuregroupminpepconf	0.66
RESULTS_SEARCH_6_PARAMETERS_PROGROUP_featuregroupminups	0.47
RESULTS_SEARCH_6_PARAMETERS_PROGROUP_focusingintersection	4
RESULTS_SEARCH_6_PARAMETERS_PROGROUP_focusingminimummatchconfidence	0.1
RESULTS_SEARCH_6_PARAMETERS_PROGROUP_focusingminunusedprotscore	0.1
RESULTS_SEARCH_6_PARAMETERS_PROGROUP_focusingsubsetcutoff	6
RESULTS_SEARCH_6_PARAMETERS_PROGROUP_intersection	1.3
RESULTS_SEARCH_6_PARAMETERS_PROGROUP_minimummatchconfidencecutoff	0.001
RESULTS_SEARCH_6_PARAMETERS_PROGROUP_minunusedprotscore	0.0458
RESULTS_SEARCH_6_PARAMETERS_PROGROUP_subsetcutoff	2
RESULTS_SEARCH_6_PARAMETERS_PROGROUP_uniprotservicehttpssupported	TRUE
RESULTS_SEARCH_6_PARAMETERS_PROGROUP_unusedprotscorethresholdforexcludingothersfromquant	1.3
RESULTS_SEARCH_6_PARAMETERS_PEAKLIST_count	3766
RESULTS_SEARCH_6_PARAMETERS_PEAKLIST_filenumber	1
RESULTS_SEARCH_6_PARAMETERS_PEAKLIST_original_count	3778
RESULTS_SEARCH_6_PARAMETERS_PEAKLIST_originalfilename	E:\VeraMendes\Uni. Cat?lica Viseu\S210304\wiff\pools\S210304_Pool3_FractionA_10uLof25uL.wiff
RESULTS_SEARCH_6_PARAMETERS_PEAKLIST_partnumber	3
RESULTS_SEARCH_6_PARAMETERS_QUANT_TYPE_background_correction	FALSE
RESULTS_SEARCH_6_PARAMETERS_QUANT_TYPE_bias_correction	TRUE
RESULTS_SEARCH_6_PARAMETERS_QUANT_TYPE_keep_extreme_peptides_over_fraction	0
RESULTS_SEARCH_6_PARAMETERS_QUANT_TYPE_low_confidence_check	TRUE
RESULTS_SEARCH_6_PARAMETERS_QUANT_TYPE_low_intensity_check	TRUE
RESULTS_SEARCH_6_PARAMETERS_QUANT_TYPE_median_statistic	TRUE
RESULTS_SEARCH_6_PARAMETERS_QUANT_TYPE_mod_check	TRUE
RESULTS_SEARCH_6_PARAMETERS_QUANT_TYPE_quant_threshold	-1
RESULTS_SEARCH_6_PARAMETERS_QUANT_TYPE_quant_threshold_sn	9
RESULTS_SEARCH_6_PARAMETERS_QUANT_TYPE_separate_searches	FALSE
RESULTS_SEARCH_6_PARAMETERS_QUANT_TYPE_shared_msms_check	TRUE
RESULTS_SEARCH_6_PARAMETERS_PARAGON_METHOD_SETTINGS_UI_SAMPLE_TYPE	Identification
RESULTS_SEARCH_6_PARAMETERS_PARAGON_METHOD_SETTINGS_UI_CYS_ALKYLATION	Acrylamide
RESULTS_SEARCH_6_PARAMETERS_PARAGON_METHOD_SETTINGS_UI_DIGESTION	Trypsin
RESULTS_SEARCH_6_PARAMETERS_PARAGON_METHOD_SETTINGS_UI_SPECIAL_FACTOR	Gel-based ID
RESULTS_SEARCH_6_PARAMETERS_PARAGON_METHOD_SETTINGS_UI_INSTRUMENT	TripleTOF 6600
RESULTS_SEARCH_6_PARAMETERS_PARAGON_METHOD_SETTINGS_UI_SEARCH_EFFORT	Thorough
RESULTS_SEARCH_6_PARAMETERS_PARAGON_METHOD_SETTINGS_UI_ID_FOCUS	Biological modifications
RESULTS_SEARCH_6_PARAMETERS_PARAGON_METHOD_SETTINGS_UI_USER_NAME	LSMS_-PC\LSMS_2018
RESULTS_SEARCH_6_PARAMETERS_PARAGON_METHOD_SETTINGS_UI_MACHINE_NAME	LSMS_-PC
RESULTS_SEARCH_6_PARAMETERS_PARAGON_METHOD_SETTINGS_UI_SEARCH_ID	6.37616e+17
RESULTS_SEARCH_6_PARAMETERS_PARAGON_METHOD_SETTINGS_UI_START_TIME	2021-07-11 00:03:35
RESULTS_SEARCH_6_PARAMETERS_PARAGON_METHOD_SETTINGS_UI_MIN_UNUSED_PROTSCORE	01:05:57.120000
RESULTS_SEARCH_6_PARAMETERS_PARAGON_METHOD_SETTINGS_UI_PSPEP	TRUE
RESULTS_SEARCH_7_time_cpu	53742
RESULTS_SEARCH_7_time_duration	61154
RESULTS_SEARCH_7_version	5.0.2.5174
RESULTS_SEARCH_7_xml:id	SEARCH:1:637615586154880000_3
RESULTS_SEARCH_7_PARAMETERS_chemical_data_edited	FALSE
RESULTS_SEARCH_7_PARAMETERS_do_multiprecursor_search	TRUE
RESULTS_SEARCH_7_PARAMETERS_do_reverse_search	TRUE
RESULTS_SEARCH_7_PARAMETERS_max_quant_labels	35
RESULTS_SEARCH_7_PARAMETERS_maxresults	15
RESULTS_SEARCH_7_PARAMETERS_separate_searches	FALSE
RESULTS_SEARCH_7_PARAMETERS_MSTOLERANCE_type	dalton
RESULTS_SEARCH_7_PARAMETERS_MSTOLERANCE_value	0.05
RESULTS_SEARCH_7_PARAMETERS_MSMSTOLERANCE_type	dalton
RESULTS_SEARCH_7_PARAMETERS_MSMSTOLERANCE_value	0.1
RESULTS_SEARCH_7_PARAMETERS_MS_STANDARD_DEVIATION_type	dalton
RESULTS_SEARCH_7_PARAMETERS_MS_STANDARD_DEVIATION_value	0.0011
RESULTS_SEARCH_7_PARAMETERS_MSMS_STANDARD_DEVIATION_type	dalton
RESULTS_SEARCH_7_PARAMETERS_MSMS_STANDARD_DEVIATION_value	0.01
RESULTS_SEARCH_7_PARAMETERS_FASTA_filename	C:\AB SCIEX\ProteinPilot Data\SearchDatabases\uniprot-human-Mar2021_IS.fasta
RESULTS_SEARCH_7_PARAMETERS_AUTO_CALIBRATION_ms	TRUE
RESULTS_SEARCH_7_PARAMETERS_AUTO_CALIBRATION_msexport	FALSE
RESULTS_SEARCH_7_PARAMETERS_AUTO_CALIBRATION_msms	TRUE
RESULTS_SEARCH_7_PARAMETERS_AUTO_CALIBRATION_msmstolsdratio	2.75
RESULTS_SEARCH_7_PARAMETERS_AUTO_CALIBRATION_mstolsdratio	7
RESULTS_SEARCH_7_PARAMETERS_AUTO_CALIBRATION_squareroot	TRUE
RESULTS_SEARCH_7_PARAMETERS_AUTO_CALIBRATION_type	dalton
RESULTS_SEARCH_7_PARAMETERS_AUTO_CALIBRATION_MCP_d_s_s_f	0.0666667
RESULTS_SEARCH_7_PARAMETERS_AUTO_CALIBRATION_MCP_d_s_w_f	3
RESULTS_SEARCH_7_PARAMETERS_AUTO_CALIBRATION_MCP_m_f_r_mbc	200
RESULTS_SEARCH_7_PARAMETERS_AUTO_CALIBRATION_MCP_m_m_c	10
RESULTS_SEARCH_7_PARAMETERS_AUTO_CALIBRATION_MCP_m_m_f_s	0.25
RESULTS_SEARCH_7_PARAMETERS_AUTO_CALIBRATION_MCP_m_m_p_f	0.33
RESULTS_SEARCH_7_PARAMETERS_AUTO_CALIBRATION_MCP_m_m_p_rms_f	1
RESULTS_SEARCH_7_PARAMETERS_AUTO_CALIBRATION_MCP_m_p_t_f	1
RESULTS_SEARCH_7_PARAMETERS_AUTO_CALIBRATION_MCP_m_r_h_n_b	15
RESULTS_SEARCH_7_PARAMETERS_AUTO_CALIBRATION_MCP_m_z_n_s	99
RESULTS_SEARCH_7_PARAMETERS_AUTO_CALIBRATION_MCP_m_z_s_mn_f_r	0.0666667
RESULTS_SEARCH_7_PARAMETERS_AUTO_CALIBRATION_MCP_m_z_s_mx_f_r	0.1
RESULTS_SEARCH_7_PARAMETERS_MS_AUTO_CALIBRATION_OUT_avres	-3.96514e-11
RESULTS_SEARCH_7_PARAMETERS_MS_AUTO_CALIBRATION_OUT_c0	4.37505e-05
RESULTS_SEARCH_7_PARAMETERS_MS_AUTO_CALIBRATION_OUT_c1minus1	2.21628e-06
RESULTS_SEARCH_7_PARAMETERS_MS_AUTO_CALIBRATION_OUT_c2	0
RESULTS_SEARCH_7_PARAMETERS_MS_AUTO_CALIBRATION_OUT_file	1
RESULTS_SEARCH_7_PARAMETERS_MS_AUTO_CALIBRATION_OUT_partnumber	4
RESULTS_SEARCH_7_PARAMETERS_MS_AUTO_CALIBRATION_OUT_polyorder	1
RESULTS_SEARCH_7_PARAMETERS_MS_AUTO_CALIBRATION_OUT_sample	1
RESULTS_SEARCH_7_PARAMETERS_MS_AUTO_CALIBRATION_OUT_squareroot	TRUE
RESULTS_SEARCH_7_PARAMETERS_MSMS_AUTO_CALIBRATION_OUT_avres	-6.95751e-08
RESULTS_SEARCH_7_PARAMETERS_MSMS_AUTO_CALIBRATION_OUT_c0	5.1245e-05
RESULTS_SEARCH_7_PARAMETERS_MSMS_AUTO_CALIBRATION_OUT_c1minus1	1.13997e-06
RESULTS_SEARCH_7_PARAMETERS_MSMS_AUTO_CALIBRATION_OUT_c2	0
RESULTS_SEARCH_7_PARAMETERS_MSMS_AUTO_CALIBRATION_OUT_file	1
RESULTS_SEARCH_7_PARAMETERS_MSMS_AUTO_CALIBRATION_OUT_partnumber	4
RESULTS_SEARCH_7_PARAMETERS_MSMS_AUTO_CALIBRATION_OUT_polyorder	1
RESULTS_SEARCH_7_PARAMETERS_MSMS_AUTO_CALIBRATION_OUT_sample	1
RESULTS_SEARCH_7_PARAMETERS_MSMS_AUTO_CALIBRATION_OUT_squareroot	TRUE
RESULTS_SEARCH_7_PARAMETERS_MAX_PRECURSORS_FRAGLET	5
RESULTS_SEARCH_7_PARAMETERS_MAX_PRECURSORS_TAGLET	1
RESULTS_SEARCH_7_PARAMETERS_PRECURSORS_DR_FRAGLET	10
RESULTS_SEARCH_7_PARAMETERS_PRECURSORS_DR_TAGLET	3
RESULTS_SEARCH_7_PARAMETERS_DEFAULT_CHARGE_STATE_1_charge	2
RESULTS_SEARCH_7_PARAMETERS_DEFAULT_CHARGE_STATE_1_probability	1
RESULTS_SEARCH_7_PARAMETERS_DEFAULT_CHARGE_STATE_2_charge	3
RESULTS_SEARCH_7_PARAMETERS_DEFAULT_CHARGE_STATE_2_probability	1
RESULTS_SEARCH_7_PARAMETERS_DEFAULT_CHARGE_STATE_3_charge	4
RESULTS_SEARCH_7_PARAMETERS_DEFAULT_CHARGE_STATE_3_probability	1
RESULTS_SEARCH_7_PARAMETERS_VERSION	5.0.2.0, 5346
RESULTS_SEARCH_7_PARAMETERS_PARAGON_VERSION	5.0.2.0, 5174
RESULTS_SEARCH_7_PARAMETERS_APPLICATION	ProteinPilot(tm) Software
RESULTS_SEARCH_7_PARAMETERS_PROGROUP_alternativedispositionmaximumfoldprobabilitydrop	100
RESULTS_SEARCH_7_PARAMETERS_PROGROUP_alternativedispositionmaximumfoldscoredrop	2
RESULTS_SEARCH_7_PARAMETERS_PROGROUP_autodiscordantpeptidethreshold	0.3
RESULTS_SEARCH_7_PARAMETERS_PROGROUP_bayesconfidencecalclulation	TRUE
RESULTS_SEARCH_7_PARAMETERS_PROGROUP_calibrateconfidence	TRUE
RESULTS_SEARCH_7_PARAMETERS_PROGROUP_compresspeptides	FALSE
RESULTS_SEARCH_7_PARAMETERS_PROGROUP_confidencepercentthresholdforexcludingothersfromquant	15
RESULTS_SEARCH_7_PARAMETERS_PROGROUP_confidencepercentthresholdforincludingselfinquant	15
RESULTS_SEARCH_7_PARAMETERS_PROGROUP_donotstoremspeaklists	FALSE
RESULTS_SEARCH_7_PARAMETERS_PROGROUP_fasta	C:\AB SCIEX\ProteinPilot Data\SearchDatabases\uniprot-human-Mar2021_IS.fasta
RESULTS_SEARCH_7_PARAMETERS_PROGROUP_featuregroupminpepconf	0.66
RESULTS_SEARCH_7_PARAMETERS_PROGROUP_featuregroupminups	0.47
RESULTS_SEARCH_7_PARAMETERS_PROGROUP_focusingintersection	4
RESULTS_SEARCH_7_PARAMETERS_PROGROUP_focusingminimummatchconfidence	0.1
RESULTS_SEARCH_7_PARAMETERS_PROGROUP_focusingminunusedprotscore	0.1
RESULTS_SEARCH_7_PARAMETERS_PROGROUP_focusingsubsetcutoff	6
RESULTS_SEARCH_7_PARAMETERS_PROGROUP_intersection	1.3
RESULTS_SEARCH_7_PARAMETERS_PROGROUP_minimummatchconfidencecutoff	0.001
RESULTS_SEARCH_7_PARAMETERS_PROGROUP_minunusedprotscore	0.0458
RESULTS_SEARCH_7_PARAMETERS_PROGROUP_subsetcutoff	2
RESULTS_SEARCH_7_PARAMETERS_PROGROUP_uniprotservicehttpssupported	TRUE
RESULTS_SEARCH_7_PARAMETERS_PROGROUP_unusedprotscorethresholdforexcludingothersfromquant	1.3
RESULTS_SEARCH_7_PARAMETERS_PEAKLIST_count	3743
RESULTS_SEARCH_7_PARAMETERS_PEAKLIST_filenumber	1
RESULTS_SEARCH_7_PARAMETERS_PEAKLIST_original_count	1910-04-18
RESULTS_SEARCH_7_PARAMETERS_PEAKLIST_originalfilename	E:\VeraMendes\Uni. Cat?lica Viseu\S210304\wiff\pools\S210304_Pool3_FractionA_10uLof25uL.wiff
RESULTS_SEARCH_7_PARAMETERS_PEAKLIST_partnumber	4
RESULTS_SEARCH_7_PARAMETERS_QUANT_TYPE_background_correction	FALSE
RESULTS_SEARCH_7_PARAMETERS_QUANT_TYPE_bias_correction	TRUE
RESULTS_SEARCH_7_PARAMETERS_QUANT_TYPE_keep_extreme_peptides_over_fraction	0
RESULTS_SEARCH_7_PARAMETERS_QUANT_TYPE_low_confidence_check	TRUE
RESULTS_SEARCH_7_PARAMETERS_QUANT_TYPE_low_intensity_check	TRUE
RESULTS_SEARCH_7_PARAMETERS_QUANT_TYPE_median_statistic	TRUE
RESULTS_SEARCH_7_PARAMETERS_QUANT_TYPE_mod_check	TRUE
RESULTS_SEARCH_7_PARAMETERS_QUANT_TYPE_quant_threshold	-1
RESULTS_SEARCH_7_PARAMETERS_QUANT_TYPE_quant_threshold_sn	9
RESULTS_SEARCH_7_PARAMETERS_QUANT_TYPE_separate_searches	FALSE
RESULTS_SEARCH_7_PARAMETERS_QUANT_TYPE_shared_msms_check	TRUE
RESULTS_SEARCH_7_PARAMETERS_PARAGON_METHOD_SETTINGS_UI_SAMPLE_TYPE	Identification
RESULTS_SEARCH_7_PARAMETERS_PARAGON_METHOD_SETTINGS_UI_CYS_ALKYLATION	Acrylamide
RESULTS_SEARCH_7_PARAMETERS_PARAGON_METHOD_SETTINGS_UI_DIGESTION	Trypsin
RESULTS_SEARCH_7_PARAMETERS_PARAGON_METHOD_SETTINGS_UI_SPECIAL_FACTOR	Gel-based ID
RESULTS_SEARCH_7_PARAMETERS_PARAGON_METHOD_SETTINGS_UI_INSTRUMENT	TripleTOF 6600
RESULTS_SEARCH_7_PARAMETERS_PARAGON_METHOD_SETTINGS_UI_SEARCH_EFFORT	Thorough
RESULTS_SEARCH_7_PARAMETERS_PARAGON_METHOD_SETTINGS_UI_ID_FOCUS	Biological modifications
RESULTS_SEARCH_7_PARAMETERS_PARAGON_METHOD_SETTINGS_UI_USER_NAME	LSMS_-PC\LSMS_2018
RESULTS_SEARCH_7_PARAMETERS_PARAGON_METHOD_SETTINGS_UI_MACHINE_NAME	LSMS_-PC
RESULTS_SEARCH_7_PARAMETERS_PARAGON_METHOD_SETTINGS_UI_SEARCH_ID	6.37616e+17
RESULTS_SEARCH_7_PARAMETERS_PARAGON_METHOD_SETTINGS_UI_START_TIME	2021-07-11 00:03:35
RESULTS_SEARCH_7_PARAMETERS_PARAGON_METHOD_SETTINGS_UI_MIN_UNUSED_PROTSCORE	0.0458
RESULTS_SEARCH_7_PARAMETERS_PARAGON_METHOD_SETTINGS_UI_PSPEP	TRUE
RESULTS_SEARCH_8_time_cpu	509624
RESULTS_SEARCH_8_time_duration	544262
RESULTS_SEARCH_8_version	5.0.2.5174
RESULTS_SEARCH_8_xml:id	SEARCH:2:637615586154880000_3
RESULTS_SEARCH_8_PARAMETERS_chemical_data_edited	FALSE
RESULTS_SEARCH_8_PARAMETERS_do_multiprecursor_search	TRUE
RESULTS_SEARCH_8_PARAMETERS_do_reverse_search	TRUE
RESULTS_SEARCH_8_PARAMETERS_max_quant_labels	35
RESULTS_SEARCH_8_PARAMETERS_maxresults	15
RESULTS_SEARCH_8_PARAMETERS_separate_searches	FALSE
RESULTS_SEARCH_8_PARAMETERS_MSTOLERANCE_type	dalton
RESULTS_SEARCH_8_PARAMETERS_MSTOLERANCE_value	0.05
RESULTS_SEARCH_8_PARAMETERS_MSMSTOLERANCE_type	dalton
RESULTS_SEARCH_8_PARAMETERS_MSMSTOLERANCE_value	0.1
RESULTS_SEARCH_8_PARAMETERS_MS_STANDARD_DEVIATION_type	dalton
RESULTS_SEARCH_8_PARAMETERS_MS_STANDARD_DEVIATION_value	0.0011
RESULTS_SEARCH_8_PARAMETERS_MSMS_STANDARD_DEVIATION_type	dalton
RESULTS_SEARCH_8_PARAMETERS_MSMS_STANDARD_DEVIATION_value	0.01
RESULTS_SEARCH_8_PARAMETERS_FASTA_filename	C:\AB SCIEX\ProteinPilot Data\SearchDatabases\uniprot-human-Mar2021_IS.fasta
RESULTS_SEARCH_8_PARAMETERS_AUTO_CALIBRATION_ms	TRUE
RESULTS_SEARCH_8_PARAMETERS_AUTO_CALIBRATION_msexport	FALSE
RESULTS_SEARCH_8_PARAMETERS_AUTO_CALIBRATION_msms	TRUE
RESULTS_SEARCH_8_PARAMETERS_AUTO_CALIBRATION_msmstolsdratio	2.75
RESULTS_SEARCH_8_PARAMETERS_AUTO_CALIBRATION_mstolsdratio	7
RESULTS_SEARCH_8_PARAMETERS_AUTO_CALIBRATION_squareroot	TRUE
RESULTS_SEARCH_8_PARAMETERS_AUTO_CALIBRATION_type	dalton
RESULTS_SEARCH_8_PARAMETERS_AUTO_CALIBRATION_MCP_d_s_s_f	0.0666667
RESULTS_SEARCH_8_PARAMETERS_AUTO_CALIBRATION_MCP_d_s_w_f	3
RESULTS_SEARCH_8_PARAMETERS_AUTO_CALIBRATION_MCP_m_f_r_mbc	200
RESULTS_SEARCH_8_PARAMETERS_AUTO_CALIBRATION_MCP_m_m_c	10
RESULTS_SEARCH_8_PARAMETERS_AUTO_CALIBRATION_MCP_m_m_f_s	0.25
RESULTS_SEARCH_8_PARAMETERS_AUTO_CALIBRATION_MCP_m_m_p_f	0.33
RESULTS_SEARCH_8_PARAMETERS_AUTO_CALIBRATION_MCP_m_m_p_rms_f	1
RESULTS_SEARCH_8_PARAMETERS_AUTO_CALIBRATION_MCP_m_p_t_f	1
RESULTS_SEARCH_8_PARAMETERS_AUTO_CALIBRATION_MCP_m_r_h_n_b	15
RESULTS_SEARCH_8_PARAMETERS_AUTO_CALIBRATION_MCP_m_z_n_s	99
RESULTS_SEARCH_8_PARAMETERS_AUTO_CALIBRATION_MCP_m_z_s_mn_f_r	0.0666667
RESULTS_SEARCH_8_PARAMETERS_AUTO_CALIBRATION_MCP_m_z_s_mx_f_r	0.1
RESULTS_SEARCH_8_PARAMETERS_MS_AUTO_CALIBRATION_OUT_avres	-3.96514e-11
RESULTS_SEARCH_8_PARAMETERS_MS_AUTO_CALIBRATION_OUT_c0	4.37505e-05
RESULTS_SEARCH_8_PARAMETERS_MS_AUTO_CALIBRATION_OUT_c1minus1	2.21628e-06
RESULTS_SEARCH_8_PARAMETERS_MS_AUTO_CALIBRATION_OUT_c2	0
RESULTS_SEARCH_8_PARAMETERS_MS_AUTO_CALIBRATION_OUT_file	1
RESULTS_SEARCH_8_PARAMETERS_MS_AUTO_CALIBRATION_OUT_partnumber	4
RESULTS_SEARCH_8_PARAMETERS_MS_AUTO_CALIBRATION_OUT_polyorder	1
RESULTS_SEARCH_8_PARAMETERS_MS_AUTO_CALIBRATION_OUT_sample	1
RESULTS_SEARCH_8_PARAMETERS_MS_AUTO_CALIBRATION_OUT_squareroot	TRUE
RESULTS_SEARCH_8_PARAMETERS_MSMS_AUTO_CALIBRATION_OUT_avres	-6.95751e-08
RESULTS_SEARCH_8_PARAMETERS_MSMS_AUTO_CALIBRATION_OUT_c0	5.1245e-05
RESULTS_SEARCH_8_PARAMETERS_MSMS_AUTO_CALIBRATION_OUT_c1minus1	1.13997e-06
RESULTS_SEARCH_8_PARAMETERS_MSMS_AUTO_CALIBRATION_OUT_c2	0
RESULTS_SEARCH_8_PARAMETERS_MSMS_AUTO_CALIBRATION_OUT_file	1
RESULTS_SEARCH_8_PARAMETERS_MSMS_AUTO_CALIBRATION_OUT_partnumber	4
RESULTS_SEARCH_8_PARAMETERS_MSMS_AUTO_CALIBRATION_OUT_polyorder	1900-01-01
RESULTS_SEARCH_8_PARAMETERS_MSMS_AUTO_CALIBRATION_OUT_sample	1
RESULTS_SEARCH_8_PARAMETERS_MSMS_AUTO_CALIBRATION_OUT_squareroot	TRUE
RESULTS_SEARCH_8_PARAMETERS_MAX_PRECURSORS_FRAGLET	5
RESULTS_SEARCH_8_PARAMETERS_MAX_PRECURSORS_TAGLET	1
RESULTS_SEARCH_8_PARAMETERS_PRECURSORS_DR_FRAGLET	10
RESULTS_SEARCH_8_PARAMETERS_PRECURSORS_DR_TAGLET	3
RESULTS_SEARCH_8_PARAMETERS_DEFAULT_CHARGE_STATE_1_charge	2
RESULTS_SEARCH_8_PARAMETERS_DEFAULT_CHARGE_STATE_1_probability	1
RESULTS_SEARCH_8_PARAMETERS_DEFAULT_CHARGE_STATE_2_charge	3
RESULTS_SEARCH_8_PARAMETERS_DEFAULT_CHARGE_STATE_2_probability	1
RESULTS_SEARCH_8_PARAMETERS_DEFAULT_CHARGE_STATE_3_charge	4
RESULTS_SEARCH_8_PARAMETERS_DEFAULT_CHARGE_STATE_3_probability	1
RESULTS_SEARCH_8_PARAMETERS_VERSION	5.0.2.0, 5346
RESULTS_SEARCH_8_PARAMETERS_PARAGON_VERSION	5.0.2.0, 5174
RESULTS_SEARCH_8_PARAMETERS_APPLICATION	ProteinPilot(tm) Software
RESULTS_SEARCH_8_PARAMETERS_PROGROUP_alternativedispositionmaximumfoldprobabilitydrop	100
RESULTS_SEARCH_8_PARAMETERS_PROGROUP_alternativedispositionmaximumfoldscoredrop	2
RESULTS_SEARCH_8_PARAMETERS_PROGROUP_autodiscordantpeptidethreshold	0.3
RESULTS_SEARCH_8_PARAMETERS_PROGROUP_bayesconfidencecalclulation	TRUE
RESULTS_SEARCH_8_PARAMETERS_PROGROUP_calibrateconfidence	TRUE
RESULTS_SEARCH_8_PARAMETERS_PROGROUP_compresspeptides	FALSE
RESULTS_SEARCH_8_PARAMETERS_PROGROUP_confidencepercentthresholdforexcludingothersfromquant	15
RESULTS_SEARCH_8_PARAMETERS_PROGROUP_confidencepercentthresholdforincludingselfinquant	15
RESULTS_SEARCH_8_PARAMETERS_PROGROUP_donotstoremspeaklists	FALSE
RESULTS_SEARCH_8_PARAMETERS_PROGROUP_fasta	C:\AB SCIEX\ProteinPilot Data\SearchDatabases\uniprot-human-Mar2021_IS.fasta
RESULTS_SEARCH_8_PARAMETERS_PROGROUP_featuregroupminpepconf	0.66
RESULTS_SEARCH_8_PARAMETERS_PROGROUP_featuregroupminups	0.47
RESULTS_SEARCH_8_PARAMETERS_PROGROUP_focusingintersection	4
RESULTS_SEARCH_8_PARAMETERS_PROGROUP_focusingminimummatchconfidence	0.1
RESULTS_SEARCH_8_PARAMETERS_PROGROUP_focusingminunusedprotscore	0.1
RESULTS_SEARCH_8_PARAMETERS_PROGROUP_focusingsubsetcutoff	6
RESULTS_SEARCH_8_PARAMETERS_PROGROUP_intersection	1.3
RESULTS_SEARCH_8_PARAMETERS_PROGROUP_minimummatchconfidencecutoff	0.001
RESULTS_SEARCH_8_PARAMETERS_PROGROUP_minunusedprotscore	0.0458
RESULTS_SEARCH_8_PARAMETERS_PROGROUP_subsetcutoff	2
RESULTS_SEARCH_8_PARAMETERS_PROGROUP_uniprotservicehttpssupported	TRUE
RESULTS_SEARCH_8_PARAMETERS_PROGROUP_unusedprotscorethresholdforexcludingothersfromquant	1.3
RESULTS_SEARCH_8_PARAMETERS_PEAKLIST_count	3743
RESULTS_SEARCH_8_PARAMETERS_PEAKLIST_filenumber	1
RESULTS_SEARCH_8_PARAMETERS_PEAKLIST_original_count	1910-04-18
RESULTS_SEARCH_8_PARAMETERS_PEAKLIST_originalfilename	E:\VeraMendes\Uni. Cat?lica Viseu\S210304\wiff\pools\S210304_Pool3_FractionA_10uLof25uL.wiff
RESULTS_SEARCH_8_PARAMETERS_PEAKLIST_partnumber	4
RESULTS_SEARCH_8_PARAMETERS_QUANT_TYPE_background_correction	FALSE
RESULTS_SEARCH_8_PARAMETERS_QUANT_TYPE_bias_correction	TRUE
RESULTS_SEARCH_8_PARAMETERS_QUANT_TYPE_keep_extreme_peptides_over_fraction	0
RESULTS_SEARCH_8_PARAMETERS_QUANT_TYPE_low_confidence_check	TRUE
RESULTS_SEARCH_8_PARAMETERS_QUANT_TYPE_low_intensity_check	TRUE
RESULTS_SEARCH_8_PARAMETERS_QUANT_TYPE_median_statistic	TRUE
RESULTS_SEARCH_8_PARAMETERS_QUANT_TYPE_mod_check	TRUE
RESULTS_SEARCH_8_PARAMETERS_QUANT_TYPE_quant_threshold	-1
RESULTS_SEARCH_8_PARAMETERS_QUANT_TYPE_quant_threshold_sn	9
RESULTS_SEARCH_8_PARAMETERS_QUANT_TYPE_separate_searches	FALSE
RESULTS_SEARCH_8_PARAMETERS_QUANT_TYPE_shared_msms_check	TRUE
RESULTS_SEARCH_8_PARAMETERS_PARAGON_METHOD_SETTINGS_UI_SAMPLE_TYPE	Identification
RESULTS_SEARCH_8_PARAMETERS_PARAGON_METHOD_SETTINGS_UI_CYS_ALKYLATION	Acrylamide
RESULTS_SEARCH_8_PARAMETERS_PARAGON_METHOD_SETTINGS_UI_DIGESTION	Trypsin
RESULTS_SEARCH_8_PARAMETERS_PARAGON_METHOD_SETTINGS_UI_SPECIAL_FACTOR	Gel-based ID
RESULTS_SEARCH_8_PARAMETERS_PARAGON_METHOD_SETTINGS_UI_INSTRUMENT	TripleTOF 6600
RESULTS_SEARCH_8_PARAMETERS_PARAGON_METHOD_SETTINGS_UI_SEARCH_EFFORT	Thorough
RESULTS_SEARCH_8_PARAMETERS_PARAGON_METHOD_SETTINGS_UI_ID_FOCUS	Biological modifications
RESULTS_SEARCH_8_PARAMETERS_PARAGON_METHOD_SETTINGS_UI_USER_NAME	LSMS_-PC\LSMS_2018
RESULTS_SEARCH_8_PARAMETERS_PARAGON_METHOD_SETTINGS_UI_MACHINE_NAME	LSMS_-PC
RESULTS_SEARCH_8_PARAMETERS_PARAGON_METHOD_SETTINGS_UI_SEARCH_ID	6.37616e+17
RESULTS_SEARCH_8_PARAMETERS_PARAGON_METHOD_SETTINGS_UI_START_TIME	2021-07-11 00:03:35
RESULTS_SEARCH_8_PARAMETERS_PARAGON_METHOD_SETTINGS_UI_MIN_UNUSED_PROTSCORE	0.0458
RESULTS_SEARCH_8_PARAMETERS_PARAGON_METHOD_SETTINGS_UI_PSPEP	TRUE
RESULTS_SEARCH_9_time_cpu	54444
RESULTS_SEARCH_9_time_duration	73449
RESULTS_SEARCH_9_version	5.0.2.5174
RESULTS_SEARCH_9_xml:id	SEARCH:1:637615586154880000_4
RESULTS_SEARCH_9_PARAMETERS_chemical_data_edited	FALSE
RESULTS_SEARCH_9_PARAMETERS_do_multiprecursor_search	TRUE
RESULTS_SEARCH_9_PARAMETERS_do_reverse_search	TRUE
RESULTS_SEARCH_9_PARAMETERS_max_quant_labels	35
RESULTS_SEARCH_9_PARAMETERS_maxresults	15
RESULTS_SEARCH_9_PARAMETERS_separate_searches	FALSE
RESULTS_SEARCH_9_PARAMETERS_MSTOLERANCE_type	dalton
RESULTS_SEARCH_9_PARAMETERS_MSTOLERANCE_value	0.05
RESULTS_SEARCH_9_PARAMETERS_MSMSTOLERANCE_type	dalton
RESULTS_SEARCH_9_PARAMETERS_MSMSTOLERANCE_value	0.1
RESULTS_SEARCH_9_PARAMETERS_MS_STANDARD_DEVIATION_type	dalton
RESULTS_SEARCH_9_PARAMETERS_MS_STANDARD_DEVIATION_value	0.0011
RESULTS_SEARCH_9_PARAMETERS_MSMS_STANDARD_DEVIATION_type	dalton
RESULTS_SEARCH_9_PARAMETERS_MSMS_STANDARD_DEVIATION_value	0.01
RESULTS_SEARCH_9_PARAMETERS_FASTA_filename	C:\AB SCIEX\ProteinPilot Data\SearchDatabases\uniprot-human-Mar2021_IS.fasta
RESULTS_SEARCH_9_PARAMETERS_AUTO_CALIBRATION_ms	TRUE
RESULTS_SEARCH_9_PARAMETERS_AUTO_CALIBRATION_msexport	FALSE
RESULTS_SEARCH_9_PARAMETERS_AUTO_CALIBRATION_msms	TRUE
RESULTS_SEARCH_9_PARAMETERS_AUTO_CALIBRATION_msmstolsdratio	2.75
RESULTS_SEARCH_9_PARAMETERS_AUTO_CALIBRATION_mstolsdratio	7
RESULTS_SEARCH_9_PARAMETERS_AUTO_CALIBRATION_squareroot	TRUE
RESULTS_SEARCH_9_PARAMETERS_AUTO_CALIBRATION_type	dalton
RESULTS_SEARCH_9_PARAMETERS_AUTO_CALIBRATION_MCP_d_s_s_f	0.0666667
RESULTS_SEARCH_9_PARAMETERS_AUTO_CALIBRATION_MCP_d_s_w_f	3
RESULTS_SEARCH_9_PARAMETERS_AUTO_CALIBRATION_MCP_m_f_r_mbc	200
RESULTS_SEARCH_9_PARAMETERS_AUTO_CALIBRATION_MCP_m_m_c	10
RESULTS_SEARCH_9_PARAMETERS_AUTO_CALIBRATION_MCP_m_m_f_s	0.25
RESULTS_SEARCH_9_PARAMETERS_AUTO_CALIBRATION_MCP_m_m_p_f	0.33
RESULTS_SEARCH_9_PARAMETERS_AUTO_CALIBRATION_MCP_m_m_p_rms_f	1
RESULTS_SEARCH_9_PARAMETERS_AUTO_CALIBRATION_MCP_m_p_t_f	1
RESULTS_SEARCH_9_PARAMETERS_AUTO_CALIBRATION_MCP_m_r_h_n_b	15
RESULTS_SEARCH_9_PARAMETERS_AUTO_CALIBRATION_MCP_m_z_n_s	99
RESULTS_SEARCH_9_PARAMETERS_AUTO_CALIBRATION_MCP_m_z_s_mn_f_r	0.0666667
RESULTS_SEARCH_9_PARAMETERS_AUTO_CALIBRATION_MCP_m_z_s_mx_f_r	0.1
RESULTS_SEARCH_9_PARAMETERS_MS_AUTO_CALIBRATION_OUT_avres	-6.7323e-11
RESULTS_SEARCH_9_PARAMETERS_MS_AUTO_CALIBRATION_OUT_c0	6.40017e-05
RESULTS_SEARCH_9_PARAMETERS_MS_AUTO_CALIBRATION_OUT_c1minus1	6.9307e-07
RESULTS_SEARCH_9_PARAMETERS_MS_AUTO_CALIBRATION_OUT_c2	0
RESULTS_SEARCH_9_PARAMETERS_MS_AUTO_CALIBRATION_OUT_file	1
RESULTS_SEARCH_9_PARAMETERS_MS_AUTO_CALIBRATION_OUT_partnumber	5
RESULTS_SEARCH_9_PARAMETERS_MS_AUTO_CALIBRATION_OUT_polyorder	1
RESULTS_SEARCH_9_PARAMETERS_MS_AUTO_CALIBRATION_OUT_sample	1
RESULTS_SEARCH_9_PARAMETERS_MS_AUTO_CALIBRATION_OUT_squareroot	TRUE
RESULTS_SEARCH_9_PARAMETERS_MSMS_AUTO_CALIBRATION_OUT_avres	-1.10965e-07
RESULTS_SEARCH_9_PARAMETERS_MSMS_AUTO_CALIBRATION_OUT_c0	6.42576e-05
RESULTS_SEARCH_9_PARAMETERS_MSMS_AUTO_CALIBRATION_OUT_c1minus1	1.4466e-07
RESULTS_SEARCH_9_PARAMETERS_MSMS_AUTO_CALIBRATION_OUT_c2	0
RESULTS_SEARCH_9_PARAMETERS_MSMS_AUTO_CALIBRATION_OUT_file	1
RESULTS_SEARCH_9_PARAMETERS_MSMS_AUTO_CALIBRATION_OUT_partnumber	5
RESULTS_SEARCH_9_PARAMETERS_MSMS_AUTO_CALIBRATION_OUT_polyorder	1
RESULTS_SEARCH_9_PARAMETERS_MSMS_AUTO_CALIBRATION_OUT_sample	1
RESULTS_SEARCH_9_PARAMETERS_MSMS_AUTO_CALIBRATION_OUT_squareroot	TRUE
RESULTS_SEARCH_9_PARAMETERS_MAX_PRECURSORS_FRAGLET	5
RESULTS_SEARCH_9_PARAMETERS_MAX_PRECURSORS_TAGLET	1
RESULTS_SEARCH_9_PARAMETERS_PRECURSORS_DR_FRAGLET	10
RESULTS_SEARCH_9_PARAMETERS_PRECURSORS_DR_TAGLET	3
RESULTS_SEARCH_9_PARAMETERS_DEFAULT_CHARGE_STATE_1_charge	2
RESULTS_SEARCH_9_PARAMETERS_DEFAULT_CHARGE_STATE_1_probability	1
RESULTS_SEARCH_9_PARAMETERS_DEFAULT_CHARGE_STATE_2_charge	3
RESULTS_SEARCH_9_PARAMETERS_DEFAULT_CHARGE_STATE_2_probability	1
RESULTS_SEARCH_9_PARAMETERS_DEFAULT_CHARGE_STATE_3_charge	4
RESULTS_SEARCH_9_PARAMETERS_DEFAULT_CHARGE_STATE_3_probability	1
RESULTS_SEARCH_9_PARAMETERS_VERSION	5.0.2.0, 5346
RESULTS_SEARCH_9_PARAMETERS_PARAGON_VERSION	5.0.2.0, 5174
RESULTS_SEARCH_9_PARAMETERS_APPLICATION	ProteinPilot(tm) Software
RESULTS_SEARCH_9_PARAMETERS_PROGROUP_alternativedispositionmaximumfoldprobabilitydrop	100
RESULTS_SEARCH_9_PARAMETERS_PROGROUP_alternativedispositionmaximumfoldscoredrop	2
RESULTS_SEARCH_9_PARAMETERS_PROGROUP_autodiscordantpeptidethreshold	0.3
RESULTS_SEARCH_9_PARAMETERS_PROGROUP_bayesconfidencecalclulation	TRUE
RESULTS_SEARCH_9_PARAMETERS_PROGROUP_calibrateconfidence	TRUE
RESULTS_SEARCH_9_PARAMETERS_PROGROUP_compresspeptides	FALSE
RESULTS_SEARCH_9_PARAMETERS_PROGROUP_confidencepercentthresholdforexcludingothersfromquant	15
RESULTS_SEARCH_9_PARAMETERS_PROGROUP_confidencepercentthresholdforincludingselfinquant	15
RESULTS_SEARCH_9_PARAMETERS_PROGROUP_donotstoremspeaklists	FALSE
RESULTS_SEARCH_9_PARAMETERS_PROGROUP_fasta	C:\AB SCIEX\ProteinPilot Data\SearchDatabases\uniprot-human-Mar2021_IS.fasta
RESULTS_SEARCH_9_PARAMETERS_PROGROUP_featuregroupminpepconf	0.66
RESULTS_SEARCH_9_PARAMETERS_PROGROUP_featuregroupminups	0.47
RESULTS_SEARCH_9_PARAMETERS_PROGROUP_focusingintersection	4
RESULTS_SEARCH_9_PARAMETERS_PROGROUP_focusingminimummatchconfidence	0.1
RESULTS_SEARCH_9_PARAMETERS_PROGROUP_focusingminunusedprotscore	0.1
RESULTS_SEARCH_9_PARAMETERS_PROGROUP_focusingsubsetcutoff	6
RESULTS_SEARCH_9_PARAMETERS_PROGROUP_intersection	1.3
RESULTS_SEARCH_9_PARAMETERS_PROGROUP_minimummatchconfidencecutoff	0.001
RESULTS_SEARCH_9_PARAMETERS_PROGROUP_minunusedprotscore	0.0458
RESULTS_SEARCH_9_PARAMETERS_PROGROUP_subsetcutoff	2
RESULTS_SEARCH_9_PARAMETERS_PROGROUP_uniprotservicehttpssupported	TRUE
RESULTS_SEARCH_9_PARAMETERS_PROGROUP_unusedprotscorethresholdforexcludingothersfromquant	1900-01-01 07:12:00
RESULTS_SEARCH_9_PARAMETERS_PEAKLIST_count	3769
RESULTS_SEARCH_9_PARAMETERS_PEAKLIST_filenumber	1
RESULTS_SEARCH_9_PARAMETERS_PEAKLIST_original_count	3784
RESULTS_SEARCH_9_PARAMETERS_PEAKLIST_originalfilename	E:\VeraMendes\Uni. Cat?lica Viseu\S210304\wiff\pools\S210304_Pool3_FractionA_10uLof25uL.wiff
RESULTS_SEARCH_9_PARAMETERS_PEAKLIST_partnumber	5
RESULTS_SEARCH_9_PARAMETERS_QUANT_TYPE_background_correction	FALSE
RESULTS_SEARCH_9_PARAMETERS_QUANT_TYPE_bias_correction	TRUE
RESULTS_SEARCH_9_PARAMETERS_QUANT_TYPE_keep_extreme_peptides_over_fraction	0
RESULTS_SEARCH_9_PARAMETERS_QUANT_TYPE_low_confidence_check	TRUE
RESULTS_SEARCH_9_PARAMETERS_QUANT_TYPE_low_intensity_check	TRUE
RESULTS_SEARCH_9_PARAMETERS_QUANT_TYPE_median_statistic	TRUE
RESULTS_SEARCH_9_PARAMETERS_QUANT_TYPE_mod_check	TRUE
RESULTS_SEARCH_9_PARAMETERS_QUANT_TYPE_quant_threshold	-1
RESULTS_SEARCH_9_PARAMETERS_QUANT_TYPE_quant_threshold_sn	9
RESULTS_SEARCH_9_PARAMETERS_QUANT_TYPE_separate_searches	FALSE
RESULTS_SEARCH_9_PARAMETERS_QUANT_TYPE_shared_msms_check	TRUE
RESULTS_SEARCH_9_PARAMETERS_PARAGON_METHOD_SETTINGS_UI_SAMPLE_TYPE	Identification
RESULTS_SEARCH_9_PARAMETERS_PARAGON_METHOD_SETTINGS_UI_CYS_ALKYLATION	Acrylamide
RESULTS_SEARCH_9_PARAMETERS_PARAGON_METHOD_SETTINGS_UI_DIGESTION	Trypsin
RESULTS_SEARCH_9_PARAMETERS_PARAGON_METHOD_SETTINGS_UI_SPECIAL_FACTOR	Gel-based ID
RESULTS_SEARCH_9_PARAMETERS_PARAGON_METHOD_SETTINGS_UI_INSTRUMENT	TripleTOF 6600
RESULTS_SEARCH_9_PARAMETERS_PARAGON_METHOD_SETTINGS_UI_SEARCH_EFFORT	Thorough
RESULTS_SEARCH_9_PARAMETERS_PARAGON_METHOD_SETTINGS_UI_ID_FOCUS	Biological modifications
RESULTS_SEARCH_9_PARAMETERS_PARAGON_METHOD_SETTINGS_UI_USER_NAME	LSMS_-PC\LSMS_2018
RESULTS_SEARCH_9_PARAMETERS_PARAGON_METHOD_SETTINGS_UI_MACHINE_NAME	LSMS_-PC
RESULTS_SEARCH_9_PARAMETERS_PARAGON_METHOD_SETTINGS_UI_SEARCH_ID	6.37616e+17
RESULTS_SEARCH_9_PARAMETERS_PARAGON_METHOD_SETTINGS_UI_START_TIME	2021-07-11 00:03:35
RESULTS_SEARCH_9_PARAMETERS_PARAGON_METHOD_SETTINGS_UI_MIN_UNUSED_PROTSCORE	0.0458
RESULTS_SEARCH_9_PARAMETERS_PARAGON_METHOD_SETTINGS_UI_PSPEP	TRUE
RESULTS_SEARCH_10_time_cpu	612194
RESULTS_SEARCH_10_time_duration	648719
RESULTS_SEARCH_10_version	5.0.2.5174
RESULTS_SEARCH_10_xml:id	SEARCH:2:637615586154880000_4
RESULTS_SEARCH_10_PARAMETERS_chemical_data_edited	FALSE
RESULTS_SEARCH_10_PARAMETERS_do_multiprecursor_search	TRUE
RESULTS_SEARCH_10_PARAMETERS_do_reverse_search	TRUE
RESULTS_SEARCH_10_PARAMETERS_max_quant_labels	35
RESULTS_SEARCH_10_PARAMETERS_maxresults	15
RESULTS_SEARCH_10_PARAMETERS_separate_searches	FALSE
RESULTS_SEARCH_10_PARAMETERS_MSTOLERANCE_type	dalton
RESULTS_SEARCH_10_PARAMETERS_MSTOLERANCE_value	0.05
RESULTS_SEARCH_10_PARAMETERS_MSMSTOLERANCE_type	dalton
RESULTS_SEARCH_10_PARAMETERS_MSMSTOLERANCE_value	0.1
RESULTS_SEARCH_10_PARAMETERS_MS_STANDARD_DEVIATION_type	dalton
RESULTS_SEARCH_10_PARAMETERS_MS_STANDARD_DEVIATION_value	0.0011
RESULTS_SEARCH_10_PARAMETERS_MSMS_STANDARD_DEVIATION_type	dalton
RESULTS_SEARCH_10_PARAMETERS_MSMS_STANDARD_DEVIATION_value	0.01
RESULTS_SEARCH_10_PARAMETERS_FASTA_filename	C:\AB SCIEX\ProteinPilot Data\SearchDatabases\uniprot-human-Mar2021_IS.fasta
RESULTS_SEARCH_10_PARAMETERS_AUTO_CALIBRATION_ms	TRUE
RESULTS_SEARCH_10_PARAMETERS_AUTO_CALIBRATION_msexport	FALSE
RESULTS_SEARCH_10_PARAMETERS_AUTO_CALIBRATION_msms	TRUE
RESULTS_SEARCH_10_PARAMETERS_AUTO_CALIBRATION_msmstolsdratio	2.75
RESULTS_SEARCH_10_PARAMETERS_AUTO_CALIBRATION_mstolsdratio	7
RESULTS_SEARCH_10_PARAMETERS_AUTO_CALIBRATION_squareroot	TRUE
RESULTS_SEARCH_10_PARAMETERS_AUTO_CALIBRATION_type	dalton
RESULTS_SEARCH_10_PARAMETERS_AUTO_CALIBRATION_MCP_d_s_s_f	0.0666667
RESULTS_SEARCH_10_PARAMETERS_AUTO_CALIBRATION_MCP_d_s_w_f	3
RESULTS_SEARCH_10_PARAMETERS_AUTO_CALIBRATION_MCP_m_f_r_mbc	200
RESULTS_SEARCH_10_PARAMETERS_AUTO_CALIBRATION_MCP_m_m_c	10
RESULTS_SEARCH_10_PARAMETERS_AUTO_CALIBRATION_MCP_m_m_f_s	0.25
RESULTS_SEARCH_10_PARAMETERS_AUTO_CALIBRATION_MCP_m_m_p_f	0.33
RESULTS_SEARCH_10_PARAMETERS_AUTO_CALIBRATION_MCP_m_m_p_rms_f	1
RESULTS_SEARCH_10_PARAMETERS_AUTO_CALIBRATION_MCP_m_p_t_f	1
RESULTS_SEARCH_10_PARAMETERS_AUTO_CALIBRATION_MCP_m_r_h_n_b	15
RESULTS_SEARCH_10_PARAMETERS_AUTO_CALIBRATION_MCP_m_z_n_s	99
RESULTS_SEARCH_10_PARAMETERS_AUTO_CALIBRATION_MCP_m_z_s_mn_f_r	0.0666667
RESULTS_SEARCH_10_PARAMETERS_AUTO_CALIBRATION_MCP_m_z_s_mx_f_r	0.1
RESULTS_SEARCH_10_PARAMETERS_MS_AUTO_CALIBRATION_OUT_avres	-6.7323e-11
RESULTS_SEARCH_10_PARAMETERS_MS_AUTO_CALIBRATION_OUT_c0	6.40017e-05
RESULTS_SEARCH_10_PARAMETERS_MS_AUTO_CALIBRATION_OUT_c1minus1	6.9307e-07
RESULTS_SEARCH_10_PARAMETERS_MS_AUTO_CALIBRATION_OUT_c2	0
RESULTS_SEARCH_10_PARAMETERS_MS_AUTO_CALIBRATION_OUT_file	1
RESULTS_SEARCH_10_PARAMETERS_MS_AUTO_CALIBRATION_OUT_partnumber	5
RESULTS_SEARCH_10_PARAMETERS_MS_AUTO_CALIBRATION_OUT_polyorder	1
RESULTS_SEARCH_10_PARAMETERS_MS_AUTO_CALIBRATION_OUT_sample	1
RESULTS_SEARCH_10_PARAMETERS_MS_AUTO_CALIBRATION_OUT_squareroot	TRUE
RESULTS_SEARCH_10_PARAMETERS_MSMS_AUTO_CALIBRATION_OUT_avres	-1.10965e-07
RESULTS_SEARCH_10_PARAMETERS_MSMS_AUTO_CALIBRATION_OUT_c0	6.42576e-05
RESULTS_SEARCH_10_PARAMETERS_MSMS_AUTO_CALIBRATION_OUT_c1minus1	1.4466e-07
RESULTS_SEARCH_10_PARAMETERS_MSMS_AUTO_CALIBRATION_OUT_c2	0
RESULTS_SEARCH_10_PARAMETERS_MSMS_AUTO_CALIBRATION_OUT_file	1
RESULTS_SEARCH_10_PARAMETERS_MSMS_AUTO_CALIBRATION_OUT_partnumber	5
RESULTS_SEARCH_10_PARAMETERS_MSMS_AUTO_CALIBRATION_OUT_polyorder	1
RESULTS_SEARCH_10_PARAMETERS_MSMS_AUTO_CALIBRATION_OUT_sample	1
RESULTS_SEARCH_10_PARAMETERS_MSMS_AUTO_CALIBRATION_OUT_squareroot	TRUE
RESULTS_SEARCH_10_PARAMETERS_MAX_PRECURSORS_FRAGLET	5
RESULTS_SEARCH_10_PARAMETERS_MAX_PRECURSORS_TAGLET	1
RESULTS_SEARCH_10_PARAMETERS_PRECURSORS_DR_FRAGLET	10
RESULTS_SEARCH_10_PARAMETERS_PRECURSORS_DR_TAGLET	3
RESULTS_SEARCH_10_PARAMETERS_DEFAULT_CHARGE_STATE_1_charge	2
RESULTS_SEARCH_10_PARAMETERS_DEFAULT_CHARGE_STATE_1_probability	1
RESULTS_SEARCH_10_PARAMETERS_DEFAULT_CHARGE_STATE_2_charge	3
RESULTS_SEARCH_10_PARAMETERS_DEFAULT_CHARGE_STATE_2_probability	1
RESULTS_SEARCH_10_PARAMETERS_DEFAULT_CHARGE_STATE_3_charge	4
RESULTS_SEARCH_10_PARAMETERS_DEFAULT_CHARGE_STATE_3_probability	1900-01-01
RESULTS_SEARCH_10_PARAMETERS_VERSION	5.0.2.0, 5346
RESULTS_SEARCH_10_PARAMETERS_PARAGON_VERSION	5.0.2.0, 5174
RESULTS_SEARCH_10_PARAMETERS_APPLICATION	ProteinPilot(tm) Software
RESULTS_SEARCH_10_PARAMETERS_PROGROUP_alternativedispositionmaximumfoldprobabilitydrop	100
RESULTS_SEARCH_10_PARAMETERS_PROGROUP_alternativedispositionmaximumfoldscoredrop	2
RESULTS_SEARCH_10_PARAMETERS_PROGROUP_autodiscordantpeptidethreshold	0.3
RESULTS_SEARCH_10_PARAMETERS_PROGROUP_bayesconfidencecalclulation	TRUE
RESULTS_SEARCH_10_PARAMETERS_PROGROUP_calibrateconfidence	TRUE
RESULTS_SEARCH_10_PARAMETERS_PROGROUP_compresspeptides	FALSE
RESULTS_SEARCH_10_PARAMETERS_PROGROUP_confidencepercentthresholdforexcludingothersfromquant	15
RESULTS_SEARCH_10_PARAMETERS_PROGROUP_confidencepercentthresholdforincludingselfinquant	15
RESULTS_SEARCH_10_PARAMETERS_PROGROUP_donotstoremspeaklists	FALSE
RESULTS_SEARCH_10_PARAMETERS_PROGROUP_fasta	C:\AB SCIEX\ProteinPilot Data\SearchDatabases\uniprot-human-Mar2021_IS.fasta
RESULTS_SEARCH_10_PARAMETERS_PROGROUP_featuregroupminpepconf	0.66
RESULTS_SEARCH_10_PARAMETERS_PROGROUP_featuregroupminups	0.47
RESULTS_SEARCH_10_PARAMETERS_PROGROUP_focusingintersection	4
RESULTS_SEARCH_10_PARAMETERS_PROGROUP_focusingminimummatchconfidence	0.1
RESULTS_SEARCH_10_PARAMETERS_PROGROUP_focusingminunusedprotscore	0.1
RESULTS_SEARCH_10_PARAMETERS_PROGROUP_focusingsubsetcutoff	6
RESULTS_SEARCH_10_PARAMETERS_PROGROUP_intersection	1.3
RESULTS_SEARCH_10_PARAMETERS_PROGROUP_minimummatchconfidencecutoff	0.001
RESULTS_SEARCH_10_PARAMETERS_PROGROUP_minunusedprotscore	01:05:57.120000
RESULTS_SEARCH_10_PARAMETERS_PROGROUP_subsetcutoff	2
RESULTS_SEARCH_10_PARAMETERS_PROGROUP_uniprotservicehttpssupported	TRUE
RESULTS_SEARCH_10_PARAMETERS_PROGROUP_unusedprotscorethresholdforexcludingothersfromquant	1.3
RESULTS_SEARCH_10_PARAMETERS_PEAKLIST_count	3769
RESULTS_SEARCH_10_PARAMETERS_PEAKLIST_filenumber	1
RESULTS_SEARCH_10_PARAMETERS_PEAKLIST_original_count	3784
RESULTS_SEARCH_10_PARAMETERS_PEAKLIST_originalfilename	E:\VeraMendes\Uni. Cat?lica Viseu\S210304\wiff\pools\S210304_Pool3_FractionA_10uLof25uL.wiff
RESULTS_SEARCH_10_PARAMETERS_PEAKLIST_partnumber	5
RESULTS_SEARCH_10_PARAMETERS_QUANT_TYPE_background_correction	FALSE
RESULTS_SEARCH_10_PARAMETERS_QUANT_TYPE_bias_correction	TRUE
RESULTS_SEARCH_10_PARAMETERS_QUANT_TYPE_keep_extreme_peptides_over_fraction	0
RESULTS_SEARCH_10_PARAMETERS_QUANT_TYPE_low_confidence_check	TRUE
RESULTS_SEARCH_10_PARAMETERS_QUANT_TYPE_low_intensity_check	TRUE
RESULTS_SEARCH_10_PARAMETERS_QUANT_TYPE_median_statistic	TRUE
RESULTS_SEARCH_10_PARAMETERS_QUANT_TYPE_mod_check	TRUE
RESULTS_SEARCH_10_PARAMETERS_QUANT_TYPE_quant_threshold	-1
RESULTS_SEARCH_10_PARAMETERS_QUANT_TYPE_quant_threshold_sn	9
RESULTS_SEARCH_10_PARAMETERS_QUANT_TYPE_separate_searches	FALSE
RESULTS_SEARCH_10_PARAMETERS_QUANT_TYPE_shared_msms_check	TRUE
RESULTS_SEARCH_10_PARAMETERS_PARAGON_METHOD_SETTINGS_UI_SAMPLE_TYPE	Identification
RESULTS_SEARCH_10_PARAMETERS_PARAGON_METHOD_SETTINGS_UI_CYS_ALKYLATION	Acrylamide
RESULTS_SEARCH_10_PARAMETERS_PARAGON_METHOD_SETTINGS_UI_DIGESTION	Trypsin
RESULTS_SEARCH_10_PARAMETERS_PARAGON_METHOD_SETTINGS_UI_SPECIAL_FACTOR	Gel-based ID
RESULTS_SEARCH_10_PARAMETERS_PARAGON_METHOD_SETTINGS_UI_INSTRUMENT	TripleTOF 6600
RESULTS_SEARCH_10_PARAMETERS_PARAGON_METHOD_SETTINGS_UI_SEARCH_EFFORT	Thorough
RESULTS_SEARCH_10_PARAMETERS_PARAGON_METHOD_SETTINGS_UI_ID_FOCUS	Biological modifications
RESULTS_SEARCH_10_PARAMETERS_PARAGON_METHOD_SETTINGS_UI_USER_NAME	LSMS_-PC\LSMS_2018
RESULTS_SEARCH_10_PARAMETERS_PARAGON_METHOD_SETTINGS_UI_MACHINE_NAME	LSMS_-PC
RESULTS_SEARCH_10_PARAMETERS_PARAGON_METHOD_SETTINGS_UI_SEARCH_ID	6.37616e+17
RESULTS_SEARCH_10_PARAMETERS_PARAGON_METHOD_SETTINGS_UI_START_TIME	2021-07-11 00:03:35
RESULTS_SEARCH_10_PARAMETERS_PARAGON_METHOD_SETTINGS_UI_MIN_UNUSED_PROTSCORE	0.0458
RESULTS_SEARCH_10_PARAMETERS_PARAGON_METHOD_SETTINGS_UI_PSPEP	TRUE
RESULTS_SEARCH_11_time_cpu	45255
RESULTS_SEARCH_11_time_duration	53132
RESULTS_SEARCH_11_version	5.0.2.5174
RESULTS_SEARCH_11_xml:id	SEARCH:1:637615586154880000_5
RESULTS_SEARCH_11_PARAMETERS_chemical_data_edited	FALSE
RESULTS_SEARCH_11_PARAMETERS_do_multiprecursor_search	TRUE
RESULTS_SEARCH_11_PARAMETERS_do_reverse_search	TRUE
RESULTS_SEARCH_11_PARAMETERS_max_quant_labels	35
RESULTS_SEARCH_11_PARAMETERS_maxresults	15
RESULTS_SEARCH_11_PARAMETERS_separate_searches	FALSE
RESULTS_SEARCH_11_PARAMETERS_MSTOLERANCE_type	dalton
RESULTS_SEARCH_11_PARAMETERS_MSTOLERANCE_value	0.05
RESULTS_SEARCH_11_PARAMETERS_MSMSTOLERANCE_type	dalton
RESULTS_SEARCH_11_PARAMETERS_MSMSTOLERANCE_value	0.1
RESULTS_SEARCH_11_PARAMETERS_MS_STANDARD_DEVIATION_type	dalton
RESULTS_SEARCH_11_PARAMETERS_MS_STANDARD_DEVIATION_value	0.0011
RESULTS_SEARCH_11_PARAMETERS_MSMS_STANDARD_DEVIATION_type	dalton
RESULTS_SEARCH_11_PARAMETERS_MSMS_STANDARD_DEVIATION_value	0.01
RESULTS_SEARCH_11_PARAMETERS_FASTA_filename	C:\AB SCIEX\ProteinPilot Data\SearchDatabases\uniprot-human-Mar2021_IS.fasta
RESULTS_SEARCH_11_PARAMETERS_AUTO_CALIBRATION_ms	TRUE
RESULTS_SEARCH_11_PARAMETERS_AUTO_CALIBRATION_msexport	FALSE
RESULTS_SEARCH_11_PARAMETERS_AUTO_CALIBRATION_msms	TRUE
RESULTS_SEARCH_11_PARAMETERS_AUTO_CALIBRATION_msmstolsdratio	2.75
RESULTS_SEARCH_11_PARAMETERS_AUTO_CALIBRATION_mstolsdratio	7
RESULTS_SEARCH_11_PARAMETERS_AUTO_CALIBRATION_squareroot	TRUE
RESULTS_SEARCH_11_PARAMETERS_AUTO_CALIBRATION_type	dalton
RESULTS_SEARCH_11_PARAMETERS_AUTO_CALIBRATION_MCP_d_s_s_f	0.0666667
RESULTS_SEARCH_11_PARAMETERS_AUTO_CALIBRATION_MCP_d_s_w_f	3
RESULTS_SEARCH_11_PARAMETERS_AUTO_CALIBRATION_MCP_m_f_r_mbc	200
RESULTS_SEARCH_11_PARAMETERS_AUTO_CALIBRATION_MCP_m_m_c	10
RESULTS_SEARCH_11_PARAMETERS_AUTO_CALIBRATION_MCP_m_m_f_s	0.25
RESULTS_SEARCH_11_PARAMETERS_AUTO_CALIBRATION_MCP_m_m_p_f	0.33
RESULTS_SEARCH_11_PARAMETERS_AUTO_CALIBRATION_MCP_m_m_p_rms_f	1
RESULTS_SEARCH_11_PARAMETERS_AUTO_CALIBRATION_MCP_m_p_t_f	1
RESULTS_SEARCH_11_PARAMETERS_AUTO_CALIBRATION_MCP_m_r_h_n_b	15
RESULTS_SEARCH_11_PARAMETERS_AUTO_CALIBRATION_MCP_m_z_n_s	99
RESULTS_SEARCH_11_PARAMETERS_AUTO_CALIBRATION_MCP_m_z_s_mn_f_r	0.0666667
RESULTS_SEARCH_11_PARAMETERS_AUTO_CALIBRATION_MCP_m_z_s_mx_f_r	0.1
RESULTS_SEARCH_11_PARAMETERS_MS_AUTO_CALIBRATION_OUT_avres	-1.0216e-10
RESULTS_SEARCH_11_PARAMETERS_MS_AUTO_CALIBRATION_OUT_c0	4.60954e-05
RESULTS_SEARCH_11_PARAMETERS_MS_AUTO_CALIBRATION_OUT_c1minus1	1.20277e-06
RESULTS_SEARCH_11_PARAMETERS_MS_AUTO_CALIBRATION_OUT_c2	0
RESULTS_SEARCH_11_PARAMETERS_MS_AUTO_CALIBRATION_OUT_file	1
RESULTS_SEARCH_11_PARAMETERS_MS_AUTO_CALIBRATION_OUT_partnumber	6
RESULTS_SEARCH_11_PARAMETERS_MS_AUTO_CALIBRATION_OUT_polyorder	1
RESULTS_SEARCH_11_PARAMETERS_MS_AUTO_CALIBRATION_OUT_sample	1
RESULTS_SEARCH_11_PARAMETERS_MS_AUTO_CALIBRATION_OUT_squareroot	TRUE
RESULTS_SEARCH_11_PARAMETERS_MSMS_AUTO_CALIBRATION_OUT_avres	-7.31187e-08
RESULTS_SEARCH_11_PARAMETERS_MSMS_AUTO_CALIBRATION_OUT_c0	5.39141e-05
RESULTS_SEARCH_11_PARAMETERS_MSMS_AUTO_CALIBRATION_OUT_c1minus1	3.25565e-07
RESULTS_SEARCH_11_PARAMETERS_MSMS_AUTO_CALIBRATION_OUT_c2	0
RESULTS_SEARCH_11_PARAMETERS_MSMS_AUTO_CALIBRATION_OUT_file	1
RESULTS_SEARCH_11_PARAMETERS_MSMS_AUTO_CALIBRATION_OUT_partnumber	6
RESULTS_SEARCH_11_PARAMETERS_MSMS_AUTO_CALIBRATION_OUT_polyorder	1
RESULTS_SEARCH_11_PARAMETERS_MSMS_AUTO_CALIBRATION_OUT_sample	1
RESULTS_SEARCH_11_PARAMETERS_MSMS_AUTO_CALIBRATION_OUT_squareroot	TRUE
RESULTS_SEARCH_11_PARAMETERS_MAX_PRECURSORS_FRAGLET	5
RESULTS_SEARCH_11_PARAMETERS_MAX_PRECURSORS_TAGLET	1900-01-01
RESULTS_SEARCH_11_PARAMETERS_PRECURSORS_DR_FRAGLET	10
RESULTS_SEARCH_11_PARAMETERS_PRECURSORS_DR_TAGLET	3
RESULTS_SEARCH_11_PARAMETERS_DEFAULT_CHARGE_STATE_1_charge	2
RESULTS_SEARCH_11_PARAMETERS_DEFAULT_CHARGE_STATE_1_probability	1
RESULTS_SEARCH_11_PARAMETERS_DEFAULT_CHARGE_STATE_2_charge	3
RESULTS_SEARCH_11_PARAMETERS_DEFAULT_CHARGE_STATE_2_probability	1
RESULTS_SEARCH_11_PARAMETERS_DEFAULT_CHARGE_STATE_3_charge	1900-01-04
RESULTS_SEARCH_11_PARAMETERS_DEFAULT_CHARGE_STATE_3_probability	1900-01-01
RESULTS_SEARCH_11_PARAMETERS_VERSION	5.0.2.0, 5346
RESULTS_SEARCH_11_PARAMETERS_PARAGON_VERSION	5.0.2.0, 5174
RESULTS_SEARCH_11_PARAMETERS_APPLICATION	ProteinPilot(tm) Software
RESULTS_SEARCH_11_PARAMETERS_PROGROUP_alternativedispositionmaximumfoldprobabilitydrop	100
RESULTS_SEARCH_11_PARAMETERS_PROGROUP_alternativedispositionmaximumfoldscoredrop	2
RESULTS_SEARCH_11_PARAMETERS_PROGROUP_autodiscordantpeptidethreshold	0.3
RESULTS_SEARCH_11_PARAMETERS_PROGROUP_bayesconfidencecalclulation	TRUE
RESULTS_SEARCH_11_PARAMETERS_PROGROUP_calibrateconfidence	TRUE
RESULTS_SEARCH_11_PARAMETERS_PROGROUP_compresspeptides	FALSE
RESULTS_SEARCH_11_PARAMETERS_PROGROUP_confidencepercentthresholdforexcludingothersfromquant	15
RESULTS_SEARCH_11_PARAMETERS_PROGROUP_confidencepercentthresholdforincludingselfinquant	15
RESULTS_SEARCH_11_PARAMETERS_PROGROUP_donotstoremspeaklists	FALSE
RESULTS_SEARCH_11_PARAMETERS_PROGROUP_fasta	C:\AB SCIEX\ProteinPilot Data\SearchDatabases\uniprot-human-Mar2021_IS.fasta
RESULTS_SEARCH_11_PARAMETERS_PROGROUP_featuregroupminpepconf	0.66
RESULTS_SEARCH_11_PARAMETERS_PROGROUP_featuregroupminups	0.47
RESULTS_SEARCH_11_PARAMETERS_PROGROUP_focusingintersection	4
RESULTS_SEARCH_11_PARAMETERS_PROGROUP_focusingminimummatchconfidence	0.1
RESULTS_SEARCH_11_PARAMETERS_PROGROUP_focusingminunusedprotscore	0.1
RESULTS_SEARCH_11_PARAMETERS_PROGROUP_focusingsubsetcutoff	1900-01-06
RESULTS_SEARCH_11_PARAMETERS_PROGROUP_intersection	1.3
RESULTS_SEARCH_11_PARAMETERS_PROGROUP_minimummatchconfidencecutoff	0.001
RESULTS_SEARCH_11_PARAMETERS_PROGROUP_minunusedprotscore	0.0458
RESULTS_SEARCH_11_PARAMETERS_PROGROUP_subsetcutoff	2
RESULTS_SEARCH_11_PARAMETERS_PROGROUP_uniprotservicehttpssupported	TRUE
RESULTS_SEARCH_11_PARAMETERS_PROGROUP_unusedprotscorethresholdforexcludingothersfromquant	1.3
RESULTS_SEARCH_11_PARAMETERS_PEAKLIST_count	3716
RESULTS_SEARCH_11_PARAMETERS_PEAKLIST_filenumber	1
RESULTS_SEARCH_11_PARAMETERS_PEAKLIST_original_count	3736
RESULTS_SEARCH_11_PARAMETERS_PEAKLIST_originalfilename	E:\VeraMendes\Uni. Cat?lica Viseu\S210304\wiff\pools\S210304_Pool3_FractionA_10uLof25uL.wiff
RESULTS_SEARCH_11_PARAMETERS_PEAKLIST_partnumber	6
RESULTS_SEARCH_11_PARAMETERS_QUANT_TYPE_background_correction	FALSE
RESULTS_SEARCH_11_PARAMETERS_QUANT_TYPE_bias_correction	TRUE
RESULTS_SEARCH_11_PARAMETERS_QUANT_TYPE_keep_extreme_peptides_over_fraction	0
RESULTS_SEARCH_11_PARAMETERS_QUANT_TYPE_low_confidence_check	TRUE
RESULTS_SEARCH_11_PARAMETERS_QUANT_TYPE_low_intensity_check	TRUE
RESULTS_SEARCH_11_PARAMETERS_QUANT_TYPE_median_statistic	TRUE
RESULTS_SEARCH_11_PARAMETERS_QUANT_TYPE_mod_check	TRUE
RESULTS_SEARCH_11_PARAMETERS_QUANT_TYPE_quant_threshold	-1
RESULTS_SEARCH_11_PARAMETERS_QUANT_TYPE_quant_threshold_sn	9
RESULTS_SEARCH_11_PARAMETERS_QUANT_TYPE_separate_searches	FALSE
RESULTS_SEARCH_11_PARAMETERS_QUANT_TYPE_shared_msms_check	TRUE
RESULTS_SEARCH_11_PARAMETERS_PARAGON_METHOD_SETTINGS_UI_SAMPLE_TYPE	Identification
RESULTS_SEARCH_11_PARAMETERS_PARAGON_METHOD_SETTINGS_UI_CYS_ALKYLATION	Acrylamide
RESULTS_SEARCH_11_PARAMETERS_PARAGON_METHOD_SETTINGS_UI_DIGESTION	Trypsin
RESULTS_SEARCH_11_PARAMETERS_PARAGON_METHOD_SETTINGS_UI_SPECIAL_FACTOR	Gel-based ID
RESULTS_SEARCH_11_PARAMETERS_PARAGON_METHOD_SETTINGS_UI_INSTRUMENT	TripleTOF 6600
RESULTS_SEARCH_11_PARAMETERS_PARAGON_METHOD_SETTINGS_UI_SEARCH_EFFORT	Thorough
RESULTS_SEARCH_11_PARAMETERS_PARAGON_METHOD_SETTINGS_UI_ID_FOCUS	Biological modifications
RESULTS_SEARCH_11_PARAMETERS_PARAGON_METHOD_SETTINGS_UI_USER_NAME	LSMS_-PC\LSMS_2018
RESULTS_SEARCH_11_PARAMETERS_PARAGON_METHOD_SETTINGS_UI_MACHINE_NAME	LSMS_-PC
RESULTS_SEARCH_11_PARAMETERS_PARAGON_METHOD_SETTINGS_UI_SEARCH_ID	6.37616e+17
RESULTS_SEARCH_11_PARAMETERS_PARAGON_METHOD_SETTINGS_UI_START_TIME	2021-07-11 00:03:35
RESULTS_SEARCH_11_PARAMETERS_PARAGON_METHOD_SETTINGS_UI_MIN_UNUSED_PROTSCORE	0.0458
RESULTS_SEARCH_11_PARAMETERS_PARAGON_METHOD_SETTINGS_UI_PSPEP	TRUE
RESULTS_SEARCH_12_time_cpu	507627
RESULTS_SEARCH_12_time_duration	533463
RESULTS_SEARCH_12_version	5.0.2.5174
RESULTS_SEARCH_12_xml:id	SEARCH:2:637615586154880000_5
RESULTS_SEARCH_12_PARAMETERS_chemical_data_edited	FALSE
RESULTS_SEARCH_12_PARAMETERS_do_multiprecursor_search	TRUE
RESULTS_SEARCH_12_PARAMETERS_do_reverse_search	TRUE
RESULTS_SEARCH_12_PARAMETERS_max_quant_labels	35
RESULTS_SEARCH_12_PARAMETERS_maxresults	15
RESULTS_SEARCH_12_PARAMETERS_separate_searches	FALSE
RESULTS_SEARCH_12_PARAMETERS_MSTOLERANCE_type	dalton
RESULTS_SEARCH_12_PARAMETERS_MSTOLERANCE_value	0.05
RESULTS_SEARCH_12_PARAMETERS_MSMSTOLERANCE_type	dalton
RESULTS_SEARCH_12_PARAMETERS_MSMSTOLERANCE_value	0.1
RESULTS_SEARCH_12_PARAMETERS_MS_STANDARD_DEVIATION_type	dalton
RESULTS_SEARCH_12_PARAMETERS_MS_STANDARD_DEVIATION_value	0.0011
RESULTS_SEARCH_12_PARAMETERS_MSMS_STANDARD_DEVIATION_type	dalton
RESULTS_SEARCH_12_PARAMETERS_MSMS_STANDARD_DEVIATION_value	0.01
RESULTS_SEARCH_12_PARAMETERS_FASTA_filename	C:\AB SCIEX\ProteinPilot Data\SearchDatabases\uniprot-human-Mar2021_IS.fasta
RESULTS_SEARCH_12_PARAMETERS_AUTO_CALIBRATION_ms	TRUE
RESULTS_SEARCH_12_PARAMETERS_AUTO_CALIBRATION_msexport	FALSE
RESULTS_SEARCH_12_PARAMETERS_AUTO_CALIBRATION_msms	TRUE
RESULTS_SEARCH_12_PARAMETERS_AUTO_CALIBRATION_msmstolsdratio	2.75
RESULTS_SEARCH_12_PARAMETERS_AUTO_CALIBRATION_mstolsdratio	7
RESULTS_SEARCH_12_PARAMETERS_AUTO_CALIBRATION_squareroot	TRUE
RESULTS_SEARCH_12_PARAMETERS_AUTO_CALIBRATION_type	dalton
RESULTS_SEARCH_12_PARAMETERS_AUTO_CALIBRATION_MCP_d_s_s_f	0.0666667
RESULTS_SEARCH_12_PARAMETERS_AUTO_CALIBRATION_MCP_d_s_w_f	3
RESULTS_SEARCH_12_PARAMETERS_AUTO_CALIBRATION_MCP_m_f_r_mbc	200
RESULTS_SEARCH_12_PARAMETERS_AUTO_CALIBRATION_MCP_m_m_c	10
RESULTS_SEARCH_12_PARAMETERS_AUTO_CALIBRATION_MCP_m_m_f_s	0.25
RESULTS_SEARCH_12_PARAMETERS_AUTO_CALIBRATION_MCP_m_m_p_f	0.33
RESULTS_SEARCH_12_PARAMETERS_AUTO_CALIBRATION_MCP_m_m_p_rms_f	1
RESULTS_SEARCH_12_PARAMETERS_AUTO_CALIBRATION_MCP_m_p_t_f	1
RESULTS_SEARCH_12_PARAMETERS_AUTO_CALIBRATION_MCP_m_r_h_n_b	15
RESULTS_SEARCH_12_PARAMETERS_AUTO_CALIBRATION_MCP_m_z_n_s	99
RESULTS_SEARCH_12_PARAMETERS_AUTO_CALIBRATION_MCP_m_z_s_mn_f_r	0.0666667
RESULTS_SEARCH_12_PARAMETERS_AUTO_CALIBRATION_MCP_m_z_s_mx_f_r	0.1
RESULTS_SEARCH_12_PARAMETERS_MS_AUTO_CALIBRATION_OUT_avres	-1.0216e-10
RESULTS_SEARCH_12_PARAMETERS_MS_AUTO_CALIBRATION_OUT_c0	4.60954e-05
RESULTS_SEARCH_12_PARAMETERS_MS_AUTO_CALIBRATION_OUT_c1minus1	1.20277e-06
RESULTS_SEARCH_12_PARAMETERS_MS_AUTO_CALIBRATION_OUT_c2	0
RESULTS_SEARCH_12_PARAMETERS_MS_AUTO_CALIBRATION_OUT_file	1
RESULTS_SEARCH_12_PARAMETERS_MS_AUTO_CALIBRATION_OUT_partnumber	6
RESULTS_SEARCH_12_PARAMETERS_MS_AUTO_CALIBRATION_OUT_polyorder	1
RESULTS_SEARCH_12_PARAMETERS_MS_AUTO_CALIBRATION_OUT_sample	1
RESULTS_SEARCH_12_PARAMETERS_MS_AUTO_CALIBRATION_OUT_squareroot	TRUE
RESULTS_SEARCH_12_PARAMETERS_MSMS_AUTO_CALIBRATION_OUT_avres	-7.31187e-08
RESULTS_SEARCH_12_PARAMETERS_MSMS_AUTO_CALIBRATION_OUT_c0	5.39141e-05
RESULTS_SEARCH_12_PARAMETERS_MSMS_AUTO_CALIBRATION_OUT_c1minus1	3.25565e-07
RESULTS_SEARCH_12_PARAMETERS_MSMS_AUTO_CALIBRATION_OUT_c2	0
RESULTS_SEARCH_12_PARAMETERS_MSMS_AUTO_CALIBRATION_OUT_file	1
RESULTS_SEARCH_12_PARAMETERS_MSMS_AUTO_CALIBRATION_OUT_partnumber	6
RESULTS_SEARCH_12_PARAMETERS_MSMS_AUTO_CALIBRATION_OUT_polyorder	1900-01-01
RESULTS_SEARCH_12_PARAMETERS_MSMS_AUTO_CALIBRATION_OUT_sample	1
RESULTS_SEARCH_12_PARAMETERS_MSMS_AUTO_CALIBRATION_OUT_squareroot	TRUE
RESULTS_SEARCH_12_PARAMETERS_MAX_PRECURSORS_FRAGLET	5
RESULTS_SEARCH_12_PARAMETERS_MAX_PRECURSORS_TAGLET	1
RESULTS_SEARCH_12_PARAMETERS_PRECURSORS_DR_FRAGLET	10
RESULTS_SEARCH_12_PARAMETERS_PRECURSORS_DR_TAGLET	3
RESULTS_SEARCH_12_PARAMETERS_DEFAULT_CHARGE_STATE_1_charge	2
RESULTS_SEARCH_12_PARAMETERS_DEFAULT_CHARGE_STATE_1_probability	1
RESULTS_SEARCH_12_PARAMETERS_DEFAULT_CHARGE_STATE_2_charge	3
RESULTS_SEARCH_12_PARAMETERS_DEFAULT_CHARGE_STATE_2_probability	1
RESULTS_SEARCH_12_PARAMETERS_DEFAULT_CHARGE_STATE_3_charge	4
RESULTS_SEARCH_12_PARAMETERS_DEFAULT_CHARGE_STATE_3_probability	1
RESULTS_SEARCH_12_PARAMETERS_VERSION	5.0.2.0, 5346
RESULTS_SEARCH_12_PARAMETERS_PARAGON_VERSION	5.0.2.0, 5174
RESULTS_SEARCH_12_PARAMETERS_APPLICATION	ProteinPilot(tm) Software
RESULTS_SEARCH_12_PARAMETERS_PROGROUP_alternativedispositionmaximumfoldprobabilitydrop	100
RESULTS_SEARCH_12_PARAMETERS_PROGROUP_alternativedispositionmaximumfoldscoredrop	2
RESULTS_SEARCH_12_PARAMETERS_PROGROUP_autodiscordantpeptidethreshold	0.3
RESULTS_SEARCH_12_PARAMETERS_PROGROUP_bayesconfidencecalclulation	TRUE
RESULTS_SEARCH_12_PARAMETERS_PROGROUP_calibrateconfidence	TRUE
RESULTS_SEARCH_12_PARAMETERS_PROGROUP_compresspeptides	FALSE
RESULTS_SEARCH_12_PARAMETERS_PROGROUP_confidencepercentthresholdforexcludingothersfromquant	15
RESULTS_SEARCH_12_PARAMETERS_PROGROUP_confidencepercentthresholdforincludingselfinquant	15
RESULTS_SEARCH_12_PARAMETERS_PROGROUP_donotstoremspeaklists	FALSE
RESULTS_SEARCH_12_PARAMETERS_PROGROUP_fasta	C:\AB SCIEX\ProteinPilot Data\SearchDatabases\uniprot-human-Mar2021_IS.fasta
RESULTS_SEARCH_12_PARAMETERS_PROGROUP_featuregroupminpepconf	0.66
RESULTS_SEARCH_12_PARAMETERS_PROGROUP_featuregroupminups	0.47
RESULTS_SEARCH_12_PARAMETERS_PROGROUP_focusingintersection	1900-01-04
RESULTS_SEARCH_12_PARAMETERS_PROGROUP_focusingminimummatchconfidence	0.1
RESULTS_SEARCH_12_PARAMETERS_PROGROUP_focusingminunusedprotscore	0.1
RESULTS_SEARCH_12_PARAMETERS_PROGROUP_focusingsubsetcutoff	6
RESULTS_SEARCH_12_PARAMETERS_PROGROUP_intersection	1.3
RESULTS_SEARCH_12_PARAMETERS_PROGROUP_minimummatchconfidencecutoff	0.001
RESULTS_SEARCH_12_PARAMETERS_PROGROUP_minunusedprotscore	0.0458
RESULTS_SEARCH_12_PARAMETERS_PROGROUP_subsetcutoff	2
RESULTS_SEARCH_12_PARAMETERS_PROGROUP_uniprotservicehttpssupported	TRUE
RESULTS_SEARCH_12_PARAMETERS_PROGROUP_unusedprotscorethresholdforexcludingothersfromquant	1.3
RESULTS_SEARCH_12_PARAMETERS_PEAKLIST_count	3716
RESULTS_SEARCH_12_PARAMETERS_PEAKLIST_filenumber	1
RESULTS_SEARCH_12_PARAMETERS_PEAKLIST_original_count	3736
RESULTS_SEARCH_12_PARAMETERS_PEAKLIST_originalfilename	E:\VeraMendes\Uni. Cat?lica Viseu\S210304\wiff\pools\S210304_Pool3_FractionA_10uLof25uL.wiff
RESULTS_SEARCH_12_PARAMETERS_PEAKLIST_partnumber	6
RESULTS_SEARCH_12_PARAMETERS_QUANT_TYPE_background_correction	FALSE
RESULTS_SEARCH_12_PARAMETERS_QUANT_TYPE_bias_correction	TRUE
RESULTS_SEARCH_12_PARAMETERS_QUANT_TYPE_keep_extreme_peptides_over_fraction	0
RESULTS_SEARCH_12_PARAMETERS_QUANT_TYPE_low_confidence_check	TRUE
RESULTS_SEARCH_12_PARAMETERS_QUANT_TYPE_low_intensity_check	TRUE
RESULTS_SEARCH_12_PARAMETERS_QUANT_TYPE_median_statistic	TRUE
RESULTS_SEARCH_12_PARAMETERS_QUANT_TYPE_mod_check	TRUE
RESULTS_SEARCH_12_PARAMETERS_QUANT_TYPE_quant_threshold	-1
RESULTS_SEARCH_12_PARAMETERS_QUANT_TYPE_quant_threshold_sn	9
RESULTS_SEARCH_12_PARAMETERS_QUANT_TYPE_separate_searches	FALSE
RESULTS_SEARCH_12_PARAMETERS_QUANT_TYPE_shared_msms_check	TRUE
RESULTS_SEARCH_12_PARAMETERS_PARAGON_METHOD_SETTINGS_UI_SAMPLE_TYPE	Identification
RESULTS_SEARCH_12_PARAMETERS_PARAGON_METHOD_SETTINGS_UI_CYS_ALKYLATION	Acrylamide
RESULTS_SEARCH_12_PARAMETERS_PARAGON_METHOD_SETTINGS_UI_DIGESTION	Trypsin
RESULTS_SEARCH_12_PARAMETERS_PARAGON_METHOD_SETTINGS_UI_SPECIAL_FACTOR	Gel-based ID
RESULTS_SEARCH_12_PARAMETERS_PARAGON_METHOD_SETTINGS_UI_INSTRUMENT	TripleTOF 6600
RESULTS_SEARCH_12_PARAMETERS_PARAGON_METHOD_SETTINGS_UI_SEARCH_EFFORT	Thorough
RESULTS_SEARCH_12_PARAMETERS_PARAGON_METHOD_SETTINGS_UI_ID_FOCUS	Biological modifications
RESULTS_SEARCH_12_PARAMETERS_PARAGON_METHOD_SETTINGS_UI_USER_NAME	LSMS_-PC\LSMS_2018
RESULTS_SEARCH_12_PARAMETERS_PARAGON_METHOD_SETTINGS_UI_MACHINE_NAME	LSMS_-PC
RESULTS_SEARCH_12_PARAMETERS_PARAGON_METHOD_SETTINGS_UI_SEARCH_ID	6.37616e+17
RESULTS_SEARCH_12_PARAMETERS_PARAGON_METHOD_SETTINGS_UI_START_TIME	2021-07-11 00:03:35
RESULTS_SEARCH_12_PARAMETERS_PARAGON_METHOD_SETTINGS_UI_MIN_UNUSED_PROTSCORE	0.0458
RESULTS_SEARCH_12_PARAMETERS_PARAGON_METHOD_SETTINGS_UI_PSPEP	TRUE
RESULTS_SEARCH_13_time_cpu	17737
RESULTS_SEARCH_13_time_duration	21416
RESULTS_SEARCH_13_version	5.0.2.5174
RESULTS_SEARCH_13_xml:id	SEARCH:1:637615586154880000_6
RESULTS_SEARCH_13_PARAMETERS_chemical_data_edited	FALSE
RESULTS_SEARCH_13_PARAMETERS_do_multiprecursor_search	TRUE
RESULTS_SEARCH_13_PARAMETERS_do_reverse_search	TRUE
RESULTS_SEARCH_13_PARAMETERS_max_quant_labels	35
RESULTS_SEARCH_13_PARAMETERS_maxresults	15
RESULTS_SEARCH_13_PARAMETERS_separate_searches	FALSE
RESULTS_SEARCH_13_PARAMETERS_MSTOLERANCE_type	dalton
RESULTS_SEARCH_13_PARAMETERS_MSTOLERANCE_value	0.05
RESULTS_SEARCH_13_PARAMETERS_MSMSTOLERANCE_type	dalton
RESULTS_SEARCH_13_PARAMETERS_MSMSTOLERANCE_value	0.1
RESULTS_SEARCH_13_PARAMETERS_MS_STANDARD_DEVIATION_type	dalton
RESULTS_SEARCH_13_PARAMETERS_MS_STANDARD_DEVIATION_value	0.0011
RESULTS_SEARCH_13_PARAMETERS_MSMS_STANDARD_DEVIATION_type	dalton
RESULTS_SEARCH_13_PARAMETERS_MSMS_STANDARD_DEVIATION_value	0.01
RESULTS_SEARCH_13_PARAMETERS_FASTA_filename	C:\AB SCIEX\ProteinPilot Data\SearchDatabases\uniprot-human-Mar2021_IS.fasta
RESULTS_SEARCH_13_PARAMETERS_AUTO_CALIBRATION_ms	TRUE
RESULTS_SEARCH_13_PARAMETERS_AUTO_CALIBRATION_msexport	FALSE
RESULTS_SEARCH_13_PARAMETERS_AUTO_CALIBRATION_msms	TRUE
RESULTS_SEARCH_13_PARAMETERS_AUTO_CALIBRATION_msmstolsdratio	2.75
RESULTS_SEARCH_13_PARAMETERS_AUTO_CALIBRATION_mstolsdratio	7
RESULTS_SEARCH_13_PARAMETERS_AUTO_CALIBRATION_squareroot	TRUE
RESULTS_SEARCH_13_PARAMETERS_AUTO_CALIBRATION_type	dalton
RESULTS_SEARCH_13_PARAMETERS_AUTO_CALIBRATION_MCP_d_s_s_f	0.0666667
RESULTS_SEARCH_13_PARAMETERS_AUTO_CALIBRATION_MCP_d_s_w_f	3
RESULTS_SEARCH_13_PARAMETERS_AUTO_CALIBRATION_MCP_m_f_r_mbc	200
RESULTS_SEARCH_13_PARAMETERS_AUTO_CALIBRATION_MCP_m_m_c	10
RESULTS_SEARCH_13_PARAMETERS_AUTO_CALIBRATION_MCP_m_m_f_s	0.25
RESULTS_SEARCH_13_PARAMETERS_AUTO_CALIBRATION_MCP_m_m_p_f	0.33
RESULTS_SEARCH_13_PARAMETERS_AUTO_CALIBRATION_MCP_m_m_p_rms_f	1
RESULTS_SEARCH_13_PARAMETERS_AUTO_CALIBRATION_MCP_m_p_t_f	1
RESULTS_SEARCH_13_PARAMETERS_AUTO_CALIBRATION_MCP_m_r_h_n_b	15
RESULTS_SEARCH_13_PARAMETERS_AUTO_CALIBRATION_MCP_m_z_n_s	99
RESULTS_SEARCH_13_PARAMETERS_AUTO_CALIBRATION_MCP_m_z_s_mn_f_r	0.0666667
RESULTS_SEARCH_13_PARAMETERS_AUTO_CALIBRATION_MCP_m_z_s_mx_f_r	0.1
RESULTS_SEARCH_13_PARAMETERS_MS_AUTO_CALIBRATION_OUT_avres	-2.66907e-08
RESULTS_SEARCH_13_PARAMETERS_MS_AUTO_CALIBRATION_OUT_c0	0.000129621
RESULTS_SEARCH_13_PARAMETERS_MS_AUTO_CALIBRATION_OUT_c1minus1	1.1315e-06
RESULTS_SEARCH_13_PARAMETERS_MS_AUTO_CALIBRATION_OUT_c2	0
RESULTS_SEARCH_13_PARAMETERS_MS_AUTO_CALIBRATION_OUT_file	2
RESULTS_SEARCH_13_PARAMETERS_MS_AUTO_CALIBRATION_OUT_partnumber	7
RESULTS_SEARCH_13_PARAMETERS_MS_AUTO_CALIBRATION_OUT_polyorder	1
RESULTS_SEARCH_13_PARAMETERS_MS_AUTO_CALIBRATION_OUT_sample	1
RESULTS_SEARCH_13_PARAMETERS_MS_AUTO_CALIBRATION_OUT_squareroot	TRUE
RESULTS_SEARCH_13_PARAMETERS_MSMS_AUTO_CALIBRATION_OUT_avres	-1.0726e-07
RESULTS_SEARCH_13_PARAMETERS_MSMS_AUTO_CALIBRATION_OUT_c0	0.000134188
RESULTS_SEARCH_13_PARAMETERS_MSMS_AUTO_CALIBRATION_OUT_c1minus1	2.38428e-07
RESULTS_SEARCH_13_PARAMETERS_MSMS_AUTO_CALIBRATION_OUT_c2	0
RESULTS_SEARCH_13_PARAMETERS_MSMS_AUTO_CALIBRATION_OUT_file	2
RESULTS_SEARCH_13_PARAMETERS_MSMS_AUTO_CALIBRATION_OUT_partnumber	7
RESULTS_SEARCH_13_PARAMETERS_MSMS_AUTO_CALIBRATION_OUT_polyorder	1
RESULTS_SEARCH_13_PARAMETERS_MSMS_AUTO_CALIBRATION_OUT_sample	1
RESULTS_SEARCH_13_PARAMETERS_MSMS_AUTO_CALIBRATION_OUT_squareroot	TRUE
RESULTS_SEARCH_13_PARAMETERS_MAX_PRECURSORS_FRAGLET	5
RESULTS_SEARCH_13_PARAMETERS_MAX_PRECURSORS_TAGLET	1
RESULTS_SEARCH_13_PARAMETERS_PRECURSORS_DR_FRAGLET	10
RESULTS_SEARCH_13_PARAMETERS_PRECURSORS_DR_TAGLET	3
RESULTS_SEARCH_13_PARAMETERS_DEFAULT_CHARGE_STATE_1_charge	2
RESULTS_SEARCH_13_PARAMETERS_DEFAULT_CHARGE_STATE_1_probability	1
RESULTS_SEARCH_13_PARAMETERS_DEFAULT_CHARGE_STATE_2_charge	3
RESULTS_SEARCH_13_PARAMETERS_DEFAULT_CHARGE_STATE_2_probability	1
RESULTS_SEARCH_13_PARAMETERS_DEFAULT_CHARGE_STATE_3_charge	4
RESULTS_SEARCH_13_PARAMETERS_DEFAULT_CHARGE_STATE_3_probability	1
RESULTS_SEARCH_13_PARAMETERS_VERSION	5.0.2.0, 5346
RESULTS_SEARCH_13_PARAMETERS_PARAGON_VERSION	5.0.2.0, 5174
RESULTS_SEARCH_13_PARAMETERS_APPLICATION	ProteinPilot(tm) Software
RESULTS_SEARCH_13_PARAMETERS_PROGROUP_alternativedispositionmaximumfoldprobabilitydrop	100
RESULTS_SEARCH_13_PARAMETERS_PROGROUP_alternativedispositionmaximumfoldscoredrop	2
RESULTS_SEARCH_13_PARAMETERS_PROGROUP_autodiscordantpeptidethreshold	0.3
RESULTS_SEARCH_13_PARAMETERS_PROGROUP_bayesconfidencecalclulation	TRUE
RESULTS_SEARCH_13_PARAMETERS_PROGROUP_calibrateconfidence	TRUE
RESULTS_SEARCH_13_PARAMETERS_PROGROUP_compresspeptides	FALSE
RESULTS_SEARCH_13_PARAMETERS_PROGROUP_confidencepercentthresholdforexcludingothersfromquant	15
RESULTS_SEARCH_13_PARAMETERS_PROGROUP_confidencepercentthresholdforincludingselfinquant	15
RESULTS_SEARCH_13_PARAMETERS_PROGROUP_donotstoremspeaklists	FALSE
RESULTS_SEARCH_13_PARAMETERS_PROGROUP_fasta	C:\AB SCIEX\ProteinPilot Data\SearchDatabases\uniprot-human-Mar2021_IS.fasta
RESULTS_SEARCH_13_PARAMETERS_PROGROUP_featuregroupminpepconf	0.66
RESULTS_SEARCH_13_PARAMETERS_PROGROUP_featuregroupminups	0.47
RESULTS_SEARCH_13_PARAMETERS_PROGROUP_focusingintersection	4
RESULTS_SEARCH_13_PARAMETERS_PROGROUP_focusingminimummatchconfidence	0.1
RESULTS_SEARCH_13_PARAMETERS_PROGROUP_focusingminunusedprotscore	0.1
RESULTS_SEARCH_13_PARAMETERS_PROGROUP_focusingsubsetcutoff	6
RESULTS_SEARCH_13_PARAMETERS_PROGROUP_intersection	1.3
RESULTS_SEARCH_13_PARAMETERS_PROGROUP_minimummatchconfidencecutoff	0.001
RESULTS_SEARCH_13_PARAMETERS_PROGROUP_minunusedprotscore	0.0458
RESULTS_SEARCH_13_PARAMETERS_PROGROUP_subsetcutoff	2
RESULTS_SEARCH_13_PARAMETERS_PROGROUP_uniprotservicehttpssupported	TRUE
RESULTS_SEARCH_13_PARAMETERS_PROGROUP_unusedprotscorethresholdforexcludingothersfromquant	1.3
RESULTS_SEARCH_13_PARAMETERS_PEAKLIST_count	3496
RESULTS_SEARCH_13_PARAMETERS_PEAKLIST_filenumber	2
RESULTS_SEARCH_13_PARAMETERS_PEAKLIST_original_count	3520
RESULTS_SEARCH_13_PARAMETERS_PEAKLIST_originalfilename	E:\VeraMendes\Uni. Cat?lica Viseu\S210304\wiff\pools\S210304_Pool3_FractionB_10uLof25uL.wiff
RESULTS_SEARCH_13_PARAMETERS_PEAKLIST_partnumber	7
RESULTS_SEARCH_13_PARAMETERS_QUANT_TYPE_background_correction	FALSE
RESULTS_SEARCH_13_PARAMETERS_QUANT_TYPE_bias_correction	TRUE
RESULTS_SEARCH_13_PARAMETERS_QUANT_TYPE_keep_extreme_peptides_over_fraction	0
RESULTS_SEARCH_13_PARAMETERS_QUANT_TYPE_low_confidence_check	TRUE
RESULTS_SEARCH_13_PARAMETERS_QUANT_TYPE_low_intensity_check	TRUE
RESULTS_SEARCH_13_PARAMETERS_QUANT_TYPE_median_statistic	TRUE
RESULTS_SEARCH_13_PARAMETERS_QUANT_TYPE_mod_check	TRUE
RESULTS_SEARCH_13_PARAMETERS_QUANT_TYPE_quant_threshold	-1
RESULTS_SEARCH_13_PARAMETERS_QUANT_TYPE_quant_threshold_sn	1900-01-09
RESULTS_SEARCH_13_PARAMETERS_QUANT_TYPE_separate_searches	FALSE
RESULTS_SEARCH_13_PARAMETERS_QUANT_TYPE_shared_msms_check	TRUE
RESULTS_SEARCH_13_PARAMETERS_PARAGON_METHOD_SETTINGS_UI_SAMPLE_TYPE	Identification
RESULTS_SEARCH_13_PARAMETERS_PARAGON_METHOD_SETTINGS_UI_CYS_ALKYLATION	Acrylamide
RESULTS_SEARCH_13_PARAMETERS_PARAGON_METHOD_SETTINGS_UI_DIGESTION	Trypsin
RESULTS_SEARCH_13_PARAMETERS_PARAGON_METHOD_SETTINGS_UI_SPECIAL_FACTOR	Gel-based ID
RESULTS_SEARCH_13_PARAMETERS_PARAGON_METHOD_SETTINGS_UI_INSTRUMENT	TripleTOF 6600
RESULTS_SEARCH_13_PARAMETERS_PARAGON_METHOD_SETTINGS_UI_SEARCH_EFFORT	Thorough
RESULTS_SEARCH_13_PARAMETERS_PARAGON_METHOD_SETTINGS_UI_ID_FOCUS	Biological modifications
RESULTS_SEARCH_13_PARAMETERS_PARAGON_METHOD_SETTINGS_UI_USER_NAME	LSMS_-PC\LSMS_2018
RESULTS_SEARCH_13_PARAMETERS_PARAGON_METHOD_SETTINGS_UI_MACHINE_NAME	LSMS_-PC
RESULTS_SEARCH_13_PARAMETERS_PARAGON_METHOD_SETTINGS_UI_SEARCH_ID	6.37616e+17
RESULTS_SEARCH_13_PARAMETERS_PARAGON_METHOD_SETTINGS_UI_START_TIME	2021-07-11 00:03:35
RESULTS_SEARCH_13_PARAMETERS_PARAGON_METHOD_SETTINGS_UI_MIN_UNUSED_PROTSCORE	0.0458
RESULTS_SEARCH_13_PARAMETERS_PARAGON_METHOD_SETTINGS_UI_PSPEP	TRUE
RESULTS_SEARCH_14_time_cpu	93709
RESULTS_SEARCH_14_time_duration	98045
RESULTS_SEARCH_14_version	5.0.2.5174
RESULTS_SEARCH_14_xml:id	SEARCH:2:637615586154880000_6
RESULTS_SEARCH_14_PARAMETERS_chemical_data_edited	FALSE
RESULTS_SEARCH_14_PARAMETERS_do_multiprecursor_search	TRUE
RESULTS_SEARCH_14_PARAMETERS_do_reverse_search	TRUE
RESULTS_SEARCH_14_PARAMETERS_max_quant_labels	35
RESULTS_SEARCH_14_PARAMETERS_maxresults	15
RESULTS_SEARCH_14_PARAMETERS_separate_searches	FALSE
RESULTS_SEARCH_14_PARAMETERS_MSTOLERANCE_type	dalton
RESULTS_SEARCH_14_PARAMETERS_MSTOLERANCE_value	0.05
RESULTS_SEARCH_14_PARAMETERS_MSMSTOLERANCE_type	dalton
RESULTS_SEARCH_14_PARAMETERS_MSMSTOLERANCE_value	0.1
RESULTS_SEARCH_14_PARAMETERS_MS_STANDARD_DEVIATION_type	dalton
RESULTS_SEARCH_14_PARAMETERS_MS_STANDARD_DEVIATION_value	0.0011
RESULTS_SEARCH_14_PARAMETERS_MSMS_STANDARD_DEVIATION_type	dalton
RESULTS_SEARCH_14_PARAMETERS_MSMS_STANDARD_DEVIATION_value	0.01
RESULTS_SEARCH_14_PARAMETERS_FASTA_filename	C:\AB SCIEX\ProteinPilot Data\SearchDatabases\uniprot-human-Mar2021_IS.fasta
RESULTS_SEARCH_14_PARAMETERS_AUTO_CALIBRATION_ms	TRUE
RESULTS_SEARCH_14_PARAMETERS_AUTO_CALIBRATION_msexport	FALSE
RESULTS_SEARCH_14_PARAMETERS_AUTO_CALIBRATION_msms	TRUE
RESULTS_SEARCH_14_PARAMETERS_AUTO_CALIBRATION_msmstolsdratio	2.75
RESULTS_SEARCH_14_PARAMETERS_AUTO_CALIBRATION_mstolsdratio	7
RESULTS_SEARCH_14_PARAMETERS_AUTO_CALIBRATION_squareroot	TRUE
RESULTS_SEARCH_14_PARAMETERS_AUTO_CALIBRATION_type	dalton
RESULTS_SEARCH_14_PARAMETERS_AUTO_CALIBRATION_MCP_d_s_s_f	0.0666667
RESULTS_SEARCH_14_PARAMETERS_AUTO_CALIBRATION_MCP_d_s_w_f	3
RESULTS_SEARCH_14_PARAMETERS_AUTO_CALIBRATION_MCP_m_f_r_mbc	200
RESULTS_SEARCH_14_PARAMETERS_AUTO_CALIBRATION_MCP_m_m_c	10
RESULTS_SEARCH_14_PARAMETERS_AUTO_CALIBRATION_MCP_m_m_f_s	0.25
RESULTS_SEARCH_14_PARAMETERS_AUTO_CALIBRATION_MCP_m_m_p_f	0.33
RESULTS_SEARCH_14_PARAMETERS_AUTO_CALIBRATION_MCP_m_m_p_rms_f	1
RESULTS_SEARCH_14_PARAMETERS_AUTO_CALIBRATION_MCP_m_p_t_f	1
RESULTS_SEARCH_14_PARAMETERS_AUTO_CALIBRATION_MCP_m_r_h_n_b	15
RESULTS_SEARCH_14_PARAMETERS_AUTO_CALIBRATION_MCP_m_z_n_s	99
RESULTS_SEARCH_14_PARAMETERS_AUTO_CALIBRATION_MCP_m_z_s_mn_f_r	0.0666667
RESULTS_SEARCH_14_PARAMETERS_AUTO_CALIBRATION_MCP_m_z_s_mx_f_r	0.1
RESULTS_SEARCH_14_PARAMETERS_MS_AUTO_CALIBRATION_OUT_avres	-2.66907e-08
RESULTS_SEARCH_14_PARAMETERS_MS_AUTO_CALIBRATION_OUT_c0	0.000129621
RESULTS_SEARCH_14_PARAMETERS_MS_AUTO_CALIBRATION_OUT_c1minus1	1.1315e-06
RESULTS_SEARCH_14_PARAMETERS_MS_AUTO_CALIBRATION_OUT_c2	0
RESULTS_SEARCH_14_PARAMETERS_MS_AUTO_CALIBRATION_OUT_file	2
RESULTS_SEARCH_14_PARAMETERS_MS_AUTO_CALIBRATION_OUT_partnumber	7
RESULTS_SEARCH_14_PARAMETERS_MS_AUTO_CALIBRATION_OUT_polyorder	1
RESULTS_SEARCH_14_PARAMETERS_MS_AUTO_CALIBRATION_OUT_sample	1
RESULTS_SEARCH_14_PARAMETERS_MS_AUTO_CALIBRATION_OUT_squareroot	TRUE
RESULTS_SEARCH_14_PARAMETERS_MSMS_AUTO_CALIBRATION_OUT_avres	-1.0726e-07
RESULTS_SEARCH_14_PARAMETERS_MSMS_AUTO_CALIBRATION_OUT_c0	0.000134188
RESULTS_SEARCH_14_PARAMETERS_MSMS_AUTO_CALIBRATION_OUT_c1minus1	2.38428e-07
RESULTS_SEARCH_14_PARAMETERS_MSMS_AUTO_CALIBRATION_OUT_c2	0
RESULTS_SEARCH_14_PARAMETERS_MSMS_AUTO_CALIBRATION_OUT_file	2
RESULTS_SEARCH_14_PARAMETERS_MSMS_AUTO_CALIBRATION_OUT_partnumber	7
RESULTS_SEARCH_14_PARAMETERS_MSMS_AUTO_CALIBRATION_OUT_polyorder	1
RESULTS_SEARCH_14_PARAMETERS_MSMS_AUTO_CALIBRATION_OUT_sample	1
RESULTS_SEARCH_14_PARAMETERS_MSMS_AUTO_CALIBRATION_OUT_squareroot	TRUE
RESULTS_SEARCH_14_PARAMETERS_MAX_PRECURSORS_FRAGLET	5
RESULTS_SEARCH_14_PARAMETERS_MAX_PRECURSORS_TAGLET	1
RESULTS_SEARCH_14_PARAMETERS_PRECURSORS_DR_FRAGLET	10
RESULTS_SEARCH_14_PARAMETERS_PRECURSORS_DR_TAGLET	3
RESULTS_SEARCH_14_PARAMETERS_DEFAULT_CHARGE_STATE_1_charge	2
RESULTS_SEARCH_14_PARAMETERS_DEFAULT_CHARGE_STATE_1_probability	1
RESULTS_SEARCH_14_PARAMETERS_DEFAULT_CHARGE_STATE_2_charge	3
RESULTS_SEARCH_14_PARAMETERS_DEFAULT_CHARGE_STATE_2_probability	1
RESULTS_SEARCH_14_PARAMETERS_DEFAULT_CHARGE_STATE_3_charge	4
RESULTS_SEARCH_14_PARAMETERS_DEFAULT_CHARGE_STATE_3_probability	1
RESULTS_SEARCH_14_PARAMETERS_VERSION	5.0.2.0, 5346
RESULTS_SEARCH_14_PARAMETERS_PARAGON_VERSION	5.0.2.0, 5174
RESULTS_SEARCH_14_PARAMETERS_APPLICATION	ProteinPilot(tm) Software
RESULTS_SEARCH_14_PARAMETERS_PROGROUP_alternativedispositionmaximumfoldprobabilitydrop	100
RESULTS_SEARCH_14_PARAMETERS_PROGROUP_alternativedispositionmaximumfoldscoredrop	2
RESULTS_SEARCH_14_PARAMETERS_PROGROUP_autodiscordantpeptidethreshold	07:12:00
RESULTS_SEARCH_14_PARAMETERS_PROGROUP_bayesconfidencecalclulation	TRUE
RESULTS_SEARCH_14_PARAMETERS_PROGROUP_calibrateconfidence	TRUE
RESULTS_SEARCH_14_PARAMETERS_PROGROUP_compresspeptides	FALSE
RESULTS_SEARCH_14_PARAMETERS_PROGROUP_confidencepercentthresholdforexcludingothersfromquant	1900-01-15
RESULTS_SEARCH_14_PARAMETERS_PROGROUP_confidencepercentthresholdforincludingselfinquant	15
RESULTS_SEARCH_14_PARAMETERS_PROGROUP_donotstoremspeaklists	FALSE
RESULTS_SEARCH_14_PARAMETERS_PROGROUP_fasta	C:\AB SCIEX\ProteinPilot Data\SearchDatabases\uniprot-human-Mar2021_IS.fasta
RESULTS_SEARCH_14_PARAMETERS_PROGROUP_featuregroupminpepconf	0.66
RESULTS_SEARCH_14_PARAMETERS_PROGROUP_featuregroupminups	11:16:48
RESULTS_SEARCH_14_PARAMETERS_PROGROUP_focusingintersection	1900-01-04
RESULTS_SEARCH_14_PARAMETERS_PROGROUP_focusingminimummatchconfidence	0.1
RESULTS_SEARCH_14_PARAMETERS_PROGROUP_focusingminunusedprotscore	0.1
RESULTS_SEARCH_14_PARAMETERS_PROGROUP_focusingsubsetcutoff	6
RESULTS_SEARCH_14_PARAMETERS_PROGROUP_intersection	1.3
RESULTS_SEARCH_14_PARAMETERS_PROGROUP_minimummatchconfidencecutoff	0.001
RESULTS_SEARCH_14_PARAMETERS_PROGROUP_minunusedprotscore	0.0458
RESULTS_SEARCH_14_PARAMETERS_PROGROUP_subsetcutoff	2
RESULTS_SEARCH_14_PARAMETERS_PROGROUP_uniprotservicehttpssupported	TRUE
RESULTS_SEARCH_14_PARAMETERS_PROGROUP_unusedprotscorethresholdforexcludingothersfromquant	1.3
RESULTS_SEARCH_14_PARAMETERS_PEAKLIST_count	3496
RESULTS_SEARCH_14_PARAMETERS_PEAKLIST_filenumber	2
RESULTS_SEARCH_14_PARAMETERS_PEAKLIST_original_count	1909-08-20
RESULTS_SEARCH_14_PARAMETERS_PEAKLIST_originalfilename	E:\VeraMendes\Uni. Cat?lica Viseu\S210304\wiff\pools\S210304_Pool3_FractionB_10uLof25uL.wiff
RESULTS_SEARCH_14_PARAMETERS_PEAKLIST_partnumber	7
RESULTS_SEARCH_14_PARAMETERS_QUANT_TYPE_background_correction	FALSE
RESULTS_SEARCH_14_PARAMETERS_QUANT_TYPE_bias_correction	TRUE
RESULTS_SEARCH_14_PARAMETERS_QUANT_TYPE_keep_extreme_peptides_over_fraction	0
RESULTS_SEARCH_14_PARAMETERS_QUANT_TYPE_low_confidence_check	TRUE
RESULTS_SEARCH_14_PARAMETERS_QUANT_TYPE_low_intensity_check	TRUE
RESULTS_SEARCH_14_PARAMETERS_QUANT_TYPE_median_statistic	TRUE
RESULTS_SEARCH_14_PARAMETERS_QUANT_TYPE_mod_check	TRUE
RESULTS_SEARCH_14_PARAMETERS_QUANT_TYPE_quant_threshold	-1
RESULTS_SEARCH_14_PARAMETERS_QUANT_TYPE_quant_threshold_sn	9
RESULTS_SEARCH_14_PARAMETERS_QUANT_TYPE_separate_searches	FALSE
RESULTS_SEARCH_14_PARAMETERS_QUANT_TYPE_shared_msms_check	TRUE
RESULTS_SEARCH_14_PARAMETERS_PARAGON_METHOD_SETTINGS_UI_SAMPLE_TYPE	Identification
RESULTS_SEARCH_14_PARAMETERS_PARAGON_METHOD_SETTINGS_UI_CYS_ALKYLATION	Acrylamide
RESULTS_SEARCH_14_PARAMETERS_PARAGON_METHOD_SETTINGS_UI_DIGESTION	Trypsin
RESULTS_SEARCH_14_PARAMETERS_PARAGON_METHOD_SETTINGS_UI_SPECIAL_FACTOR	Gel-based ID
RESULTS_SEARCH_14_PARAMETERS_PARAGON_METHOD_SETTINGS_UI_INSTRUMENT	TripleTOF 6600
RESULTS_SEARCH_14_PARAMETERS_PARAGON_METHOD_SETTINGS_UI_SEARCH_EFFORT	Thorough
RESULTS_SEARCH_14_PARAMETERS_PARAGON_METHOD_SETTINGS_UI_ID_FOCUS	Biological modifications
RESULTS_SEARCH_14_PARAMETERS_PARAGON_METHOD_SETTINGS_UI_USER_NAME	LSMS_-PC\LSMS_2018
RESULTS_SEARCH_14_PARAMETERS_PARAGON_METHOD_SETTINGS_UI_MACHINE_NAME	LSMS_-PC
RESULTS_SEARCH_14_PARAMETERS_PARAGON_METHOD_SETTINGS_UI_SEARCH_ID	6.37616e+17
RESULTS_SEARCH_14_PARAMETERS_PARAGON_METHOD_SETTINGS_UI_START_TIME	2021-07-11 00:03:35
RESULTS_SEARCH_14_PARAMETERS_PARAGON_METHOD_SETTINGS_UI_MIN_UNUSED_PROTSCORE	0.0458
RESULTS_SEARCH_14_PARAMETERS_PARAGON_METHOD_SETTINGS_UI_PSPEP	TRUE
RESULTS_SEARCH_15_time_cpu	42167
RESULTS_SEARCH_15_time_duration	51789
RESULTS_SEARCH_15_version	5.0.2.5174
RESULTS_SEARCH_15_xml:id	SEARCH:1:637615586154880000_7
RESULTS_SEARCH_15_PARAMETERS_chemical_data_edited	FALSE
RESULTS_SEARCH_15_PARAMETERS_do_multiprecursor_search	TRUE
RESULTS_SEARCH_15_PARAMETERS_do_reverse_search	TRUE
RESULTS_SEARCH_15_PARAMETERS_max_quant_labels	35
RESULTS_SEARCH_15_PARAMETERS_maxresults	15
RESULTS_SEARCH_15_PARAMETERS_separate_searches	FALSE
RESULTS_SEARCH_15_PARAMETERS_MSTOLERANCE_type	dalton
RESULTS_SEARCH_15_PARAMETERS_MSTOLERANCE_value	0.05
RESULTS_SEARCH_15_PARAMETERS_MSMSTOLERANCE_type	dalton
RESULTS_SEARCH_15_PARAMETERS_MSMSTOLERANCE_value	0.1
RESULTS_SEARCH_15_PARAMETERS_MS_STANDARD_DEVIATION_type	dalton
RESULTS_SEARCH_15_PARAMETERS_MS_STANDARD_DEVIATION_value	0.0011
RESULTS_SEARCH_15_PARAMETERS_MSMS_STANDARD_DEVIATION_type	dalton
RESULTS_SEARCH_15_PARAMETERS_MSMS_STANDARD_DEVIATION_value	0.01
RESULTS_SEARCH_15_PARAMETERS_FASTA_filename	C:\AB SCIEX\ProteinPilot Data\SearchDatabases\uniprot-human-Mar2021_IS.fasta
RESULTS_SEARCH_15_PARAMETERS_AUTO_CALIBRATION_ms	TRUE
RESULTS_SEARCH_15_PARAMETERS_AUTO_CALIBRATION_msexport	FALSE
RESULTS_SEARCH_15_PARAMETERS_AUTO_CALIBRATION_msms	TRUE
RESULTS_SEARCH_15_PARAMETERS_AUTO_CALIBRATION_msmstolsdratio	2.75
RESULTS_SEARCH_15_PARAMETERS_AUTO_CALIBRATION_mstolsdratio	7
RESULTS_SEARCH_15_PARAMETERS_AUTO_CALIBRATION_squareroot	TRUE
RESULTS_SEARCH_15_PARAMETERS_AUTO_CALIBRATION_type	dalton
RESULTS_SEARCH_15_PARAMETERS_AUTO_CALIBRATION_MCP_d_s_s_f	0.0666667
RESULTS_SEARCH_15_PARAMETERS_AUTO_CALIBRATION_MCP_d_s_w_f	3
RESULTS_SEARCH_15_PARAMETERS_AUTO_CALIBRATION_MCP_m_f_r_mbc	200
RESULTS_SEARCH_15_PARAMETERS_AUTO_CALIBRATION_MCP_m_m_c	10
RESULTS_SEARCH_15_PARAMETERS_AUTO_CALIBRATION_MCP_m_m_f_s	0.25
RESULTS_SEARCH_15_PARAMETERS_AUTO_CALIBRATION_MCP_m_m_p_f	0.33
RESULTS_SEARCH_15_PARAMETERS_AUTO_CALIBRATION_MCP_m_m_p_rms_f	1
RESULTS_SEARCH_15_PARAMETERS_AUTO_CALIBRATION_MCP_m_p_t_f	1
RESULTS_SEARCH_15_PARAMETERS_AUTO_CALIBRATION_MCP_m_r_h_n_b	15
RESULTS_SEARCH_15_PARAMETERS_AUTO_CALIBRATION_MCP_m_z_n_s	99
RESULTS_SEARCH_15_PARAMETERS_AUTO_CALIBRATION_MCP_m_z_s_mn_f_r	0.0666667
RESULTS_SEARCH_15_PARAMETERS_AUTO_CALIBRATION_MCP_m_z_s_mx_f_r	0.1
RESULTS_SEARCH_15_PARAMETERS_MS_AUTO_CALIBRATION_OUT_avres	-1.05192e-10
RESULTS_SEARCH_15_PARAMETERS_MS_AUTO_CALIBRATION_OUT_c0	0.000145218
RESULTS_SEARCH_15_PARAMETERS_MS_AUTO_CALIBRATION_OUT_c1minus1	3.04126e-07
RESULTS_SEARCH_15_PARAMETERS_MS_AUTO_CALIBRATION_OUT_c2	0
RESULTS_SEARCH_15_PARAMETERS_MS_AUTO_CALIBRATION_OUT_file	2
RESULTS_SEARCH_15_PARAMETERS_MS_AUTO_CALIBRATION_OUT_partnumber	8
RESULTS_SEARCH_15_PARAMETERS_MS_AUTO_CALIBRATION_OUT_polyorder	1
RESULTS_SEARCH_15_PARAMETERS_MS_AUTO_CALIBRATION_OUT_sample	1
RESULTS_SEARCH_15_PARAMETERS_MS_AUTO_CALIBRATION_OUT_squareroot	TRUE
RESULTS_SEARCH_15_PARAMETERS_MSMS_AUTO_CALIBRATION_OUT_avres	-9.78205e-08
RESULTS_SEARCH_15_PARAMETERS_MSMS_AUTO_CALIBRATION_OUT_c0	0.000121862
RESULTS_SEARCH_15_PARAMETERS_MSMS_AUTO_CALIBRATION_OUT_c1minus1	7.92662e-07
RESULTS_SEARCH_15_PARAMETERS_MSMS_AUTO_CALIBRATION_OUT_c2	0
RESULTS_SEARCH_15_PARAMETERS_MSMS_AUTO_CALIBRATION_OUT_file	2
RESULTS_SEARCH_15_PARAMETERS_MSMS_AUTO_CALIBRATION_OUT_partnumber	8
RESULTS_SEARCH_15_PARAMETERS_MSMS_AUTO_CALIBRATION_OUT_polyorder	1
RESULTS_SEARCH_15_PARAMETERS_MSMS_AUTO_CALIBRATION_OUT_sample	1
RESULTS_SEARCH_15_PARAMETERS_MSMS_AUTO_CALIBRATION_OUT_squareroot	TRUE
RESULTS_SEARCH_15_PARAMETERS_MAX_PRECURSORS_FRAGLET	5
RESULTS_SEARCH_15_PARAMETERS_MAX_PRECURSORS_TAGLET	1
RESULTS_SEARCH_15_PARAMETERS_PRECURSORS_DR_FRAGLET	10
RESULTS_SEARCH_15_PARAMETERS_PRECURSORS_DR_TAGLET	3
RESULTS_SEARCH_15_PARAMETERS_DEFAULT_CHARGE_STATE_1_charge	2
RESULTS_SEARCH_15_PARAMETERS_DEFAULT_CHARGE_STATE_1_probability	1
RESULTS_SEARCH_15_PARAMETERS_DEFAULT_CHARGE_STATE_2_charge	3
RESULTS_SEARCH_15_PARAMETERS_DEFAULT_CHARGE_STATE_2_probability	1
RESULTS_SEARCH_15_PARAMETERS_DEFAULT_CHARGE_STATE_3_charge	4
RESULTS_SEARCH_15_PARAMETERS_DEFAULT_CHARGE_STATE_3_probability	1
RESULTS_SEARCH_15_PARAMETERS_VERSION	5.0.2.0, 5346
RESULTS_SEARCH_15_PARAMETERS_PARAGON_VERSION	5.0.2.0, 5174
RESULTS_SEARCH_15_PARAMETERS_APPLICATION	ProteinPilot(tm) Software
RESULTS_SEARCH_15_PARAMETERS_PROGROUP_alternativedispositionmaximumfoldprobabilitydrop	100
RESULTS_SEARCH_15_PARAMETERS_PROGROUP_alternativedispositionmaximumfoldscoredrop	2
RESULTS_SEARCH_15_PARAMETERS_PROGROUP_autodiscordantpeptidethreshold	0.3
RESULTS_SEARCH_15_PARAMETERS_PROGROUP_bayesconfidencecalclulation	TRUE
RESULTS_SEARCH_15_PARAMETERS_PROGROUP_calibrateconfidence	TRUE
RESULTS_SEARCH_15_PARAMETERS_PROGROUP_compresspeptides	FALSE
RESULTS_SEARCH_15_PARAMETERS_PROGROUP_confidencepercentthresholdforexcludingothersfromquant	15
RESULTS_SEARCH_15_PARAMETERS_PROGROUP_confidencepercentthresholdforincludingselfinquant	15
RESULTS_SEARCH_15_PARAMETERS_PROGROUP_donotstoremspeaklists	FALSE
RESULTS_SEARCH_15_PARAMETERS_PROGROUP_fasta	C:\AB SCIEX\ProteinPilot Data\SearchDatabases\uniprot-human-Mar2021_IS.fasta
RESULTS_SEARCH_15_PARAMETERS_PROGROUP_featuregroupminpepconf	0.66
RESULTS_SEARCH_15_PARAMETERS_PROGROUP_featuregroupminups	0.47
RESULTS_SEARCH_15_PARAMETERS_PROGROUP_focusingintersection	4
RESULTS_SEARCH_15_PARAMETERS_PROGROUP_focusingminimummatchconfidence	0.1
RESULTS_SEARCH_15_PARAMETERS_PROGROUP_focusingminunusedprotscore	0.1
RESULTS_SEARCH_15_PARAMETERS_PROGROUP_focusingsubsetcutoff	6
RESULTS_SEARCH_15_PARAMETERS_PROGROUP_intersection	1.3
RESULTS_SEARCH_15_PARAMETERS_PROGROUP_minimummatchconfidencecutoff	0.001
RESULTS_SEARCH_15_PARAMETERS_PROGROUP_minunusedprotscore	0.0458
RESULTS_SEARCH_15_PARAMETERS_PROGROUP_subsetcutoff	2
RESULTS_SEARCH_15_PARAMETERS_PROGROUP_uniprotservicehttpssupported	TRUE
RESULTS_SEARCH_15_PARAMETERS_PROGROUP_unusedprotscorethresholdforexcludingothersfromquant	1.3
RESULTS_SEARCH_15_PARAMETERS_PEAKLIST_count	3512
RESULTS_SEARCH_15_PARAMETERS_PEAKLIST_filenumber	2
RESULTS_SEARCH_15_PARAMETERS_PEAKLIST_original_count	3519
RESULTS_SEARCH_15_PARAMETERS_PEAKLIST_originalfilename	E:\VeraMendes\Uni. Cat?lica Viseu\S210304\wiff\pools\S210304_Pool3_FractionB_10uLof25uL.wiff
RESULTS_SEARCH_15_PARAMETERS_PEAKLIST_partnumber	8
RESULTS_SEARCH_15_PARAMETERS_QUANT_TYPE_background_correction	FALSE
RESULTS_SEARCH_15_PARAMETERS_QUANT_TYPE_bias_correction	TRUE
RESULTS_SEARCH_15_PARAMETERS_QUANT_TYPE_keep_extreme_peptides_over_fraction	0
RESULTS_SEARCH_15_PARAMETERS_QUANT_TYPE_low_confidence_check	TRUE
RESULTS_SEARCH_15_PARAMETERS_QUANT_TYPE_low_intensity_check	TRUE
RESULTS_SEARCH_15_PARAMETERS_QUANT_TYPE_median_statistic	TRUE
RESULTS_SEARCH_15_PARAMETERS_QUANT_TYPE_mod_check	TRUE
RESULTS_SEARCH_15_PARAMETERS_QUANT_TYPE_quant_threshold	-1
RESULTS_SEARCH_15_PARAMETERS_QUANT_TYPE_quant_threshold_sn	9
RESULTS_SEARCH_15_PARAMETERS_QUANT_TYPE_separate_searches	FALSE
RESULTS_SEARCH_15_PARAMETERS_QUANT_TYPE_shared_msms_check	TRUE
RESULTS_SEARCH_15_PARAMETERS_PARAGON_METHOD_SETTINGS_UI_SAMPLE_TYPE	Identification
RESULTS_SEARCH_15_PARAMETERS_PARAGON_METHOD_SETTINGS_UI_CYS_ALKYLATION	Acrylamide
RESULTS_SEARCH_15_PARAMETERS_PARAGON_METHOD_SETTINGS_UI_DIGESTION	Trypsin
RESULTS_SEARCH_15_PARAMETERS_PARAGON_METHOD_SETTINGS_UI_SPECIAL_FACTOR	Gel-based ID
RESULTS_SEARCH_15_PARAMETERS_PARAGON_METHOD_SETTINGS_UI_INSTRUMENT	TripleTOF 6600
RESULTS_SEARCH_15_PARAMETERS_PARAGON_METHOD_SETTINGS_UI_SEARCH_EFFORT	Thorough
RESULTS_SEARCH_15_PARAMETERS_PARAGON_METHOD_SETTINGS_UI_ID_FOCUS	Biological modifications
RESULTS_SEARCH_15_PARAMETERS_PARAGON_METHOD_SETTINGS_UI_USER_NAME	LSMS_-PC\LSMS_2018
RESULTS_SEARCH_15_PARAMETERS_PARAGON_METHOD_SETTINGS_UI_MACHINE_NAME	LSMS_-PC
RESULTS_SEARCH_15_PARAMETERS_PARAGON_METHOD_SETTINGS_UI_SEARCH_ID	6.37616e+17
RESULTS_SEARCH_15_PARAMETERS_PARAGON_METHOD_SETTINGS_UI_START_TIME	2021-07-11 00:03:35
RESULTS_SEARCH_15_PARAMETERS_PARAGON_METHOD_SETTINGS_UI_MIN_UNUSED_PROTSCORE	0.0458
RESULTS_SEARCH_15_PARAMETERS_PARAGON_METHOD_SETTINGS_UI_PSPEP	TRUE
RESULTS_SEARCH_16_time_cpu	376758
RESULTS_SEARCH_16_time_duration	382961
RESULTS_SEARCH_16_version	5.0.2.5174
RESULTS_SEARCH_16_xml:id	SEARCH:2:637615586154880000_7
RESULTS_SEARCH_16_PARAMETERS_chemical_data_edited	FALSE
RESULTS_SEARCH_16_PARAMETERS_do_multiprecursor_search	TRUE
RESULTS_SEARCH_16_PARAMETERS_do_reverse_search	TRUE
RESULTS_SEARCH_16_PARAMETERS_max_quant_labels	35
RESULTS_SEARCH_16_PARAMETERS_maxresults	15
RESULTS_SEARCH_16_PARAMETERS_separate_searches	FALSE
RESULTS_SEARCH_16_PARAMETERS_MSTOLERANCE_type	dalton
RESULTS_SEARCH_16_PARAMETERS_MSTOLERANCE_value	0.05
RESULTS_SEARCH_16_PARAMETERS_MSMSTOLERANCE_type	dalton
RESULTS_SEARCH_16_PARAMETERS_MSMSTOLERANCE_value	0.1
RESULTS_SEARCH_16_PARAMETERS_MS_STANDARD_DEVIATION_type	dalton
RESULTS_SEARCH_16_PARAMETERS_MS_STANDARD_DEVIATION_value	0.0011
RESULTS_SEARCH_16_PARAMETERS_MSMS_STANDARD_DEVIATION_type	dalton
RESULTS_SEARCH_16_PARAMETERS_MSMS_STANDARD_DEVIATION_value	0.01
RESULTS_SEARCH_16_PARAMETERS_FASTA_filename	C:\AB SCIEX\ProteinPilot Data\SearchDatabases\uniprot-human-Mar2021_IS.fasta
RESULTS_SEARCH_16_PARAMETERS_AUTO_CALIBRATION_ms	TRUE
RESULTS_SEARCH_16_PARAMETERS_AUTO_CALIBRATION_msexport	FALSE
RESULTS_SEARCH_16_PARAMETERS_AUTO_CALIBRATION_msms	TRUE
RESULTS_SEARCH_16_PARAMETERS_AUTO_CALIBRATION_msmstolsdratio	2.75
RESULTS_SEARCH_16_PARAMETERS_AUTO_CALIBRATION_mstolsdratio	7
RESULTS_SEARCH_16_PARAMETERS_AUTO_CALIBRATION_squareroot	TRUE
RESULTS_SEARCH_16_PARAMETERS_AUTO_CALIBRATION_type	dalton
RESULTS_SEARCH_16_PARAMETERS_AUTO_CALIBRATION_MCP_d_s_s_f	0.0666667
RESULTS_SEARCH_16_PARAMETERS_AUTO_CALIBRATION_MCP_d_s_w_f	3
RESULTS_SEARCH_16_PARAMETERS_AUTO_CALIBRATION_MCP_m_f_r_mbc	1900-07-18
RESULTS_SEARCH_16_PARAMETERS_AUTO_CALIBRATION_MCP_m_m_c	1900-01-10
RESULTS_SEARCH_16_PARAMETERS_AUTO_CALIBRATION_MCP_m_m_f_s	0.25
RESULTS_SEARCH_16_PARAMETERS_AUTO_CALIBRATION_MCP_m_m_p_f	0.33
RESULTS_SEARCH_16_PARAMETERS_AUTO_CALIBRATION_MCP_m_m_p_rms_f	1
RESULTS_SEARCH_16_PARAMETERS_AUTO_CALIBRATION_MCP_m_p_t_f	1
RESULTS_SEARCH_16_PARAMETERS_AUTO_CALIBRATION_MCP_m_r_h_n_b	15
RESULTS_SEARCH_16_PARAMETERS_AUTO_CALIBRATION_MCP_m_z_n_s	99
RESULTS_SEARCH_16_PARAMETERS_AUTO_CALIBRATION_MCP_m_z_s_mn_f_r	0.0666667
RESULTS_SEARCH_16_PARAMETERS_AUTO_CALIBRATION_MCP_m_z_s_mx_f_r	0.1
RESULTS_SEARCH_16_PARAMETERS_MS_AUTO_CALIBRATION_OUT_avres	-1.05192e-10
RESULTS_SEARCH_16_PARAMETERS_MS_AUTO_CALIBRATION_OUT_c0	0.000145218
RESULTS_SEARCH_16_PARAMETERS_MS_AUTO_CALIBRATION_OUT_c1minus1	3.04126e-07
RESULTS_SEARCH_16_PARAMETERS_MS_AUTO_CALIBRATION_OUT_c2	0
RESULTS_SEARCH_16_PARAMETERS_MS_AUTO_CALIBRATION_OUT_file	2
RESULTS_SEARCH_16_PARAMETERS_MS_AUTO_CALIBRATION_OUT_partnumber	8
RESULTS_SEARCH_16_PARAMETERS_MS_AUTO_CALIBRATION_OUT_polyorder	1
RESULTS_SEARCH_16_PARAMETERS_MS_AUTO_CALIBRATION_OUT_sample	1
RESULTS_SEARCH_16_PARAMETERS_MS_AUTO_CALIBRATION_OUT_squareroot	TRUE
RESULTS_SEARCH_16_PARAMETERS_MSMS_AUTO_CALIBRATION_OUT_avres	-9.78205e-08
RESULTS_SEARCH_16_PARAMETERS_MSMS_AUTO_CALIBRATION_OUT_c0	0.000121862
RESULTS_SEARCH_16_PARAMETERS_MSMS_AUTO_CALIBRATION_OUT_c1minus1	7.92662e-07
RESULTS_SEARCH_16_PARAMETERS_MSMS_AUTO_CALIBRATION_OUT_c2	0
RESULTS_SEARCH_16_PARAMETERS_MSMS_AUTO_CALIBRATION_OUT_file	2
RESULTS_SEARCH_16_PARAMETERS_MSMS_AUTO_CALIBRATION_OUT_partnumber	8
RESULTS_SEARCH_16_PARAMETERS_MSMS_AUTO_CALIBRATION_OUT_polyorder	1
RESULTS_SEARCH_16_PARAMETERS_MSMS_AUTO_CALIBRATION_OUT_sample	1
RESULTS_SEARCH_16_PARAMETERS_MSMS_AUTO_CALIBRATION_OUT_squareroot	TRUE
RESULTS_SEARCH_16_PARAMETERS_MAX_PRECURSORS_FRAGLET	5
RESULTS_SEARCH_16_PARAMETERS_MAX_PRECURSORS_TAGLET	1
RESULTS_SEARCH_16_PARAMETERS_PRECURSORS_DR_FRAGLET	10
RESULTS_SEARCH_16_PARAMETERS_PRECURSORS_DR_TAGLET	3
RESULTS_SEARCH_16_PARAMETERS_DEFAULT_CHARGE_STATE_1_charge	2
RESULTS_SEARCH_16_PARAMETERS_DEFAULT_CHARGE_STATE_1_probability	1
RESULTS_SEARCH_16_PARAMETERS_DEFAULT_CHARGE_STATE_2_charge	3
RESULTS_SEARCH_16_PARAMETERS_DEFAULT_CHARGE_STATE_2_probability	1
RESULTS_SEARCH_16_PARAMETERS_DEFAULT_CHARGE_STATE_3_charge	4
RESULTS_SEARCH_16_PARAMETERS_DEFAULT_CHARGE_STATE_3_probability	1
RESULTS_SEARCH_16_PARAMETERS_VERSION	5.0.2.0, 5346
RESULTS_SEARCH_16_PARAMETERS_PARAGON_VERSION	5.0.2.0, 5174
RESULTS_SEARCH_16_PARAMETERS_APPLICATION	ProteinPilot(tm) Software
RESULTS_SEARCH_16_PARAMETERS_PROGROUP_alternativedispositionmaximumfoldprobabilitydrop	1900-04-09
RESULTS_SEARCH_16_PARAMETERS_PROGROUP_alternativedispositionmaximumfoldscoredrop	2
RESULTS_SEARCH_16_PARAMETERS_PROGROUP_autodiscordantpeptidethreshold	0.3
RESULTS_SEARCH_16_PARAMETERS_PROGROUP_bayesconfidencecalclulation	TRUE
RESULTS_SEARCH_16_PARAMETERS_PROGROUP_calibrateconfidence	TRUE
RESULTS_SEARCH_16_PARAMETERS_PROGROUP_compresspeptides	FALSE
RESULTS_SEARCH_16_PARAMETERS_PROGROUP_confidencepercentthresholdforexcludingothersfromquant	15
RESULTS_SEARCH_16_PARAMETERS_PROGROUP_confidencepercentthresholdforincludingselfinquant	15
RESULTS_SEARCH_16_PARAMETERS_PROGROUP_donotstoremspeaklists	FALSE
RESULTS_SEARCH_16_PARAMETERS_PROGROUP_fasta	C:\AB SCIEX\ProteinPilot Data\SearchDatabases\uniprot-human-Mar2021_IS.fasta
RESULTS_SEARCH_16_PARAMETERS_PROGROUP_featuregroupminpepconf	0.66
RESULTS_SEARCH_16_PARAMETERS_PROGROUP_featuregroupminups	0.47
RESULTS_SEARCH_16_PARAMETERS_PROGROUP_focusingintersection	4
RESULTS_SEARCH_16_PARAMETERS_PROGROUP_focusingminimummatchconfidence	0.1
RESULTS_SEARCH_16_PARAMETERS_PROGROUP_focusingminunusedprotscore	0.1
RESULTS_SEARCH_16_PARAMETERS_PROGROUP_focusingsubsetcutoff	6
RESULTS_SEARCH_16_PARAMETERS_PROGROUP_intersection	1.3
RESULTS_SEARCH_16_PARAMETERS_PROGROUP_minimummatchconfidencecutoff	0.001
RESULTS_SEARCH_16_PARAMETERS_PROGROUP_minunusedprotscore	0.0458
RESULTS_SEARCH_16_PARAMETERS_PROGROUP_subsetcutoff	2
RESULTS_SEARCH_16_PARAMETERS_PROGROUP_uniprotservicehttpssupported	TRUE
RESULTS_SEARCH_16_PARAMETERS_PROGROUP_unusedprotscorethresholdforexcludingothersfromquant	1.3
RESULTS_SEARCH_16_PARAMETERS_PEAKLIST_count	3512
RESULTS_SEARCH_16_PARAMETERS_PEAKLIST_filenumber	2
RESULTS_SEARCH_16_PARAMETERS_PEAKLIST_original_count	3519
RESULTS_SEARCH_16_PARAMETERS_PEAKLIST_originalfilename	E:\VeraMendes\Uni. Cat?lica Viseu\S210304\wiff\pools\S210304_Pool3_FractionB_10uLof25uL.wiff
RESULTS_SEARCH_16_PARAMETERS_PEAKLIST_partnumber	8
RESULTS_SEARCH_16_PARAMETERS_QUANT_TYPE_background_correction	FALSE
RESULTS_SEARCH_16_PARAMETERS_QUANT_TYPE_bias_correction	TRUE
RESULTS_SEARCH_16_PARAMETERS_QUANT_TYPE_keep_extreme_peptides_over_fraction	0
RESULTS_SEARCH_16_PARAMETERS_QUANT_TYPE_low_confidence_check	TRUE
RESULTS_SEARCH_16_PARAMETERS_QUANT_TYPE_low_intensity_check	TRUE
RESULTS_SEARCH_16_PARAMETERS_QUANT_TYPE_median_statistic	TRUE
RESULTS_SEARCH_16_PARAMETERS_QUANT_TYPE_mod_check	TRUE
RESULTS_SEARCH_16_PARAMETERS_QUANT_TYPE_quant_threshold	-1
RESULTS_SEARCH_16_PARAMETERS_QUANT_TYPE_quant_threshold_sn	9
RESULTS_SEARCH_16_PARAMETERS_QUANT_TYPE_separate_searches	FALSE
RESULTS_SEARCH_16_PARAMETERS_QUANT_TYPE_shared_msms_check	TRUE
RESULTS_SEARCH_16_PARAMETERS_PARAGON_METHOD_SETTINGS_UI_SAMPLE_TYPE	Identification
RESULTS_SEARCH_16_PARAMETERS_PARAGON_METHOD_SETTINGS_UI_CYS_ALKYLATION	Acrylamide
RESULTS_SEARCH_16_PARAMETERS_PARAGON_METHOD_SETTINGS_UI_DIGESTION	Trypsin
RESULTS_SEARCH_16_PARAMETERS_PARAGON_METHOD_SETTINGS_UI_SPECIAL_FACTOR	Gel-based ID
RESULTS_SEARCH_16_PARAMETERS_PARAGON_METHOD_SETTINGS_UI_INSTRUMENT	TripleTOF 6600
RESULTS_SEARCH_16_PARAMETERS_PARAGON_METHOD_SETTINGS_UI_SEARCH_EFFORT	Thorough
RESULTS_SEARCH_16_PARAMETERS_PARAGON_METHOD_SETTINGS_UI_ID_FOCUS	Biological modifications
RESULTS_SEARCH_16_PARAMETERS_PARAGON_METHOD_SETTINGS_UI_USER_NAME	LSMS_-PC\LSMS_2018
RESULTS_SEARCH_16_PARAMETERS_PARAGON_METHOD_SETTINGS_UI_MACHINE_NAME	LSMS_-PC
RESULTS_SEARCH_16_PARAMETERS_PARAGON_METHOD_SETTINGS_UI_SEARCH_ID	6.37616e+17
RESULTS_SEARCH_16_PARAMETERS_PARAGON_METHOD_SETTINGS_UI_START_TIME	2021-07-11 00:03:35
RESULTS_SEARCH_16_PARAMETERS_PARAGON_METHOD_SETTINGS_UI_MIN_UNUSED_PROTSCORE	0.0458
RESULTS_SEARCH_16_PARAMETERS_PARAGON_METHOD_SETTINGS_UI_PSPEP	TRUE
RESULTS_SEARCH_17_time_cpu	42791
RESULTS_SEARCH_17_time_duration	49244
RESULTS_SEARCH_17_version	5.0.2.5174
RESULTS_SEARCH_17_xml:id	SEARCH:1:637615586154880000_8
RESULTS_SEARCH_17_PARAMETERS_chemical_data_edited	FALSE
RESULTS_SEARCH_17_PARAMETERS_do_multiprecursor_search	TRUE
RESULTS_SEARCH_17_PARAMETERS_do_reverse_search	TRUE
RESULTS_SEARCH_17_PARAMETERS_max_quant_labels	35
RESULTS_SEARCH_17_PARAMETERS_maxresults	15
RESULTS_SEARCH_17_PARAMETERS_separate_searches	FALSE
RESULTS_SEARCH_17_PARAMETERS_MSTOLERANCE_type	dalton
RESULTS_SEARCH_17_PARAMETERS_MSTOLERANCE_value	0.05
RESULTS_SEARCH_17_PARAMETERS_MSMSTOLERANCE_type	dalton
RESULTS_SEARCH_17_PARAMETERS_MSMSTOLERANCE_value	0.1
RESULTS_SEARCH_17_PARAMETERS_MS_STANDARD_DEVIATION_type	dalton
RESULTS_SEARCH_17_PARAMETERS_MS_STANDARD_DEVIATION_value	0.0011
RESULTS_SEARCH_17_PARAMETERS_MSMS_STANDARD_DEVIATION_type	dalton
RESULTS_SEARCH_17_PARAMETERS_MSMS_STANDARD_DEVIATION_value	0.01
RESULTS_SEARCH_17_PARAMETERS_FASTA_filename	C:\AB SCIEX\ProteinPilot Data\SearchDatabases\uniprot-human-Mar2021_IS.fasta
RESULTS_SEARCH_17_PARAMETERS_AUTO_CALIBRATION_ms	TRUE
RESULTS_SEARCH_17_PARAMETERS_AUTO_CALIBRATION_msexport	FALSE
RESULTS_SEARCH_17_PARAMETERS_AUTO_CALIBRATION_msms	TRUE
RESULTS_SEARCH_17_PARAMETERS_AUTO_CALIBRATION_msmstolsdratio	2.75
RESULTS_SEARCH_17_PARAMETERS_AUTO_CALIBRATION_mstolsdratio	7
RESULTS_SEARCH_17_PARAMETERS_AUTO_CALIBRATION_squareroot	TRUE
RESULTS_SEARCH_17_PARAMETERS_AUTO_CALIBRATION_type	dalton
RESULTS_SEARCH_17_PARAMETERS_AUTO_CALIBRATION_MCP_d_s_s_f	0.0666667
RESULTS_SEARCH_17_PARAMETERS_AUTO_CALIBRATION_MCP_d_s_w_f	3
RESULTS_SEARCH_17_PARAMETERS_AUTO_CALIBRATION_MCP_m_f_r_mbc	200
RESULTS_SEARCH_17_PARAMETERS_AUTO_CALIBRATION_MCP_m_m_c	10
RESULTS_SEARCH_17_PARAMETERS_AUTO_CALIBRATION_MCP_m_m_f_s	0.25
RESULTS_SEARCH_17_PARAMETERS_AUTO_CALIBRATION_MCP_m_m_p_f	0.33
RESULTS_SEARCH_17_PARAMETERS_AUTO_CALIBRATION_MCP_m_m_p_rms_f	1
RESULTS_SEARCH_17_PARAMETERS_AUTO_CALIBRATION_MCP_m_p_t_f	1
RESULTS_SEARCH_17_PARAMETERS_AUTO_CALIBRATION_MCP_m_r_h_n_b	15
RESULTS_SEARCH_17_PARAMETERS_AUTO_CALIBRATION_MCP_m_z_n_s	99
RESULTS_SEARCH_17_PARAMETERS_AUTO_CALIBRATION_MCP_m_z_s_mn_f_r	0.0666667
RESULTS_SEARCH_17_PARAMETERS_AUTO_CALIBRATION_MCP_m_z_s_mx_f_r	0.1
RESULTS_SEARCH_17_PARAMETERS_MS_AUTO_CALIBRATION_OUT_avres	-1.47001e-10
RESULTS_SEARCH_17_PARAMETERS_MS_AUTO_CALIBRATION_OUT_c0	0.000162669
[truncated: 12,460 more rows]

## Sheet: Metadata Calculations
	Subsearch	Search string	present		File index down	Part number	Spectra - 'original'	Spectra 'count' - non-empty?	max original Spectra for part	Max non-empty spectra for part	File Index for first only
	1	RESULTS_SEARCH_1_PARAMETERS_PEAKLIST_rawdatafilename		E:\VeraMendes\Uni. Cat?lica Viseu\S210304\wiff\pools\S210304_Pool3_FractionA_10uLof25uL.wiff	1	1	3776	3753	3776	3753	1
	2	RESULTS_SEARCH_2_PARAMETERS_PEAKLIST_rawdatafilename		E:\VeraMendes\Uni. Cat?lica Viseu\S210304\wiff\pools\S210304_Pool3_FractionA_10uLof25uL.wiff	1	1	3776	3753
	3	RESULTS_SEARCH_3_PARAMETERS_PEAKLIST_rawdatafilename		E:\VeraMendes\Uni. Cat?lica Viseu\S210304\wiff\pools\S210304_Pool3_FractionA_10uLof25uL.wiff	1	2	3758	3746	3758	3746
1 if Rapid, 2 if Thor	4	RESULTS_SEARCH_4_PARAMETERS_PEAKLIST_rawdatafilename		E:\VeraMendes\Uni. Cat?lica Viseu\S210304\wiff\pools\S210304_Pool3_FractionA_10uLof25uL.wiff	1	2	3758	3746
2	5	RESULTS_SEARCH_5_PARAMETERS_PEAKLIST_rawdatafilename		E:\VeraMendes\Uni. Cat?lica Viseu\S210304\wiff\pools\S210304_Pool3_FractionA_10uLof25uL.wiff	1	3	3778	3766	3778	3766
	6	RESULTS_SEARCH_6_PARAMETERS_PEAKLIST_rawdatafilename		E:\VeraMendes\Uni. Cat?lica Viseu\S210304\wiff\pools\S210304_Pool3_FractionA_10uLof25uL.wiff	1	3	3778	3766
# Segments	7	RESULTS_SEARCH_7_PARAMETERS_PEAKLIST_rawdatafilename		E:\VeraMendes\Uni. Cat?lica Viseu\S210304\wiff\pools\S210304_Pool3_FractionA_10uLof25uL.wiff	1	4	3761	3743	3761	3743
120	8	RESULTS_SEARCH_8_PARAMETERS_PEAKLIST_rawdatafilename		E:\VeraMendes\Uni. Cat?lica Viseu\S210304\wiff\pools\S210304_Pool3_FractionA_10uLof25uL.wiff	1	4	3761	3743
(max is 1000 segments)	9	RESULTS_SEARCH_9_PARAMETERS_PEAKLIST_rawdatafilename		E:\VeraMendes\Uni. Cat?lica Viseu\S210304\wiff\pools\S210304_Pool3_FractionA_10uLof25uL.wiff	1	5	3784	3769	3784	3769
	10	RESULTS_SEARCH_10_PARAMETERS_PEAKLIST_rawdatafilename		E:\VeraMendes\Uni. Cat?lica Viseu\S210304\wiff\pools\S210304_Pool3_FractionA_10uLof25uL.wiff	1	5	3784	3769
	11	RESULTS_SEARCH_11_PARAMETERS_PEAKLIST_rawdatafilename		E:\VeraMendes\Uni. Cat?lica Viseu\S210304\wiff\pools\S210304_Pool3_FractionA_10uLof25uL.wiff	1	6	3736	3716	3736	3716
	12	RESULTS_SEARCH_12_PARAMETERS_PEAKLIST_rawdatafilename		E:\VeraMendes\Uni. Cat?lica Viseu\S210304\wiff\pools\S210304_Pool3_FractionA_10uLof25uL.wiff	1	6	3736	3716
	13	RESULTS_SEARCH_13_PARAMETERS_PEAKLIST_rawdatafilename		E:\VeraMendes\Uni. Cat?lica Viseu\S210304\wiff\pools\S210304_Pool3_FractionB_10uLof25uL.wiff	2	7	3520	3496	3520	3496	2
	14	RESULTS_SEARCH_14_PARAMETERS_PEAKLIST_rawdatafilename		E:\VeraMendes\Uni. Cat?lica Viseu\S210304\wiff\pools\S210304_Pool3_FractionB_10uLof25uL.wiff	2	7	3520	3496
	15	RESULTS_SEARCH_15_PARAMETERS_PEAKLIST_rawdatafilename		E:\VeraMendes\Uni. Cat?lica Viseu\S210304\wiff\pools\S210304_Pool3_FractionB_10uLof25uL.wiff	2	8	3519	3512	3519	3512
	16	RESULTS_SEARCH_16_PARAMETERS_PEAKLIST_rawdatafilename		E:\VeraMendes\Uni. Cat?lica Viseu\S210304\wiff\pools\S210304_Pool3_FractionB_10uLof25uL.wiff	2	8	3519	3512
	17	RESULTS_SEARCH_17_PARAMETERS_PEAKLIST_rawdatafilename		E:\VeraMendes\Uni. Cat?lica Viseu\S210304\wiff\pools\S210304_Pool3_FractionB_10uLof25uL.wiff	2	9	3511	3505	3511	3505
	18	RESULTS_SEARCH_18_PARAMETERS_PEAKLIST_rawdatafilename		E:\VeraMendes\Uni. Cat?lica Viseu\S210304\wiff\pools\S210304_Pool3_FractionB_10uLof25uL.wiff	2	9	3511	3505
	19	RESULTS_SEARCH_19_PARAMETERS_PEAKLIST_rawdatafilename		E:\VeraMendes\Uni. Cat?lica Viseu\S210304\wiff\pools\S210304_Pool3_FractionB_10uLof25uL.wiff	2	10	3550	3542	3550	3542
	20	RESULTS_SEARCH_20_PARAMETERS_PEAKLIST_rawdatafilename		E:\VeraMendes\Uni. Cat?lica Viseu\S210304\wiff\pools\S210304_Pool3_FractionB_10uLof25uL.wiff	2	10	3550	3542
	21	RESULTS_SEARCH_21_PARAMETERS_PEAKLIST_rawdatafilename		E:\VeraMendes\Uni. Cat?lica Viseu\S210304\wiff\pools\S210304_Pool3_FractionB_10uLof25uL.wiff	2	11	3508	3495	3508	3495
	22	RESULTS_SEARCH_22_PARAMETERS_PEAKLIST_rawdatafilename		E:\VeraMendes\Uni. Cat?lica Viseu\S210304\wiff\pools\S210304_Pool3_FractionB_10uLof25uL.wiff	2	11	3508	3495
	23	RESULTS_SEARCH_23_PARAMETERS_PEAKLIST_rawdatafilename		E:\VeraMendes\Uni. Cat?lica Viseu\S210304\wiff\pools\S210304_Pool3_FractionB_10uLof25uL.wiff	2	12	3500	3492	3500	3492
	24	RESULTS_SEARCH_24_PARAMETERS_PEAKLIST_rawdatafilename		E:\VeraMendes\Uni. Cat?lica Viseu\S210304\wiff\pools\S210304_Pool3_FractionB_10uLof25uL.wiff	2	12	3500	3492
	25	RESULTS_SEARCH_25_PARAMETERS_PEAKLIST_rawdatafilename		E:\VeraMendes\Uni. Cat?lica Viseu\S210304\wiff\pools\S210304_Pool3_FractionB_10uLof25uL.wiff	2	13	3499	3482	3499	3482
	26	RESULTS_SEARCH_26_PARAMETERS_PEAKLIST_rawdatafilename		E:\VeraMendes\Uni. Cat?lica Viseu\S210304\wiff\pools\S210304_Pool3_FractionB_10uLof25uL.wiff	2	13	3499	3482
	27	RESULTS_SEARCH_27_PARAMETERS_PEAKLIST_rawdatafilename		E:\VeraMendes\Uni. Cat?lica Viseu\S210304\wiff\pools\S210304_Pool3_FractionC_10uLof25uL.wiff	3	14	4021	4003	4021	4003	3
	28	RESULTS_SEARCH_28_PARAMETERS_PEAKLIST_rawdatafilename		E:\VeraMendes\Uni. Cat?lica Viseu\S210304\wiff\pools\S210304_Pool3_FractionC_10uLof25uL.wiff	3	14	4021	4003
	29	RESULTS_SEARCH_29_PARAMETERS_PEAKLIST_rawdatafilename		E:\VeraMendes\Uni. Cat?lica Viseu\S210304\wiff\pools\S210304_Pool3_FractionC_10uLof25uL.wiff	3	15	4016	4010	4016	4010
	30	RESULTS_SEARCH_30_PARAMETERS_PEAKLIST_rawdatafilename		E:\VeraMendes\Uni. Cat?lica Viseu\S210304\wiff\pools\S210304_Pool3_FractionC_10uLof25uL.wiff	3	15	4016	4010
	31	RESULTS_SEARCH_31_PARAMETERS_PEAKLIST_rawdatafilename		E:\VeraMendes\Uni. Cat?lica Viseu\S210304\wiff\pools\S210304_Pool3_FractionC_10uLof25uL.wiff	3	16	4007	3999	4007	3999
	32	RESULTS_SEARCH_32_PARAMETERS_PEAKLIST_rawdatafilename		E:\VeraMendes\Uni. Cat?lica Viseu\S210304\wiff\pools\S210304_Pool3_FractionC_10uLof25uL.wiff	3	16	4007	3999
	33	RESULTS_SEARCH_33_PARAMETERS_PEAKLIST_rawdatafilename		E:\VeraMendes\Uni. Cat?lica Viseu\S210304\wiff\pools\S210304_Pool3_FractionC_10uLof25uL.wiff	3	17	4009	3993	4009	3993
	34	RESULTS_SEARCH_34_PARAMETERS_PEAKLIST_rawdatafilename		E:\VeraMendes\Uni. Cat?lica Viseu\S210304\wiff\pools\S210304_Pool3_FractionC_10uLof25uL.wiff	3	17	4009	3993
	35	RESULTS_SEARCH_35_PARAMETERS_PEAKLIST_rawdatafilename		E:\VeraMendes\Uni. Cat?lica Viseu\S210304\wiff\pools\S210304_Pool3_FractionC_10uLof25uL.wiff	3	18	3991	3984	3991	3984
	36	RESULTS_SEARCH_36_PARAMETERS_PEAKLIST_rawdatafilename		E:\VeraMendes\Uni. Cat?lica Viseu\S210304\wiff\pools\S210304_Pool3_FractionC_10uLof25uL.wiff	3	18	3991	3984
	37	RESULTS_SEARCH_37_PARAMETERS_PEAKLIST_rawdatafilename		E:\VeraMendes\Uni. Cat?lica Viseu\S210304\wiff\pools\S210304_Pool3_FractionC_10uLof25uL.wiff	3	19	3987	3969	3987	3969
	38	RESULTS_SEARCH_38_PARAMETERS_PEAKLIST_rawdatafilename		E:\VeraMendes\Uni. Cat?lica Viseu\S210304\wiff\pools\S210304_Pool3_FractionC_10uLof25uL.wiff	3	19	3987	3969
	39	RESULTS_SEARCH_39_PARAMETERS_PEAKLIST_rawdatafilename		E:\VeraMendes\Uni. Cat?lica Viseu\S210304\wiff\pools\S210304_Pool3_FractionD_10uLof25uL.wiff	4	20	3793	3770	3793	3770	4
	40	RESULTS_SEARCH_40_PARAMETERS_PEAKLIST_rawdatafilename		E:\VeraMendes\Uni. Cat?lica Viseu\S210304\wiff\pools\S210304_Pool3_FractionD_10uLof25uL.wiff	4	20	3793	3770
	41	RESULTS_SEARCH_41_PARAMETERS_PEAKLIST_rawdatafilename		E:\VeraMendes\Uni. Cat?lica Viseu\S210304\wiff\pools\S210304_Pool3_FractionD_10uLof25uL.wiff	4	21	3821	3812	3821	3812
	42	RESULTS_SEARCH_42_PARAMETERS_PEAKLIST_rawdatafilename		E:\VeraMendes\Uni. Cat?lica Viseu\S210304\wiff\pools\S210304_Pool3_FractionD_10uLof25uL.wiff	4	21	3821	3812
	43	RESULTS_SEARCH_43_PARAMETERS_PEAKLIST_rawdatafilename		E:\VeraMendes\Uni. Cat?lica Viseu\S210304\wiff\pools\S210304_Pool3_FractionD_10uLof25uL.wiff	4	22	3765	3763	3765	3763
	44	RESULTS_SEARCH_44_PARAMETERS_PEAKLIST_rawdatafilename		E:\VeraMendes\Uni. Cat?lica Viseu\S210304\wiff\pools\S210304_Pool3_FractionD_10uLof25uL.wiff	4	22	3765	3763
	45	RESULTS_SEARCH_45_PARAMETERS_PEAKLIST_rawdatafilename		E:\VeraMendes\Uni. Cat?lica Viseu\S210304\wiff\pools\S210304_Pool3_FractionD_10uLof25uL.wiff	4	23	3813	3811	3813	3811
	46	RESULTS_SEARCH_46_PARAMETERS_PEAKLIST_rawdatafilename		E:\VeraMendes\Uni. Cat?lica Viseu\S210304\wiff\pools\S210304_Pool3_FractionD_10uLof25uL.wiff	4	23	3813	3811
	47	RESULTS_SEARCH_47_PARAMETERS_PEAKLIST_rawdatafilename		E:\VeraMendes\Uni. Cat?lica Viseu\S210304\wiff\pools\S210304_Pool3_FractionD_10uLof25uL.wiff	4	24	3778	3776	3778	3776
	48	RESULTS_SEARCH_48_PARAMETERS_PEAKLIST_rawdatafilename		E:\VeraMendes\Uni. Cat?lica Viseu\S210304\wiff\pools\S210304_Pool3_FractionD_10uLof25uL.wiff	4	24	3778	3776
	49	RESULTS_SEARCH_49_PARAMETERS_PEAKLIST_rawdatafilename		E:\VeraMendes\Uni. Cat?lica Viseu\S210304\wiff\pools\S210304_Pool3_FractionD_10uLof25uL.wiff	4	25	3767	3766	3767	3766
	50	RESULTS_SEARCH_50_PARAMETERS_PEAKLIST_rawdatafilename		E:\VeraMendes\Uni. Cat?lica Viseu\S210304\wiff\pools\S210304_Pool3_FractionD_10uLof25uL.wiff	4	25	3767	3766
	51	RESULTS_SEARCH_51_PARAMETERS_PEAKLIST_rawdatafilename		E:\VeraMendes\Uni. Cat?lica Viseu\S210304\wiff\pools\S210304_Pool3_FractionD_10uLof25uL.wiff	4	26	3765	3765	3765	3765
	52	RESULTS_SEARCH_52_PARAMETERS_PEAKLIST_rawdatafilename		E:\VeraMendes\Uni. Cat?lica Viseu\S210304\wiff\pools\S210304_Pool3_FractionD_10uLof25uL.wiff	4	26	3765	3765
	53	RESULTS_SEARCH_53_PARAMETERS_PEAKLIST_rawdatafilename		E:\VeraMendes\Uni. Cat?lica Viseu\S210304\wiff\pools\S210304_Pool3_FractionD_10uLof25uL.wiff	4	27	3762	3750	3762	3750
	54	RESULTS_SEARCH_54_PARAMETERS_PEAKLIST_rawdatafilename		E:\VeraMendes\Uni. Cat?lica Viseu\S210304\wiff\pools\S210304_Pool3_FractionD_10uLof25uL.wiff	4	27	3762	3750
	55	RESULTS_SEARCH_55_PARAMETERS_PEAKLIST_rawdatafilename		E:\VeraMendes\Uni. Cat?lica Viseu\S210304\wiff\pools\S210304_Pool3_FractionE_10uLof25uL.wiff	5	28	3804	3803	3804	3803	5
	56	RESULTS_SEARCH_56_PARAMETERS_PEAKLIST_rawdatafilename		E:\VeraMendes\Uni. Cat?lica Viseu\S210304\wiff\pools\S210304_Pool3_FractionE_10uLof25uL.wiff	5	28	3804	3803
	57	RESULTS_SEARCH_57_PARAMETERS_PEAKLIST_rawdatafilename		E:\VeraMendes\Uni. Cat?lica Viseu\S210304\wiff\pools\S210304_Pool3_FractionE_10uLof25uL.wiff	5	29	3817	3817	3817	3817
	58	RESULTS_SEARCH_58_PARAMETERS_PEAKLIST_rawdatafilename		E:\VeraMendes\Uni. Cat?lica Viseu\S210304\wiff\pools\S210304_Pool3_FractionE_10uLof25uL.wiff	5	29	3817	3817
	59	RESULTS_SEARCH_59_PARAMETERS_PEAKLIST_rawdatafilename		E:\VeraMendes\Uni. Cat?lica Viseu\S210304\wiff\pools\S210304_Pool3_FractionE_10uLof25uL.wiff	5	30	3783	3783	3783	3783
	60	RESULTS_SEARCH_60_PARAMETERS_PEAKLIST_rawdatafilename		E:\VeraMendes\Uni. Cat?lica Viseu\S210304\wiff\pools\S210304_Pool3_FractionE_10uLof25uL.wiff	5	30	3783	3783
	61	RESULTS_SEARCH_61_PARAMETERS_PEAKLIST_rawdatafilename		E:\VeraMendes\Uni. Cat?lica Viseu\S210304\wiff\pools\S210304_Pool3_FractionE_10uLof25uL.wiff	5	31	3804	3804	3804	3804
	62	RESULTS_SEARCH_62_PARAMETERS_PEAKLIST_rawdatafilename		E:\VeraMendes\Uni. Cat?lica Viseu\S210304\wiff\pools\S210304_Pool3_FractionE_10uLof25uL.wiff	5	31	3804	3804
	63	RESULTS_SEARCH_63_PARAMETERS_PEAKLIST_rawdatafilename		E:\VeraMendes\Uni. Cat?lica Viseu\S210304\wiff\pools\S210304_Pool3_FractionE_10uLof25uL.wiff	5	32	3774	3773	3774	3773
	64	RESULTS_SEARCH_64_PARAMETERS_PEAKLIST_rawdatafilename		E:\VeraMendes\Uni. Cat?lica Viseu\S210304\wiff\pools\S210304_Pool3_FractionE_10uLof25uL.wiff	5	32	3774	3773
	65	RESULTS_SEARCH_65_PARAMETERS_PEAKLIST_rawdatafilename		E:\VeraMendes\Uni. Cat?lica Viseu\S210304\wiff\pools\S210304_Pool4_FractionA_10uLof25uL.wiff	6	33	3971	3971	3971	3971	6
	66	RESULTS_SEARCH_66_PARAMETERS_PEAKLIST_rawdatafilename		E:\VeraMendes\Uni. Cat?lica Viseu\S210304\wiff\pools\S210304_Pool4_FractionA_10uLof25uL.wiff	6	33	3971	3971
	67	RESULTS_SEARCH_67_PARAMETERS_PEAKLIST_rawdatafilename		E:\VeraMendes\Uni. Cat?lica Viseu\S210304\wiff\pools\S210304_Pool4_FractionA_10uLof25uL.wiff	6	34	3959	3959	3959	3959
	68	RESULTS_SEARCH_68_PARAMETERS_PEAKLIST_rawdatafilename		E:\VeraMendes\Uni. Cat?lica Viseu\S210304\wiff\pools\S210304_Pool4_FractionA_10uLof25uL.wiff	6	34	3959	3959
	69	RESULTS_SEARCH_69_PARAMETERS_PEAKLIST_rawdatafilename		E:\VeraMendes\Uni. Cat?lica Viseu\S210304\wiff\pools\S210304_Pool4_FractionA_10uLof25uL.wiff	6	35	3959	3959	3959	3959
	70	RESULTS_SEARCH_70_PARAMETERS_PEAKLIST_rawdatafilename		E:\VeraMendes\Uni. Cat?lica Viseu\S210304\wiff\pools\S210304_Pool4_FractionA_10uLof25uL.wiff	6	35	3959	3959
	71	RESULTS_SEARCH_71_PARAMETERS_PEAKLIST_rawdatafilename		E:\VeraMendes\Uni. Cat?lica Viseu\S210304\wiff\pools\S210304_Pool4_FractionA_10uLof25uL.wiff	6	36	3951	3946	3951	3946
	72	RESULTS_SEARCH_72_PARAMETERS_PEAKLIST_rawdatafilename		E:\VeraMendes\Uni. Cat?lica Viseu\S210304\wiff\pools\S210304_Pool4_FractionA_10uLof25uL.wiff	6	36	3951	3946
	73	RESULTS_SEARCH_73_PARAMETERS_PEAKLIST_rawdatafilename		E:\VeraMendes\Uni. Cat?lica Viseu\S210304\wiff\pools\S210304_Pool4_FractionB_10uLof25uL.wiff	7	37	3634	3634	3634	3634	7
	74	RESULTS_SEARCH_74_PARAMETERS_PEAKLIST_rawdatafilename		E:\VeraMendes\Uni. Cat?lica Viseu\S210304\wiff\pools\S210304_Pool4_FractionB_10uLof25uL.wiff	7	37	3634	3634
	75	RESULTS_SEARCH_75_PARAMETERS_PEAKLIST_rawdatafilename		E:\VeraMendes\Uni. Cat?lica Viseu\S210304\wiff\pools\S210304_Pool4_FractionB_10uLof25uL.wiff	7	38	3625	3624	3625	3624
	76	RESULTS_SEARCH_76_PARAMETERS_PEAKLIST_rawdatafilename		E:\VeraMendes\Uni. Cat?lica Viseu\S210304\wiff\pools\S210304_Pool4_FractionB_10uLof25uL.wiff	7	38	3625	3624
	77	RESULTS_SEARCH_77_PARAMETERS_PEAKLIST_rawdatafilename		E:\VeraMendes\Uni. Cat?lica Viseu\S210304\wiff\pools\S210304_Pool4_FractionB_10uLof25uL.wiff	7	39	3618	3618	3618	3618
	78	RESULTS_SEARCH_78_PARAMETERS_PEAKLIST_rawdatafilename		E:\VeraMendes\Uni. Cat?lica Viseu\S210304\wiff\pools\S210304_Pool4_FractionB_10uLof25uL.wiff	7	39	3618	3618
	79	RESULTS_SEARCH_79_PARAMETERS_PEAKLIST_rawdatafilename		E:\VeraMendes\Uni. Cat?lica Viseu\S210304\wiff\pools\S210304_Pool4_FractionB_10uLof25uL.wiff	7	40	3624	3624	3624	3624
	80	RESULTS_SEARCH_80_PARAMETERS_PEAKLIST_rawdatafilename		E:\VeraMendes\Uni. Cat?lica Viseu\S210304\wiff\pools\S210304_Pool4_FractionB_10uLof25uL.wiff	7	40	3624	3624
	81	RESULTS_SEARCH_81_PARAMETERS_PEAKLIST_rawdatafilename		E:\VeraMendes\Uni. Cat?lica Viseu\S210304\wiff\pools\S210304_Pool4_FractionB_10uLof25uL.wiff	7	41	3632	3632	3632	3632
	82	RESULTS_SEARCH_82_PARAMETERS_PEAKLIST_rawdatafilename		E:\VeraMendes\Uni. Cat?lica Viseu\S210304\wiff\pools\S210304_Pool4_FractionB_10uLof25uL.wiff	7	41	3632	3632
	83	RESULTS_SEARCH_83_PARAMETERS_PEAKLIST_rawdatafilename		E:\VeraMendes\Uni. Cat?lica Viseu\S210304\wiff\pools\S210304_Pool4_FractionB_10uLof25uL.wiff	7	42	3611	3604	3611	3604
	84	RESULTS_SEARCH_84_PARAMETERS_PEAKLIST_rawdatafilename		E:\VeraMendes\Uni. Cat?lica Viseu\S210304\wiff\pools\S210304_Pool4_FractionB_10uLof25uL.wiff	7	42	3611	3604
	85	RESULTS_SEARCH_85_PARAMETERS_PEAKLIST_rawdatafilename		E:\VeraMendes\Uni. Cat?lica Viseu\S210304\wiff\pools\S210304_Pool4_FractionC_10uLof25uL.wiff	8	43	3513	3513	3513	3513	8
	86	RESULTS_SEARCH_86_PARAMETERS_PEAKLIST_rawdatafilename		E:\VeraMendes\Uni. Cat?lica Viseu\S210304\wiff\pools\S210304_Pool4_FractionC_10uLof25uL.wiff	8	43	3513	3513
	87	RESULTS_SEARCH_87_PARAMETERS_PEAKLIST_rawdatafilename		E:\VeraMendes\Uni. Cat?lica Viseu\S210304\wiff\pools\S210304_Pool4_FractionC_10uLof25uL.wiff	8	44	3518	3518	3518	3518
	88	RESULTS_SEARCH_88_PARAMETERS_PEAKLIST_rawdatafilename		E:\VeraMendes\Uni. Cat?lica Viseu\S210304\wiff\pools\S210304_Pool4_FractionC_10uLof25uL.wiff	8	44	3518	3518
	89	RESULTS_SEARCH_89_PARAMETERS_PEAKLIST_rawdatafilename		E:\VeraMendes\Uni. Cat?lica Viseu\S210304\wiff\pools\S210304_Pool4_FractionC_10uLof25uL.wiff	8	45	3523	3523	3523	3523
	90	RESULTS_SEARCH_90_PARAMETERS_PEAKLIST_rawdatafilename		E:\VeraMendes\Uni. Cat?lica Viseu\S210304\wiff\pools\S210304_Pool4_FractionC_10uLof25uL.wiff	8	45	3523	3523
	91	RESULTS_SEARCH_91_PARAMETERS_PEAKLIST_rawdatafilename		E:\VeraMendes\Uni. Cat?lica Viseu\S210304\wiff\pools\S210304_Pool4_FractionC_10uLof25uL.wiff	8	46	3509	3509	3509	3509
	92	RESULTS_SEARCH_92_PARAMETERS_PEAKLIST_rawdatafilename		E:\VeraMendes\Uni. Cat?lica Viseu\S210304\wiff\pools\S210304_Pool4_FractionC_10uLof25uL.wiff	8	46	3509	3509
	93	RESULTS_SEARCH_93_PARAMETERS_PEAKLIST_rawdatafilename		E:\VeraMendes\Uni. Cat?lica Viseu\S210304\wiff\pools\S210304_Pool4_FractionC_10uLof25uL.wiff	8	47	3504	3504	3504	3504
	94	RESULTS_SEARCH_94_PARAMETERS_PEAKLIST_rawdatafilename		E:\VeraMendes\Uni. Cat?lica Viseu\S210304\wiff\pools\S210304_Pool4_FractionC_10uLof25uL.wiff	8	47	3504	3504
	95	RESULTS_SEARCH_95_PARAMETERS_PEAKLIST_rawdatafilename		E:\VeraMendes\Uni. Cat?lica Viseu\S210304\wiff\pools\S210304_Pool4_FractionC_10uLof25uL.wiff	8	48	3503	3503	3503	3503
	96	RESULTS_SEARCH_96_PARAMETERS_PEAKLIST_rawdatafilename		E:\VeraMendes\Uni. Cat?lica Viseu\S210304\wiff\pools\S210304_Pool4_FractionC_10uLof25uL.wiff	8	48	3503	3503
	97	RESULTS_SEARCH_97_PARAMETERS_PEAKLIST_rawdatafilename		E:\VeraMendes\Uni. Cat?lica Viseu\S210304\wiff\pools\S210304_Pool4_FractionC_10uLof25uL.wiff	8	49	3500	3494	3500	3494
	98	RESULTS_SEARCH_98_PARAMETERS_PEAKLIST_rawdatafilename		E:\VeraMendes\Uni. Cat?lica Viseu\S210304\wiff\pools\S210304_Pool4_FractionC_10uLof25uL.wiff	8	49	3500	3494
	99	RESULTS_SEARCH_99_PARAMETERS_PEAKLIST_rawdatafilename		E:\VeraMendes\Uni. Cat?lica Viseu\S210304\wiff\pools\S210304_Pool4_FractionD_10uLof25uL.wiff	9	50	3705	3705	3705	3705	9
	100	RESULTS_SEARCH_100_PARAMETERS_PEAKLIST_rawdatafilename		E:\VeraMendes\Uni. Cat?lica Viseu\S210304\wiff\pools\S210304_Pool4_FractionD_10uLof25uL.wiff	9	50	3705	3705
	101	RESULTS_SEARCH_101_PARAMETERS_PEAKLIST_rawdatafilename		E:\VeraMendes\Uni. Cat?lica Viseu\S210304\wiff\pools\S210304_Pool4_FractionD_10uLof25uL.wiff	9	51	3735	3735	3735	3735
	102	RESULTS_SEARCH_102_PARAMETERS_PEAKLIST_rawdatafilename		E:\VeraMendes\Uni. Cat?lica Viseu\S210304\wiff\pools\S210304_Pool4_FractionD_10uLof25uL.wiff	9	51	3735	3735
	103	RESULTS_SEARCH_103_PARAMETERS_PEAKLIST_rawdatafilename		E:\VeraMendes\Uni. Cat?lica Viseu\S210304\wiff\pools\S210304_Pool4_FractionD_10uLof25uL.wiff	9	52	3691	3691	3691	3691
	104	RESULTS_SEARCH_104_PARAMETERS_PEAKLIST_rawdatafilename		E:\VeraMendes\Uni. Cat?lica Viseu\S210304\wiff\pools\S210304_Pool4_FractionD_10uLof25uL.wiff	9	52	3691	3691
	105	RESULTS_SEARCH_105_PARAMETERS_PEAKLIST_rawdatafilename		E:\VeraMendes\Uni. Cat?lica Viseu\S210304\wiff\pools\S210304_Pool4_FractionD_10uLof25uL.wiff	9	53	3686	3686	3686	3686
	106	RESULTS_SEARCH_106_PARAMETERS_PEAKLIST_rawdatafilename		E:\VeraMendes\Uni. Cat?lica Viseu\S210304\wiff\pools\S210304_Pool4_FractionD_10uLof25uL.wiff	9	53	3686	3686
	107	RESULTS_SEARCH_107_PARAMETERS_PEAKLIST_rawdatafilename		E:\VeraMendes\Uni. Cat?lica Viseu\S210304\wiff\pools\S210304_Pool4_FractionD_10uLof25uL.wiff	9	54	3716	3716	3716	3716
	108	RESULTS_SEARCH_108_PARAMETERS_PEAKLIST_rawdatafilename		E:\VeraMendes\Uni. Cat?lica Viseu\S210304\wiff\pools\S210304_Pool4_FractionD_10uLof25uL.wiff	9	54	3716	3716
	109	RESULTS_SEARCH_109_PARAMETERS_PEAKLIST_rawdatafilename		E:\VeraMendes\Uni. Cat?lica Viseu\S210304\wiff\pools\S210304_Pool4_FractionD_10uLof25uL.wiff	9	55	3700	3700	3700	3700
	110	RESULTS_SEARCH_110_PARAMETERS_PEAKLIST_rawdatafilename		E:\VeraMendes\Uni. Cat?lica Viseu\S210304\wiff\pools\S210304_Pool4_FractionD_10uLof25uL.wiff	9	55	3700	3700
	111	RESULTS_SEARCH_111_PARAMETERS_PEAKLIST_rawdatafilename		E:\VeraMendes\Uni. Cat?lica Viseu\S210304\wiff\pools\S210304_Pool4_FractionD_10uLof25uL.wiff	9	56	3687	3676	3687	3676
	112	RESULTS_SEARCH_112_PARAMETERS_PEAKLIST_rawdatafilename		E:\VeraMendes\Uni. Cat?lica Viseu\S210304\wiff\pools\S210304_Pool4_FractionD_10uLof25uL.wiff	9	56	3687	3676
	113	RESULTS_SEARCH_113_PARAMETERS_PEAKLIST_rawdatafilename		E:\VeraMendes\Uni. Cat?lica Viseu\S210304\wiff\pools\S210304_Pool4_FractionE_10uLof25uL.wiff	10	57	3914	3913	3914	3913	10
	114	RESULTS_SEARCH_114_PARAMETERS_PEAKLIST_rawdatafilename		E:\VeraMendes\Uni. Cat?lica Viseu\S210304\wiff\pools\S210304_Pool4_FractionE_10uLof25uL.wiff	10	57	3914	3913
	115	RESULTS_SEARCH_115_PARAMETERS_PEAKLIST_rawdatafilename		E:\VeraMendes\Uni. Cat?lica Viseu\S210304\wiff\pools\S210304_Pool4_FractionE_10uLof25uL.wiff	10	58	3893	3891	3893	3891
	116	RESULTS_SEARCH_116_PARAMETERS_PEAKLIST_rawdatafilename		E:\VeraMendes\Uni. Cat?lica Viseu\S210304\wiff\pools\S210304_Pool4_FractionE_10uLof25uL.wiff	10	58	3893	3891
	117	RESULTS_SEARCH_117_PARAMETERS_PEAKLIST_rawdatafilename		E:\VeraMendes\Uni. Cat?lica Viseu\S210304\wiff\pools\S210304_Pool4_FractionE_10uLof25uL.wiff	10	59	3898	3897	3898	3897
	118	RESULTS_SEARCH_118_PARAMETERS_PEAKLIST_rawdatafilename		E:\VeraMendes\Uni. Cat?lica Viseu\S210304\wiff\pools\S210304_Pool4_FractionE_10uLof25uL.wiff	10	59	3898	3897
	119	RESULTS_SEARCH_119_PARAMETERS_PEAKLIST_rawdatafilename		E:\VeraMendes\Uni. Cat?lica Viseu\S210304\wiff\pools\S210304_Pool4_FractionE_10uLof25uL.wiff	10	60	3890	3881	3890	3881
	120	RESULTS_SEARCH_120_PARAMETERS_PEAKLIST_rawdatafilename		E:\VeraMendes\Uni. Cat?lica Viseu\S210304\wiff\pools\S210304_Pool4_FractionE_10uLof25uL.wiff	10	60	3890	3881

## Sheet: Curated Metadata
Group file metadata term	Metadata Description (of raw extracted item)	Use Partial Match	Term in Stream	Derived (Calculated)	Value	Validation check/comments	Conversion type, if done	Conversion factor		Metadata Category	Metadata Description of Final Metadata Item (converted manually, if applicable)	Value
	Group filename			1						Attributes - General	Group filename	#VALUE!
RESULTS_SEARCH_1_PARAMETERS_PARAGON_METHOD_SETTINGS_UI_START_TIME	Start date		1		2021-07-11 00:03:35					Attributes - General	Start date	2021-07-11 00:03:35
RESULTS_SEARCH_STAT_search_begin_time_clock	Start time		1		2021-07-11 00:03:35					Attributes - General	Start time	2021-07-11 00:03:35
RESULTS_SEARCH_1_PARAMETERS_PARAGON_METHOD_SETTINGS_UI_USER_NAME	User name		1		LSMS_-PC\LSMS_2018					Attributes - General	User name	LSMS_-PC\LSMS_2018
RESULTS_SEARCH_1_xml:id	Internal search identifier number		1	1						Attributes - General	Internal search identifier number
PARAMETERS_PEAKLIST_original_count				1						Attributes - Input data	Number of spectra in search	224146
PARAMETERS_PEAKLIST_count				1						Attributes - Input data	Number of non-empty spectra in search	223794
PARAMETERS_PEAKLIST_filenumber	Number of input files	1	1	1	10					Attributes - Input data	Number of input files	10
RESULTS_SEARCH_1_PARAMETERS_PARAGON_METHOD_SETTINGS_UI_SAMPLE_TYPE	Sample Type		1		Identification					Parameters - User settings	Sample Type	Identification
RESULTS_SEARCH_1_PARAMETERS_PARAGON_METHOD_SETTINGS_UI_CYS_ALKYLATION	Cysteine Alkylation		1		Acrylamide					Parameters - User settings	Cysteine Alkylation	Acrylamide
RESULTS_SEARCH_1_PARAMETERS_PARAGON_METHOD_SETTINGS_UI_DIGESTION	Digestion		1		Trypsin					Parameters - User settings	Digestion	Trypsin
RESULTS_SEARCH_1_PARAMETERS_PARAGON_METHOD_SETTINGS_UI_SPECIAL_FACTOR	Special Factors		1		Gel-based ID					Parameters - User settings	Special Factors	Gel-based ID
RESULTS_SEARCH_1_PARAMETERS_PARAGON_METHOD_SETTINGS_UI_INSTRUMENT	Instrument		1		TripleTOF 6600					Parameters - User settings	Instrument	TripleTOF 6600
RESULTS_SEARCH_1_PARAMETERS_PARAGON_METHOD_SETTINGS_UI_SPECIES	Species									Parameters - User settings	Species
RESULTS_SEARCH_1_PARAMETERS_PARAGON_METHOD_SETTINGS_UI_SEARCH_EFFORT	Search Effort		1		Thorough					Parameters - User settings	Search Effort	Thorough
RESULTS_SEARCH_1_PARAMETERS_PARAGON_METHOD_SETTINGS_UI_ID_FOCUS	ID Focus		1		Biological modifications					Parameters - User settings	ID Focus	Biological modifications
RESULTS_SEARCH_1_PARAMETERS_PARAGON_METHOD_SETTINGS_UI_MIN_UNUSED_PROTSCORE	Minimum Unused ProtScore		1		0.0458					Parameters - User settings	Minimum Unused ProtScore	0.0458
RESULTS_SEARCH_1_PARAMETERS_PARAGON_METHOD_SETTINGS_UI_PSPEP	FDR Analysis		1		TRUE		Logical to English			Parameters - User settings	FDR Analysis	Yes
	Quantitation						Logical to English			Parameters - User settings	Quantitation
RESULTS_SEARCH_1_PARAMETERS_QUANT_TYPE_background_correction	Background Correction		1		FALSE		Logical to English			Parameters - User settings	Background Correction	No
RESULTS_SEARCH_1_PARAMETERS_QUANT_TYPE_bias_correction	Bias Correction		1		TRUE		Logical to English			Parameters - User settings	Bias Correction	Yes
	Channel to use as denominator in ratios									Parameters - User settings	Channel to use as denominator in ratios
RESULTS_SEARCH_1_PARAMETERS_chemical_data_edited	Modified Data Dictionary or Parameter Translation		1		FALSE		Logical to English			Parameters - User settings	Modified Data Dictionary or Parameter Translation	No
RESULTS_SEARCH_1_PARAMETERS_FASTA_filename	Database filename		1		C:\AB SCIEX\ProteinPilot Data\SearchDatabases\uniprot-human-Mar2021_IS.fasta					Attributes - Search database	Database filename	C:\AB SCIEX\ProteinPilot Data\SearchDatabases\uniprot-human-Mar2021_IS.fasta
				1						Attributes - Search database	Number of Proteins in Database	20396
RESULTS_SEARCH_STAT_num_proteins	Number of proteins searched		1		40792					Attributes - Search database	Number of proteins searched	40792
				1						Attributes - Search database	Number of Residues in Database	11365248
RESULTS_SEARCH_STAT_num_residues	Number of residues searched		1		22730496					Attributes - Search database	Number of residues searched	22730496
RESULTS_SEARCH_STAT_computer_memory	RAM (MB)		1		32659					Attributes - Hardware	RAM (MB)	32659
RESULTS_SEARCH_STAT_computer_name	Computer name		1		LSMS_-PC					Attributes - Hardware	Computer name	LSMS_-PC
RESULTS_SEARCH_STAT_number_cores	Number of cores in computer		1		4					Attributes - Hardware	Number of cores in computer	4
RESULTS_SEARCH_STAT_number_processors	Number of threads (double cores if hyperthreading on)		1		8					Attributes - Hardware	Number of threads (double cores if hyperthreading on)	8
RESULTS_SEARCH_STAT_number_licensed_tasks	Number of cores licensed to use		1		16					Attributes - Software environment	Number of cores licensed to use	16
RESULTS_SEARCH_STAT_os	Operating system		1		Windows 7 Professional Service Pack 1 (6.1.7601)					Attributes - Software environment	Operating system	Windows 7 Professional Service Pack 1 (6.1.7601)
RESULTS_SEARCH_1_PARAMETERS_VERSION	ProteinPilot Software Version		1		5.0.2.0, 5346					Attributes - Software environment	ProteinPilot Software Version	5.0.2.0, 5346
RESULTS_SEARCH_1_PARAMETERS_PARAGON_VERSION	Paragon Algorithm Version		1		5.0.2.0, 5174					Attributes - Software environment	Paragon Algorithm Version	5.0.2.0, 5174
RESULTS_SEARCH_1_PARAMETERS_APPLICATION	Application name		1		ProteinPilot(tm) Software					Attributes - Software environment	Application name	ProteinPilot(tm) Software
RESULTS_GROUPRESULTSUMMARY_1_confidence	Confidence of first row in summary statistics ID statistics		1		0.99		Fraction to %	100		Statistics - Protein Summary Table	Percent Confidence of first row in Summary Statistics ID Statistics	99
RESULTS_GROUPRESULTSUMMARY_1_distinctpeptides	Distinct peptides associated with 99% confidence proteins		1		16864					Statistics - Protein Summary Table	Distinct peptides associated with 99% confidence proteins	16864
RESULTS_GROUPRESULTSUMMARY_1_proteinsbeforegroupping	Proteins before grouping (99% confidence)		1		1169					Statistics - Protein Summary Table	Proteins before grouping (99% confidence)	1169
RESULTS_GROUPRESULTSUMMARY_1_proteinsidentified	Proteins detected (99% confidence)		1		819					Statistics - Protein Summary Table	Proteins detected (99% confidence)	819
RESULTS_GROUPRESULTSUMMARY_1_spectraidentified	Spectra associated with 99% confidence proteins		1		92677					Statistics - Protein Summary Table	Spectra associated with 99% confidence proteins	92677
RESULTS_GROUPRESULTSUMMARY_2_confidence	Confidence of second row in Summary Statistics ID statistics		1		0.95		Fraction to %	100		Statistics - Protein Summary Table	Percent Confidence of first row in Summary Statistics ID Statistics	95
RESULTS_GROUPRESULTSUMMARY_2_distinctpeptides	Distinct peptides associated with 95% confidence proteins		1		17157					Statistics - Protein Summary Table	Distinct peptides associated with 95% confidence proteins	17157
RESULTS_GROUPRESULTSUMMARY_2_proteinsbeforegroupping	Proteins before grouping (95% confidence)		1		1462					Statistics - Protein Summary Table	Proteins before grouping (95% confidence)	1462
RESULTS_GROUPRESULTSUMMARY_2_proteinsidentified	Proteins detected (95% confidence)		1		956					Statistics - Protein Summary Table	Proteins detected (95% confidence)	956
RESULTS_GROUPRESULTSUMMARY_2_spectraidentified	Spectra associated with 95% confidence proteins		1		93417					Statistics - Protein Summary Table	Spectra associated with 95% confidence proteins	93417
RESULTS_GROUPRESULTSUMMARY_3_confidence	Confidence of third row in summary statistics ID statistics		1		0.66		Fraction to %	100		Statistics - Protein Summary Table	Percent Confidence of first row in Summary Statistics ID Statistics	66
RESULTS_GROUPRESULTSUMMARY_3_distinctpeptides	Distinct peptides associated with 66% confidence proteins		1		17413					Statistics - Protein Summary Table	Distinct peptides associated with 66% confidence proteins	17413
RESULTS_GROUPRESULTSUMMARY_3_proteinsbeforegroupping	Proteins before grouping (66% confidence)		1		1604					Statistics - Protein Summary Table	Proteins before grouping (66% confidence)	1604
RESULTS_GROUPRESULTSUMMARY_3_proteinsidentified	Proteins detected (66% confidence)		1		1056					Statistics - Protein Summary Table	Proteins detected (66% confidence)	1056
RESULTS_GROUPRESULTSUMMARY_3_spectraidentified	Spectra associated with 66% confidence proteins		1		94031					Statistics - Protein Summary Table	Spectra associated with 66% confidence proteins	94031
RESULTS_GROUPRESULTSUMMARY_4_confidence	Confidence of fourth row in Summary Statistics ID statistics		1		0.100088		Fraction to %	100		Statistics - Protein Summary Table	Percent Confidence of first row in Summary Statistics ID Statistics	10.0088
RESULTS_GROUPRESULTSUMMARY_4_distinctpeptides	Distinct peptides associated with 10% confidence proteins		1		18109					Statistics - Protein Summary Table	Distinct peptides associated with 10% confidence proteins	18109
RESULTS_GROUPRESULTSUMMARY_4_proteinsbeforegroupping	Proteins before grouping (10% confidence)		1		2194					Statistics - Protein Summary Table	Proteins before grouping (10% confidence)	2194
RESULTS_GROUPRESULTSUMMARY_4_proteinsidentified	Proteins detected (10% confidence)		1		1440					Statistics - Protein Summary Table	Proteins detected (10% confidence)	1440
RESULTS_GROUPRESULTSUMMARY_4_spectraidentified	Spectra associated with 10% confidence proteins		1		95354					Statistics - Protein Summary Table	Spectra associated with 10% confidence proteins	95354
PARAMETERS_PEAKLIST_partnumber	Number of segments the input data are broken into	1	1	1	60					Parameters - Search Dimension Factors	Number of segments the input data are broken into	60
				1						Parameters - Search Dimension Factors	Number of searches per segment (2 for Thorough, 1 for Rapid)	2
				1						Parameters - Search Dimension Factors	Number of apparent sub-searches in group file	120
RESULTS_SEARCH_1_PARAMETERS_do_reverse_search	Do reversed search		1		TRUE					Parameters - Search Dimension Factors	Do reversed search	TRUE
RESULTS_SEARCH_1_PARAMETERS_QUANT_TYPE_separate_searches	Do separate searches for each plex in MS1 quantitation		1		FALSE					Parameters - Search Dimension Factors	Do separate searches for each plex in MS1 quantitation	FALSE
RESULTS_SEARCH_1_PARAMETERS_maxresults	Maximum number of hypotheses to keep per spectrum		1		15					Parameters - Search Dimension Factors	Maximum number of hypotheses to keep per spectrum	15
RESULTS_SEARCH_1_PARAMETERS_MSTOLERANCE_type	MS1 initial mass error tolerance type		1		dalton					Parameters - Identification - Mass accuracy	MS1 initial mass error tolerance type	dalton
RESULTS_SEARCH_1_PARAMETERS_MSTOLERANCE_value	MS1 initial mass error tolerance value		1		0.05					Parameters - Identification - Mass accuracy	MS1 initial mass error tolerance value	0.05
RESULTS_SEARCH_1_PARAMETERS_MSMSTOLERANCE_type	MS2 initial mass error tolerance type		1		dalton					Parameters - Identification - Mass accuracy	MS2 initial mass error tolerance type	dalton
RESULTS_SEARCH_1_PARAMETERS_MSMSTOLERANCE_value	MS2 initial mass error tolerance value		1		0.1					Parameters - Identification - Mass accuracy	MS2 initial mass error tolerance value	0.1
RESULTS_SEARCH_1_PARAMETERS_MS_STANDARD_DEVIATION_type	MS1 final mass error standard deviation type		1		dalton					Parameters - Identification - Mass accuracy	MS1 final mass error standard deviation type	dalton
RESULTS_SEARCH_1_PARAMETERS_MS_STANDARD_DEVIATION_value	MS1 final mass error standard deviation value		1		0.0011					Parameters - Identification - Mass accuracy	MS1 final mass error standard deviation value	0.0011
RESULTS_SEARCH_1_PARAMETERS_MSMS_STANDARD_DEVIATION_type	MS2 final mass error standard deviation type		1		dalton					Parameters - Identification - Mass accuracy	MS2 final mass error standard deviation type	dalton
RESULTS_SEARCH_1_PARAMETERS_MSMS_STANDARD_DEVIATION_value	MS2 final mass error standard deviation value		1		0.01					Parameters - Identification - Mass accuracy	MS2 final mass error standard deviation value	0.01
RESULTS_SEARCH_1_PARAMETERS_do_multiprecursor_search	Use multi-precursor search function		1		TRUE					Parameters - Identification - Multi-precursor search	Use multi-precursor search function	TRUE
RESULTS_SEARCH_1_PARAMETERS_MAX_PRECURSORS_FRAGLET	Maximum number of different precursor masses to try to match to in the Fraglet stage when doing multi-precursor search		1		5					Parameters - Identification - Multi-precursor search	Maximum number of different precursor masses to try to match to in the Fraglet stage when doing multi-precursor search	5
RESULTS_SEARCH_1_PARAMETERS_PRECURSORS_DR_FRAGLET	Maximum dynamic range gap of secondary precursors vs primary precursor in the Fraglet stage when doing multi-precursor search		1		10					Parameters - Identification - Multi-precursor search	Maximum dynamic range gap of secondary precursors vs primary precursor in the Fraglet stage when doing multi-precursor search	10
RESULTS_SEARCH_1_PARAMETERS_MAX_PRECURSORS_TAGLET	Maximum number of different precursor masses to try to match to in the Taglet stage when doing multi-precursor search		1		1					Parameters - Identification - Multi-precursor search	Maximum number of different precursor masses to try to match to in the Taglet stage when doing multi-precursor search	1
RESULTS_SEARCH_1_PARAMETERS_PRECURSORS_DR_TAGLET	Maximum dynamic range gap of secondary precursors vs primary precursor in the Taglet stage when doing multi-precursor search		1		3					Parameters - Identification - Multi-precursor search	Maximum dynamic range gap of secondary precursors vs primary precursor in the Taglet stage when doing multi-precursor search	3
RESULTS_SEARCH_1_PARAMETERS_DEFAULT_CHARGE_STATE_1_charge	First charge state to consider when precursor z is not determined		1		2					Parameters - Identification - Charge ambiguity	First charge state to consider when precursor z is not determined	2
RESULTS_SEARCH_1_PARAMETERS_DEFAULT_CHARGE_STATE_1_probability	Probability of first charge state to consider when precursor z is not determined		1		1					Parameters - Identification - Charge ambiguity	Probability of first charge state to consider when precursor z is not determined	1
RESULTS_SEARCH_1_PARAMETERS_DEFAULT_CHARGE_STATE_2_charge	Second charge state to consider when precursor z is not determined		1		3					Parameters - Identification - Charge ambiguity	Second charge state to consider when precursor z is not determined	3
RESULTS_SEARCH_1_PARAMETERS_DEFAULT_CHARGE_STATE_2_probability	Probability of second charge state to consider when precursor z is not determined		1		1					Parameters - Identification - Charge ambiguity	Probability of second charge state to consider when precursor z is not determined	1
RESULTS_SEARCH_1_PARAMETERS_DEFAULT_CHARGE_STATE_3_charge	Third charge state to consider when precursor z is not determined		1		4					Parameters - Identification - Charge ambiguity	Third charge state to consider when precursor z is not determined	4
RESULTS_SEARCH_1_PARAMETERS_DEFAULT_CHARGE_STATE_3_probability	Probability of third charge state to consider when precursor z is not determined		1		1					Parameters - Identification - Charge ambiguity	Probability of third charge state to consider when precursor z is not determined	1
RESULTS_SEARCH_1_PARAMETERS_DEFAULT_CHARGE_STATE_4_charge	Fourth charge state to consider when precursor z is not determined									Parameters - Identification - Charge ambiguity	Fourth charge state to consider when precursor z is not determined
RESULTS_SEARCH_1_PARAMETERS_DEFAULT_CHARGE_STATE_4_probability	Probability of fourth charge state to consider when precursor z is not determined									Parameters - Identification - Charge ambiguity	Probability of fourth charge state to consider when precursor z is not determined
RESULTS_SEARCH_1_PARAMETERS_PROGROUP_bayesconfidencecalclulation	Use Bayesian protein confidence calculation		1		TRUE					Parameters - Protein Grouping	Use Bayesian protein confidence calculation	TRUE
RESULTS_SEARCH_1_PARAMETERS_PROGROUP_calibrateconfidence	Use peptide FDR analysis to recalibrate peptide confidences		1		TRUE					Parameters - Protein Grouping	Use peptide FDR analysis to recalibrate peptide confidences	TRUE
RESULTS_SEARCH_1_PARAMETERS_PROGROUP_focusingintersection	In mid-Pro Group, minimum Intersection ProtScore to be in Same Group		1		4					Parameters - Protein Grouping	In mid-Pro Group, minimum Intersection ProtScore to be in Same Group	4
RESULTS_SEARCH_1_PARAMETERS_PROGROUP_focusingminunusedprotscore	In mid-Pro Group, minimum Unused ProtScore to keep a Group		1		0.1					Parameters - Protein Grouping	In mid-Pro Group, minimum Unused ProtScore to keep a Group	0.1
RESULTS_SEARCH_1_PARAMETERS_PROGROUP_focusingsubsetcutoff	In mid-Pro Group, keep competitor proteins with ProtScore units from winner		1		6					Parameters - Protein Grouping	In mid-Pro Group, keep competitor proteins with ProtScore units from winner	6
RESULTS_SEARCH_1_PARAMETERS_PROGROUP_intersection	In final Pro Group, minimum Intersection ProtScore to be in same group		1		1.3					Parameters - Protein Grouping	In final Pro Group, minimum Intersection ProtScore to be in same group	1.3
RESULTS_SEARCH_1_PARAMETERS_PROGROUP_minunusedprotscore	In final Pro Group, minimum Unused ProtScore to keep a group		1		0.0458					Parameters - Protein Grouping	In final Pro Group, minimum Unused ProtScore to keep a group	0.0458
RESULTS_SEARCH_1_PARAMETERS_PROGROUP_subsetcutoff	In final Pro Group, keep competitor proteins with ProtScore units from winner		1		2					Parameters - Protein Grouping	In final Pro Group, keep competitor proteins with ProtScore units from winner	2
RESULTS_SEARCH_1_PARAMETERS_QUANT_TYPE_background_correction	Do isobaric quant background correction algorithm		1		FALSE					Parameters - Quantitation - processing	Do isobaric quant background correction algorithm	FALSE
RESULTS_SEARCH_1_PARAMETERS_QUANT_TYPE_bias_correction	Normalize the central tendency of protein ratios to be unity		1		TRUE					Parameters - Quantitation - processing	Normalize the central tendency of protein ratios to be unity	TRUE
RESULTS_SEARCH_1_PARAMETERS_QUANT_TYPE_median_statistic	Compute protein-level ratios from the median of peptide ratios		1		TRUE					Parameters - Quantitation - processing	Compute protein-level ratios from the median of peptide ratios	TRUE
RESULTS_SEARCH_1_PARAMETERS_QUANT_TYPE_quant_threshold	Quant threshold setting no longer used		1		-1					Parameters - Quantitation - processing	Quant threshold setting no longer used	-1
RESULTS_SEARCH_1_PARAMETERS_QUANT_TYPE_quant_threshold_sn	Use measures for quantitation if signal to noise is greater than		1		9					Parameters - Quantitation - processing	Use measures for quantitation if signal to noise is greater than	9
RESULTS_SEARCH_1_PARAMETERS_max_quant_labels	Maximum number of labels allowed on a peptide for it to be used for quantitation		1		35					Parameters - Quantitation - curation	Maximum number of labels allowed on a peptide for it to be used for quantitation	35
RESULTS_SEARCH_1_PARAMETERS_QUANT_TYPE_keep_extreme_peptides_over_fraction	Include extreme ratios in the protein ratio calculation if the fraction of peptides from a protein having extreme ratios is greater than		1		0					Parameters - Quantitation - curation	Include extreme ratios in the protein ratio calculation if the fraction of peptides from a protein having extreme ratios is greater than	0
RESULTS_SEARCH_1_PARAMETERS_QUANT_TYPE_low_confidence_check	Exclude quantitation data if identification confidence does not pass a threshold value		1		TRUE					Parameters - Quantitation - curation	Exclude quantitation data if identification confidence does not pass a threshold value	TRUE
RESULTS_SEARCH_1_PARAMETERS_QUANT_TYPE_low_intensity_check	Exclude quantitation data if a minimum intensity is not passed		1		TRUE					Parameters - Quantitation - curation	Exclude quantitation data if a minimum intensity is not passed	TRUE
RESULTS_SEARCH_1_PARAMETERS_QUANT_TYPE_mod_check	Exclude quantitation data based on discordant peptide logic		1		TRUE					Parameters - Quantitation - curation	Exclude quantitation data based on discordant peptide logic	TRUE
RESULTS_SEARCH_1_PARAMETERS_QUANT_TYPE_shared_msms_check	Exclude quantitation data using sharing logic		1		TRUE					Parameters - Quantitation - curation	Exclude quantitation data using sharing logic	TRUE
RESULTS_SEARCH_1_PARAMETERS_PROGROUP_unusedprotscorethresholdforexcludingothersfromquant	Minimum protein confidence to consider a protein confident and capable of excluding spectra as shared		1		1.3					Parameters - Quantitation - curation	Minimum protein confidence to consider a protein confident and capable of excluding spectra as shared	1.3
RESULTS_SEARCH_1_PARAMETERS_PROGROUP_confidencepercentthresholdforexcludingothersfromquant	Minimum peptide percent confidence from a confident protein to consider a spectrum shared		1		15					Parameters - Quantitation - curation	Minimum peptide percent confidence from a confident protein to consider a spectrum shared	15
RESULTS_SEARCH_1_PARAMETERS_PROGROUP_confidencepercentthresholdforincludingselfinquant	Minimum peptide confidence to be used for quantitation		1		15					Parameters - Quantitation - curation	Minimum peptide confidence to be used for quantitation	15
RESULTS_SEARCH_1_PARAMETERS_PROGROUP_autodiscordantpeptidethreshold	Consider a peptide discordant if joint feature probability less than		1		0.3					Parameters - Quantitation - curation	Consider a peptide discordant if joint feature probability less than	0.3
RESULTS_SEARCH_1_PARAMETERS_PROGROUP_compresspeptides	Show results only for distinct peptides, suppressing redundancy		1		FALSE					Parameters - Non-functional	Show results only for distinct peptides, suppressing redundancy	FALSE
RESULTS_SEARCH_1_PARAMETERS_PROGROUP_donotstoremspeaklists	Do not store MS1 level data		1		FALSE					Parameters - Non-functional	Do not store MS1 level data	FALSE
RESULTS_SEARCH_STAT_search_begin_time_clock	Start time - Search		1		2021-07-11 00:03:35					Statistics - Processing Times - Start&Stop Clock Times	Start time - Search	2021-07-11 00:03:35
RESULTS_SEARCH_STAT_search_end_time_clock	End time - Search		1		2021-07-11 03:13:04					Statistics - Processing Times - Start&Stop Clock Times	End time - Search	2021-07-11 03:13:04
RESULTS_SEARCH_STAT_stage_searching_begin_time_clock	Start time - Identification algorithm stages		1		2021-07-11 01:32:05					Statistics - Processing Times - Start&Stop Clock Times	Start time - Identification algorithm stages	2021-07-11 01:32:05
RESULTS_SEARCH_STAT_stage_searching_end_time_clock	End time - Identification algorithm stages		1		2021-07-11 03:07:09					Statistics - Processing Times - Start&Stop Clock Times	End time - Identification algorithm stages	2021-07-11 03:07:09
RESULTS_SEARCH_STAT_stage_signal_processing_begin_time_clock	Start time - Signal processing stage		1		2021-07-11 00:03:36					Statistics - Processing Times - Start&Stop Clock Times	Start time - Signal processing stage	2021-07-11 00:03:36
RESULTS_SEARCH_STAT_stage_signal_processing_end_time_clock	End time - Signal processing stage		1		2021-07-11 01:31:48					Statistics - Processing Times - Start&Stop Clock Times	End time - Signal processing stage	2021-07-11 01:31:48
RESULTS_SEARCH_STAT_stage_waiting_begin_time_clock	Start time - Waiting stage		1		2021-07-11 01:31:48					Statistics - Processing Times - Start&Stop Clock Times	Start time - Waiting stage	2021-07-11 01:31:48
RESULTS_SEARCH_STAT_stage_waiting_end_time_clock	End time - Waiting stage		1		2021-07-11 01:32:05					Statistics - Processing Times - Start&Stop Clock Times	End time - Waiting stage	2021-07-11 01:32:05
RESULTS_SEARCH_STAT_task_fraglet_exe_begin_time_clock	Start time - Fraglet Algorithm search stage		1		2021-07-11 01:31:51					Statistics - Processing Times - Start&Stop Clock Times	Start time - Fraglet Algorithm search stage	2021-07-11 01:31:51
RESULTS_SEARCH_STAT_task_fraglet_exe_end_time_clock	End time - Fraglet Algorithm search stage		1		2021-07-11 01:40:05					Statistics - Processing Times - Start&Stop Clock Times	End time - Fraglet Algorithm search stage	2021-07-11 01:40:05
RESULTS_SEARCH_STAT_task_focusing_begin_time_clock	Start time - Mid-Pro Group Algorithm stage		1		2021-07-11 01:40:05					Statistics - Processing Times - Start&Stop Clock Times	Start time - Mid-Pro Group Algorithm stage	2021-07-11 01:40:05
RESULTS_SEARCH_STAT_task_focusing_end_time_clock	End time - Mid-Pro Group Algorithm stage		1		2021-07-11 01:51:02					Statistics - Processing Times - Start&Stop Clock Times	End time - Mid-Pro Group Algorithm stage	2021-07-11 01:51:02
RESULTS_SEARCH_STAT_task_taglet_exe_begin_time_clock	Start time - Taglet Algorithm search stage		1		2021-07-11 01:51:02					Statistics - Processing Times - Start&Stop Clock Times	Start time - Taglet Algorithm search stage	2021-07-11 01:51:02
RESULTS_SEARCH_STAT_task_taglet_exe_end_time_clock	End time - Taglet Algorithm search stage		1		2021-07-11 02:47:45					Statistics - Processing Times - Start&Stop Clock Times	End time - Taglet Algorithm search stage	2021-07-11 02:47:45
RESULTS_SEARCH_STAT_task_progroup_begin_time_clock	Start time - Final Pro Group Algorithm stage		1		2021-07-11 02:47:45					Statistics - Processing Times - Start&Stop Clock Times	Start time - Final Pro Group Algorithm stage	2021-07-11 02:47:45
RESULTS_SEARCH_STAT_task_progroup_end_time_clock	End time - Final Pro Group Algorithm stage		1		2021-07-11 03:07:09					Statistics - Processing Times - Start&Stop Clock Times	End time - Final Pro Group Algorithm stage	2021-07-11 03:07:09
RESULTS_SEARCH_STAT_stage_fdr_begin_time_clock	Start time - FDR analysis stage		1		2021-07-11 03:07:11					Statistics - Processing Times - Start&Stop Clock Times	Start time - FDR analysis stage	2021-07-11 03:07:11
RESULTS_SEARCH_STAT_stage_fdr_end_time_clock	End time - FDR analysis stage		1		2021-07-11 03:13:04					Statistics - Processing Times - Start&Stop Clock Times	End time - FDR analysis stage	2021-07-11 03:13:04
RESULTS_SEARCH_STAT_search_time_duration	Clock Time Duration for Full Search (ms)		1		11369074		msec to min	1.66667e-05		Statistics - Processing Times - Duration in Real Clock Times	Clock time duration - Full search (min)	189.485
RESULTS_SEARCH_STAT_stage_searching_time_duration	Clock Time Duration for Identification Algorithm Stages (ms)		1		5704102		msec to min	1.66667e-05		Statistics - Processing Times - Duration in Real Clock Times	Clock time duration - Identification algorithm stages (min)	95.0684
RESULTS_SEARCH_STAT_stage_signal_processing_time_duration	Clock Time Duration for Waiting Stage (ms)		1		5292354		msec to min	1.66667e-05		Statistics - Processing Times - Duration in Real Clock Times	Clock time duration - Signal processing stage (min)	88.2059
RESULTS_SEARCH_STAT_stage_waiting_time_duration	Clock Time Duration for Signal Processing Stage (ms)		1		16935		msec to min	1.66667e-05		Statistics - Processing Times - Duration in Real Clock Times	Clock time duration - Waiting stage (min)	0.28225
RESULTS_SEARCH_STAT_task_fraglet_exe_time_duration	Clock Time Duration for Fraglet Algorithm Stage (ms)		1		493736		msec to min	1.66667e-05		Statistics - Processing Times - Duration in Real Clock Times	Clock time duration - Fraglet Algorithm stage (min)	8.22893
RESULTS_SEARCH_STAT_task_focusing_time_duration	Clock Time Duration for Mid-Pro Group Algorithm Stage (ms)		1		656529		msec to min	1.66667e-05		Statistics - Processing Times - Duration in Real Clock Times	Clock time duration - Mid-Pro Group Algorithm stage (min)	10.9421
RESULTS_SEARCH_STAT_task_taglet_exe_time_duration	Clock Time Duration for Taglet Algorithm Stage (ms)		1		3402956		msec to min	1.66667e-05		Statistics - Processing Times - Duration in Real Clock Times	Clock time duration - Taglet Algorithm stage (min)	56.7159
RESULTS_SEARCH_STAT_task_progroup_time_duration	Clock Time Duration for Pro Group Algorithm Stage (ms)		1		1164188		msec to min	1.66667e-05		Statistics - Processing Times - Duration in Real Clock Times	Clock time duration - Pro Group Algorithm stage (min)	19.4031
RESULTS_SEARCH_STAT_stage_fdr_time_duration	Clock Time Duration for FDR Analysis (ms)		1		353486		msec to min	1.66667e-05		Statistics - Processing Times - Duration in Real Clock Times	Clock time duration - FDR Analysis (min)	5.89143
				1						Statistics - Processing Times - Duration in Real Clock Times	Clock time not accounted for in measured stages	-0.185167
	CPU Time Duration for Signal Processing Stage (ms)						msec to min	1.66667e-05		Statistics - Processing Times - Duration in CPU Time	CPU time duration - Signal Processing stage (min)
RESULTS_SEARCH_STAT_task_fraglet_exe_time_cpu	CPU Time Duration for Fraglet Algorithm Stage (ms)		1		3197599		msec to min	1.66667e-05		Statistics - Processing Times - Duration in CPU Time	CPU time duration - Fraglet Algorithm stage (min)	53.2933
RESULTS_SEARCH_STAT_task_focusing_time_cpu	CPU Time Duration for Mid-Pro Group Algorithm Stage (ms)		1		1014256		msec to min	1.66667e-05		Statistics - Processing Times - Duration in CPU Time	CPU time duration - Mid-Pro Group Algorithm stage (min)	16.9043
RESULTS_SEARCH_STAT_task_taglet_exe_time_cpu	CPU Time Duration for Taglet Algorithm Stage (ms)		1		24607363		msec to min	1.66667e-05		Statistics - Processing Times - Duration in CPU Time	CPU time duration - Taglet Algorithm stage (min)	410.123
RESULTS_SEARCH_STAT_task_progroup_time_cpu	CPU Time Duration for Pro Group Algorithm Stage (ms)		1		1367863		msec to min	1.66667e-05		Statistics - Processing Times - Duration in CPU Time	CPU time duration - Pro Group Algorithm stage (min)	22.7977
				1						Statistics - Processing Times - Percent by Stage	Percent of clock time - Identification Algorithm stages	0.501721
				1						Statistics - Processing Times - Percent by Stage	Percent of clock time - Signal Processing stage	0.465504
				1						Statistics - Processing Times - Percent by Stage	Percent of clock time - Waiting stage	0.00148957
				1						Statistics - Processing Times - Percent by Stage	Percent of clock time - Fraglet Algorithm stage	0.043428
				1						Statistics - Processing Times - Percent by Stage	Percent of clock time - Mid-Pro Group Algorithm stage	0.0577469
				1						Statistics - Processing Times - Percent by Stage	Percent of clock time - Taglet Algorithm stage	0.299317
				1						Statistics - Processing Times - Percent by Stage	Percent of clock time - Pro Group Algorithm stage	0.1024
				1						Statistics - Processing Times - Percent by Stage	Percent of clock time - FDR Analysis	0.0310919
				1						Statistics - Processing Rate - Clock (Sec/Spectrum)	Clock time rate (sec/spect) - Full Search	0.0507217
				1						Statistics - Processing Rate - Clock (Sec/Spectrum)	Clock time rate (sec/spect) - Identification Algorithm stages	0.0254482
				1						Statistics - Processing Rate - Clock (Sec/Spectrum)	Clock time rate (sec/spect) - Signal processing stage	0.0236112
				1						Statistics - Processing Rate - Clock (Sec/Spectrum)	Clock time rate (sec/spect) - Waiting stage	7.55534e-05
				1						Statistics - Processing Rate - Clock (Sec/Spectrum)	Clock time rate (sec/spect) - Fraglet Algorithm stage	0.00220274
				1						Statistics - Processing Rate - Clock (Sec/Spectrum)	Clock time rate (sec/spect) - Mid-Pro Group Algorithm stage	0.00292902
				1						Statistics - Processing Rate - Clock (Sec/Spectrum)	Clock time rate (sec/spect) - Taglet Algorithm stage	0.0151819
				1						Statistics - Processing Rate - Clock (Sec/Spectrum)	Clock time rate (sec/spect) - Pro Group Algorithm stage	0.00519388
				1						Statistics - Processing Rate - Clock (Sec/Spectrum)	Clock time rate (sec/spect) - FDR Analysis	0.00157703
				1						Statistics - Processing Rate - CPU (Sec/Spectrum)	CPU time rate (sec/spect) - Signal processing stage
				1						Statistics - Processing Rate - CPU (Sec/Spectrum)	CPU time rate (sec/spect) - Fraglet Algorithm stage	0.0142657
				1						Statistics - Processing Rate - CPU (Sec/Spectrum)	CPU time rate (sec/spect) - Mid-Pro Group Algorithm stage	0.00452498
				1						Statistics - Processing Rate - CPU (Sec/Spectrum)	CPU time rate (sec/spect) - Taglet Algorithm stage	0.109783
				1						Statistics - Processing Rate - CPU (Sec/Spectrum)	CPU time rate (sec/spect) - Pro Group Algorithm stage	0.00610255
				1						Statistics - Processing Rate - Clock (Sec/Spectrum/DB Protein)	Clock time rate (sec/spect/DB protein) - Full search	1.24342e-06
				1						Statistics - Processing Rate - Clock (Sec/Spectrum/DB Protein)	Clock time rate (sec/spect/DB protein) - Identification algorithm stages	6.23852e-07
				1						Statistics - Processing Rate - Clock (Sec/Spectrum/DB Protein)	Clock time rate (sec/spect/DB protein) - Signal processing stage	5.78819e-07
				1						Statistics - Processing Rate - Clock (Sec/Spectrum/DB Protein)	Clock time rate (sec/spect/DB protein) - Waiting stage	1.85216e-09
				1						Statistics - Processing Rate - Clock (Sec/Spectrum/DB Protein)	Clock time rate (sec/spect/DB protein) - Fraglet Algorithm stage	5.39994e-08
				1						Statistics - Processing Rate - Clock (Sec/Spectrum/DB Protein)	Clock time rate (sec/spect/DB protein) - Mid-Pro Group Algorithm stage	7.18039e-08
				1						Statistics - Processing Rate - Clock (Sec/Spectrum/DB Protein)	Clock time rate (sec/spect/DB protein) - Taglet Algorithm stage	3.72178e-07
				1						Statistics - Processing Rate - Clock (Sec/Spectrum/DB Protein)	Clock time rate (sec/spect/DB protein) - Pro Group Algorithm stage	1.27326e-07
				1						Statistics - Processing Rate - Clock (Sec/Spectrum/DB Protein)	Clock time rate (sec/spect/DB protein) - FDR Analysis	3.86604e-08
				1						Statistics - Processing Rate - CPU (Sec/Spectrum/DB Protein)	CPU time rate (sec/spect/DB protein) - Signal processing stage
				1						Statistics - Processing Rate - CPU (Sec/Spectrum/DB Protein)	CPU time rate (sec/spect/DB protein) - Fraglet Algorithm stage	3.49718e-07
				1						Statistics - Processing Rate - CPU (Sec/Spectrum/DB Protein)	CPU time rate (sec/spect/DB protein) - Mid-Pro Group Algorithm stage	1.10928e-07
				1						Statistics - Processing Rate - CPU (Sec/Spectrum/DB Protein)	CPU time rate (sec/spect/DB protein) - Taglet Algorithm stage	2.69128e-06
				1						Statistics - Processing Rate - CPU (Sec/Spectrum/DB Protein)	CPU time rate (sec/spect/DB protein) - Pro Group Algorithm stage	1.49602e-07
				1						Statistics - Extent of Distribution - Fundamental	Distribution factor - CPU vs. clock time - Signal processing stage
				1						Statistics - Extent of Distribution - Fundamental	Distribution factor - CPU vs. clock time - Fraglet Algorithm stage	6.47633
				1						Statistics - Extent of Distribution - Fundamental	Distribution factor - CPU vs. clock time - Mid-Pro Group Algorithm stage	1.54488
				1						Statistics - Extent of Distribution - Fundamental	Distribution factor - CPU vs. clock time - Taglet Algorithm stage	7.23117
				1						Statistics - Extent of Distribution - Fundamental	Distribution factor - CPU vs. clock time - Pro Group Algorithm stage	1.17495
				1						Statistics - Extent of Distribution - vs Segments	Ratio of distribution factor to number of search segments - Signal processing stage
				1						Statistics - Extent of Distribution - vs Segments	Ratio of distribution factor to number of search segments - Fraglet Algorithm stage	0.107939
				1						Statistics - Extent of Distribution - vs Segments	Ratio of distribution factor to number of search segments - Mid-Pro Group Algorithm stage	0.0257479
				1						Statistics - Extent of Distribution - vs Segments	Ratio of distribution factor to number of search segments - Taglet Algorithm stage	0.12052
				1						Statistics - Extent of Distribution - vs Segments	Ratio of distribution factor to number of search segments - Pro Group Algorithm stage	0.0195825
				1						Statistics - Extent of Distribution - vs Licensed Cores	Ratio of distribution factor to number of licensed cores - Signal processing stage
				1						Statistics - Extent of Distribution - vs Licensed Cores	Ratio of distribution factor to number of licensed cores - Fraglet Algorithm stage	0.404771
				1						Statistics - Extent of Distribution - vs Licensed Cores	Ratio of distribution factor to number of licensed cores - Mid-Pro Group Algorithm stage	0.0965548
				1						Statistics - Extent of Distribution - vs Licensed Cores	Ratio of distribution factor to number of licensed cores - Taglet Algorithm stage	0.451948
				1						Statistics - Extent of Distribution - vs Licensed Cores	Ratio of distribution factor to number of licensed cores - Pro Group Algorithm stage	0.0734344
PARAMETERS_PEAKLIST_original_count	Average number of spectra per segment	1	1	1	3735.77					Statistics - Search Segmentation	Average number of spectra per segment	3735.77
PARAMETERS_PEAKLIST_original_count	Standard deviation of number of spectra per segment	1	1	1	162.777					Statistics - Search Segmentation	Standard deviation of number of spectra per segment	162.777
PARAMETERS_PEAKLIST_original_count	Maximum number of spectra per segment	1	1	1	4021					Statistics - Search Segmentation	Maximum number of spectra per segment	4021
PARAMETERS_PEAKLIST_original_count	Minimum number of spectra per segment	1	1	1	3499					Statistics - Search Segmentation	Minimum number of spectra per segment	3499
										Attributes - Input data filenames	Filename of Input File 1	E:\VeraMendes\Uni. Cat?lica Viseu\S210304\wiff\pools\S210304_Pool3_FractionA_10uLof25uL.wiff
										Attributes - Input data filenames	Filename of Input File 2	E:\VeraMendes\Uni. Cat?lica Viseu\S210304\wiff\pools\S210304_Pool3_FractionB_10uLof25uL.wiff
										Attributes - Input data filenames	Filename of Input File 3	E:\VeraMendes\Uni. Cat?lica Viseu\S210304\wiff\pools\S210304_Pool3_FractionC_10uLof25uL.wiff
										Attributes - Input data filenames	Filename of Input File 4	E:\VeraMendes\Uni. Cat?lica Viseu\S210304\wiff\pools\S210304_Pool3_FractionD_10uLof25uL.wiff
										Attributes - Input data filenames	Filename of Input File 5	E:\VeraMendes\Uni. Cat?lica Viseu\S210304\wiff\pools\S210304_Pool3_FractionE_10uLof25uL.wiff
										Attributes - Input data filenames	Filename of Input File 6	E:\VeraMendes\Uni. Cat?lica Viseu\S210304\wiff\pools\S210304_Pool4_FractionA_10uLof25uL.wiff
										Attributes - Input data filenames	Filename of Input File 7	E:\VeraMendes\Uni. Cat?lica Viseu\S210304\wiff\pools\S210304_Pool4_FractionB_10uLof25uL.wiff
										Attributes - Input data filenames	Filename of Input File 8	E:\VeraMendes\Uni. Cat?lica Viseu\S210304\wiff\pools\S210304_Pool4_FractionC_10uLof25uL.wiff
										Attributes - Input data filenames	Filename of Input File 9	E:\VeraMendes\Uni. Cat?lica Viseu\S210304\wiff\pools\S210304_Pool4_FractionD_10uLof25uL.wiff
										Attributes - Input data filenames	Filename of Input File 10	E:\VeraMendes\Uni. Cat?lica Viseu\S210304\wiff\pools\S210304_Pool4_FractionE_10uLof25uL.wiff
										Attributes - Input data filenames	Filename of Input File 11
										Attributes - Input data filenames	Filename of Input File 12
										Attributes - Input data filenames	Filename of Input File 13
										Attributes - Input data filenames	Filename of Input File 14
										Attributes - Input data filenames	Filename of Input File 15
										Attributes - Input data filenames	Filename of Input File 16
										Attributes - Input data filenames	Filename of Input File 17
										Attributes - Input data filenames	Filename of Input File 18
										Attributes - Input data filenames	Filename of Input File 19
										Attributes - Input data filenames	Filename of Input File 20
										Attributes - Input data filenames	Filename of Input File 21
										Attributes - Input data filenames	Filename of Input File 22
										Attributes - Input data filenames	Filename of Input File 23
										Attributes - Input data filenames	Filename of Input File 24
										Attributes - Input data filenames	Filename of Input File 25
										Attributes - Input data filenames	Filename of Input File 26
										Attributes - Input data filenames	Filename of Input File 27
										Attributes - Input data filenames	Filename of Input File 28
										Attributes - Input data filenames	Filename of Input File 29
										Attributes - Input data filenames	Filename of Input File 30
										Attributes - Input data filenames	Filename of Input File 31
										Attributes - Input data filenames	Filename of Input File 32
										Attributes - Input data filenames	Filename of Input File 33
										Attributes - Input data filenames	Filename of Input File 34
										Attributes - Input data filenames	Filename of Input File 35
										Attributes - Input data filenames	Filename of Input File 36
										Attributes - Input data filenames	Filename of Input File 37
										Attributes - Input data filenames	Filename of Input File 38
										Attributes - Input data filenames	Filename of Input File 39
										Attributes - Input data filenames	Filename of Input File 40
										Attributes - Input data filenames	Filename of Input File 41
										Attributes - Input data filenames	Filename of Input File 42
										Attributes - Input data filenames	Filename of Input File 43
										Attributes - Input data filenames	Filename of Input File 44
										Attributes - Input data filenames	Filename of Input File 45
										Attributes - Input data filenames	Filename of Input File 46
										Attributes - Input data filenames	Filename of Input File 47
										Attributes - Input data filenames	Filename of Input File 48
										Attributes - Input data filenames	Filename of Input File 49
										Attributes - Input data filenames	Filename of Input File 50
										Attributes - Input data filenames	Filename of Input File 51
										Attributes - Input data filenames	Filename of Input File 52
										Attributes - Input data filenames	Filename of Input File 53
										Attributes - Input data filenames	Filename of Input File 54
										Attributes - Input data filenames	Filename of Input File 55
										Attributes - Input data filenames	Filename of Input File 56
										Attributes - Input data filenames	Filename of Input File 57
										Attributes - Input data filenames	Filename of Input File 58
										Attributes - Input data filenames	Filename of Input File 59
										Attributes - Input data filenames	Filename of Input File 60
										Attributes - Input data filenames	Filename of Input File 61
										Attributes - Input data filenames	Filename of Input File 62
										Attributes - Input data filenames	Filename of Input File 63
										Attributes - Input data filenames	Filename of Input File 64
										Attributes - Input data filenames	Filename of Input File 65
										Attributes - Input data filenames	Filename of Input File 66
										Attributes - Input data filenames	Filename of Input File 67
										Attributes - Input data filenames	Filename of Input File 68
										Attributes - Input data filenames	Filename of Input File 69
										Attributes - Input data filenames	Filename of Input File 70
										Attributes - Input data filenames	Filename of Input File 71
										Attributes - Input data filenames	Filename of Input File 72
										Attributes - Input data filenames	Filename of Input File 73
										Attributes - Input data filenames	Filename of Input File 74
										Attributes - Input data filenames	Filename of Input File 75
										Attributes - Input data filenames	Filename of Input File 76
										Attributes - Input data filenames	Filename of Input File 77
										Attributes - Input data filenames	Filename of Input File 78
										Attributes - Input data filenames	Filename of Input File 79
										Attributes - Input data filenames	Filename of Input File 80
										Attributes - Input data filenames	Filename of Input File 81
										Attributes - Input data filenames	Filename of Input File 82
										Attributes - Input data filenames	Filename of Input File 83
										Attributes - Input data filenames	Filename of Input File 84
										Attributes - Input data filenames	Filename of Input File 85
										Attributes - Input data filenames	Filename of Input File 86
										Attributes - Input data filenames	Filename of Input File 87
										Attributes - Input data filenames	Filename of Input File 88
										Attributes - Input data filenames	Filename of Input File 89
										Attributes - Input data filenames	Filename of Input File 90
										Attributes - Input data filenames	Filename of Input File 91
										Attributes - Input data filenames	Filename of Input File 92
										Attributes - Input data filenames	Filename of Input File 93
										Attributes - Input data filenames	Filename of Input File 94
										Attributes - Input data filenames	Filename of Input File 95
										Attributes - Input data filenames	Filename of Input File 96
										Attributes - Input data filenames	Filename of Input File 97
										Attributes - Input data filenames	Filename of Input File 98
										Attributes - Input data filenames	Filename of Input File 99
										Attributes - Input data filenames	Filename of Input File 100
										Attributes - Input data filenames	Filename of Input File 101
										Attributes - Input data filenames	Filename of Input File 102
										Attributes - Input data filenames	Filename of Input File 103
										Attributes - Input data filenames	Filename of Input File 104
										Attributes - Input data filenames	Filename of Input File 105
										Attributes - Input data filenames	Filename of Input File 106
										Attributes - Input data filenames	Filename of Input File 107
										Attributes - Input data filenames	Filename of Input File 108
										Attributes - Input data filenames	Filename of Input File 109
										Attributes - Input data filenames	Filename of Input File 110
										Attributes - Input data filenames	Filename of Input File 111
										Attributes - Input data filenames	Filename of Input File 112
										Attributes - Input data filenames	Filename of Input File 113
										Attributes - Input data filenames	Filename of Input File 114
										Attributes - Input data filenames	Filename of Input File 115
										Attributes - Input data filenames	Filename of Input File 116
										Attributes - Input data filenames	Filename of Input File 117
										Attributes - Input data filenames	Filename of Input File 118
										Attributes - Input data filenames	Filename of Input File 119
										Attributes - Input data filenames	Filename of Input File 120
										Attributes - Input data filenames	Filename of Input File 121
										Attributes - Input data filenames	Filename of Input File 122
										Attributes - Input data filenames	Filename of Input File 123
										Attributes - Input data filenames	Filename of Input File 124
										Attributes - Input data filenames	Filename of Input File 125
										Attributes - Input data filenames	Filename of Input File 126
										Attributes - Input data filenames	Filename of Input File 127
										Attributes - Input data filenames	Filename of Input File 128
										Attributes - Input data filenames	Filename of Input File 129
										Attributes - Input data filenames	Filename of Input File 130
										Attributes - Input data filenames	Filename of Input File 131
										Attributes - Input data filenames	Filename of Input File 132
										Attributes - Input data filenames	Filename of Input File 133
										Attributes - Input data filenames	Filename of Input File 134
										Attributes - Input data filenames	Filename of Input File 135
										Attributes - Input data filenames	Filename of Input File 136
										Attributes - Input data filenames	Filename of Input File 137
										Attributes - Input data filenames	Filename of Input File 138
										Attributes - Input data filenames	Filename of Input File 139
										Attributes - Input data filenames	Filename of Input File 140
										Attributes - Input data filenames	Filename of Input File 141
										Attributes - Input data filenames	Filename of Input File 142
										Attributes - Input data filenames	Filename of Input File 143
										Attributes - Input data filenames	Filename of Input File 144
										Attributes - Input data filenames	Filename of Input File 145
										Attributes - Input data filenames	Filename of Input File 146
										Attributes - Input data filenames	Filename of Input File 147
										Attributes - Input data filenames	Filename of Input File 148
										Attributes - Input data filenames	Filename of Input File 149
										Attributes - Input data filenames	Filename of Input File 150
										Attributes - Input data filenames	Filename of Input File 151
										Attributes - Input data filenames	Filename of Input File 152
										Attributes - Input data filenames	Filename of Input File 153
										Attributes - Input data filenames	Filename of Input File 154
										Attributes - Input data filenames	Filename of Input File 155
										Attributes - Input data filenames	Filename of Input File 156
										Attributes - Input data filenames	Filename of Input File 157
										Attributes - Input data filenames	Filename of Input File 158
										Attributes - Input data filenames	Filename of Input File 159
										Attributes - Input data filenames	Filename of Input File 160
										Attributes - Input data filenames	Filename of Input File 161
										Attributes - Input data filenames	Filename of Input File 162
										Attributes - Input data filenames	Filename of Input File 163
										Attributes - Input data filenames	Filename of Input File 164
										Attributes - Input data filenames	Filename of Input File 165
										Attributes - Input data filenames	Filename of Input File 166
										Attributes - Input data filenames	Filename of Input File 167
										Attributes - Input data filenames	Filename of Input File 168
										Attributes - Input data filenames	Filename of Input File 169
										Attributes - Input data filenames	Filename of Input File 170
										Attributes - Input data filenames	Filename of Input File 171
										Attributes - Input data filenames	Filename of Input File 172
										Attributes - Input data filenames	Filename of Input File 173
										Attributes - Input data filenames	Filename of Input File 174
										Attributes - Input data filenames	Filename of Input File 175
										Attributes - Input data filenames	Filename of Input File 176
										Attributes - Input data filenames	Filename of Input File 177
										Attributes - Input data filenames	Filename of Input File 178
										Attributes - Input data filenames	Filename of Input File 179
										Attributes - Input data filenames	Filename of Input File 180
										Attributes - Input data filenames	Filename of Input File 181
										Attributes - Input data filenames	Filename of Input File 182
										Attributes - Input data filenames	Filename of Input File 183
										Attributes - Input data filenames	Filename of Input File 184
										Attributes - Input data filenames	Filename of Input File 185
										Attributes - Input data filenames	Filename of Input File 186
										Attributes - Input data filenames	Filename of Input File 187
										Attributes - Input data filenames	Filename of Input File 188
										Attributes - Input data filenames	Filename of Input File 189
										Attributes - Input data filenames	Filename of Input File 190
										Attributes - Input data filenames	Filename of Input File 191
										Attributes - Input data filenames	Filename of Input File 192
										Attributes - Input data filenames	Filename of Input File 193
										Attributes - Input data filenames	Filename of Input File 194
										Attributes - Input data filenames	Filename of Input File 195
										Attributes - Input data filenames	Filename of Input File 196
										Attributes - Input data filenames	Filename of Input File 197
										Attributes - Input data filenames	Filename of Input File 198
										Attributes - Input data filenames	Filename of Input File 199
										Attributes - Input data filenames	Filename of Input File 200

## Sheet: Protein Level Data
Protein Level Data	Unused ProtScore Threshold	Confidence Threshold	Forward	Reverse	Correct	Incorrect	Total	Global FDR	q-value	Fit Unused ProtScore Threshold	Fit Confidence Threshold	Fit Forward	Fit Reverse	Fit Correct	Fit Incorrect	Fit Total	Fit Global FDR	Fit Local FDR
	332.28	1	1	0	1	0	1	0	0	332.28	1	0.999926	7.38255e-05	0.999852	0.000147651	1	0.000147651	0.000147654
	305.55	1	2	0	2	0	2	0	0	305.55	1	1.99985	0.000147654	1.9997	0.000295309	2	0.000147654	0.000147658
	218.32	1	3	0	3	0	3	0	0	218.32	1	2.99978	0.000221487	2.99956	0.000442974	3	0.000147658	0.000147665
	168.23	1	4	0	4	0	4	0	0	168.23	1	3.9997	0.000295323	3.99941	0.000590646	4	0.000147661	0.000147672
	156.11	1	5	0	5	0	5	0	0	156.11	1	4.99963	0.000369162	4.99926	0.000738325	5	0.000147665	0.000147679
	141.61	1	6	0	6	0	6	0	0	141.61	1	5.99956	0.000443005	5.99911	0.000886011	6	0.000147668	0.000147686
	125.45	1	7	0	7	0	7	0	0	125.45	1	6.99948	0.000516852	6.99897	0.0010337	7	0.000147672	0.000147693
	118.09	1	8	0	8	0	8	0	0	118.09	1	7.99941	0.000590702	7.99882	0.0011814	8	0.000147676	0.0001477
	115.75	1	9	0	9	0	9	0	0	115.75	1	8.99934	0.000664556	8.99867	0.00132911	9	0.000147679	0.000147707
	106.5	1	10	0	10	0	10	0	0	106.5	1	9.99926	0.000738413	9.99852	0.00147683	10	0.000147683	0.000147714
	98.34	1	11	0	11	0	11	0	0	98.34	1	10.9992	0.000812273	10.9984	0.00162455	11	0.000147686	0.000147721
	92.48	1	12	0	12	0	12	0	0	92.48	1	11.9991	0.000886137	11.9982	0.00177227	12	0.00014769	0.000147728
	90.51	1	13	0	13	0	13	0	0	90.51	1	12.999	0.000960005	12.9981	0.00192001	13	0.000147693	0.000147735
	87.83	1	14	0	14	0	14	0	0	87.83	1	13.999	0.00103388	13.9979	0.00206775	14	0.000147697	0.000147742
	87.03	1	15	0	15	0	15	0	0	87.03	1	14.9989	0.00110775	14.9978	0.0022155	15	0.0001477	0.000147749
	84.89	1	16	0	16	0	16	0	0	84.89	1	15.9988	0.00118163	15.9976	0.00236326	16	0.000147704	0.000147756
	76.97	1	17	0	17	0	17	0	0	76.97	1	16.9987	0.00125551	16.9975	0.00251102	17	0.000147707	0.000147763
	74.89	1	18	0	18	0	18	0	0	74.89	1	17.9987	0.0013294	17.9973	0.00265879	18	0.000147711	0.00014777
	65.23	1	19	0	19	0	19	0	0	65.23	1	18.9986	0.00140328	18.9972	0.00280657	19	0.000147714	0.000147777
	65.08	1	20	0	20	0	20	0	0	65.08	1	19.9985	0.00147718	19.997	0.00295435	20	0.000147718	0.000147784
	63.21	1	21	0	21	0	21	0	0	63.21	1	20.9984	0.00155107	20.9969	0.00310215	21	0.000147721	0.000147792
	61.86	1	22	0	22	0	22	0	0	61.86	1	21.9984	0.00162497	21.9968	0.00324994	22	0.000147725	0.000147799
	60.08	1	23	0	23	0	23	0	0	60.08	1	22.9983	0.00169887	22.9966	0.00339775	23	0.000147728	0.000147806
	59.39	1	24	0	24	0	24	0	0	59.39	1	23.9982	0.00177278	23.9965	0.00354556	24	0.000147732	0.000147813
	58.79	1	25	0	25	0	25	0	0	58.79	1	24.9982	0.00184669	24.9963	0.00369338	25	0.000147735	0.00014782
	58.01	1	26	0	26	0	26	0	0	58.01	1	25.9981	0.0019206	25.9962	0.00384121	26	0.000147739	0.000147827
	57.3	1	27	0	27	0	27	0	0	57.3	1	26.998	0.00199452	26.996	0.00398904	27	0.000147742	0.000147834
	56.97	1	28	0	28	0	28	0	0	56.97	1	27.9979	0.00206844	27.9959	0.00413688	28	0.000147746	0.000147841
	56.8	1	29	0	29	0	29	0	0	56.8	1	28.9979	0.00214237	28.9957	0.00428473	29	0.000147749	0.000147848
	56.58	1	30	0	30	0	30	0	0	56.58	1	29.9978	0.00221629	29.9956	0.00443259	30	0.000147753	0.000147855
	56.54	1	31	0	31	0	31	0	0	56.54	1	30.9977	0.00229022	30.9954	0.00458045	31	0.000147756	0.000147862
	56.15	1	32	0	32	0	32	0	0	56.15	1	31.9976	0.00236416	31.9953	0.00472832	32	0.00014776	0.000147869
	56.08	1	33	0	33	0	33	0	0	56.08	1	32.9976	0.0024381	32.9951	0.00487619	33	0.000147763	0.000147876
	55.39	1	34	0	34	0	34	0	0	55.39	1	33.9975	0.00251204	33.995	0.00502408	34	0.000147767	0.000147883
	55.21	1	35	0	35	0	35	0	0	55.21	1	34.9974	0.00258598	34.9948	0.00517197	35	0.00014777	0.00014789
	53.8	1	36	0	36	0	36	0	0	53.8	1	35.9973	0.00265993	35.9947	0.00531986	36	0.000147774	0.000147897
	53.56	1	37	0	37	0	37	0	0	53.56	1	36.9973	0.00273388	36.9945	0.00546777	37	0.000147777	0.000147904
	52.73	1	38	0	38	0	38	0	0	52.73	1	37.9972	0.00280784	37.9944	0.00561568	38	0.000147781	0.000147911
	51.82	1	39	0	39	0	39	0	0	51.82	1	38.9971	0.0028818	38.9942	0.0057636	39	0.000147785	0.000147918
	51.54	1	40	0	40	0	40	0	0	51.54	1	39.997	0.00295576	39.9941	0.00591152	40	0.000147788	0.000147925
	51.07	1	41	0	41	0	41	0	0	51.07	1	40.997	0.00302973	40.9939	0.00605945	41	0.000147792	0.000147932
	50.36	1	42	0	42	0	42	0	0	50.36	1	41.9969	0.0031037	41.9938	0.00620739	42	0.000147795	0.000147939
	50.19	1	43	0	43	0	43	0	0	50.19	1	42.9968	0.00317767	42.9936	0.00635534	43	0.000147799	0.000147946
	49.59	1	44	0	44	0	44	0	0	49.59	1	43.9967	0.00325165	43.9935	0.00650329	44	0.000147802	0.000147953
	49.3	1	45	0	45	0	45	0	0	49.3	1	44.9967	0.00332563	44.9933	0.00665125	45	0.000147806	0.00014796
	49.03	1	46	0	46	0	46	0	0	49.03	1	45.9966	0.00339961	45.9932	0.00679922	46	0.000147809	0.000147967
	49.01	1	47	0	47	0	47	0	0	49.01	1	46.9965	0.0034736	46.9931	0.00694719	47	0.000147813	0.000147974
	48.96	1	48	0	48	0	48	0	0	48.96	1	47.9965	0.00354759	47.9929	0.00709518	48	0.000147816	0.000147982
	48.86	1	49	0	49	0	49	0	0	48.86	1	48.9964	0.00362158	48.9928	0.00724316	49	0.00014782	0.000147989
	48.83	1	50	0	50	0	50	0	0	48.83	1	49.9963	0.00369558	49.9926	0.00739116	50	0.000147823	0.000147996
	48.58	1	51	0	51	0	51	0	0	48.58	1	50.9962	0.00376958	50.9925	0.00753916	51	0.000147827	0.000148003
	47.73	1	52	0	52	0	52	0	0	47.73	1	51.9962	0.00384359	51.9923	0.00768717	52	0.00014783	0.00014801
	47.54	1	53	0	53	0	53	0	0	47.54	1	52.9961	0.00391759	52.9922	0.00783519	53	0.000147834	0.000148017
	47.44	1	54	0	54	0	54	0	0	47.44	1	53.996	0.00399161	53.992	0.00798321	54	0.000147837	0.000148024
	46.54	1	55	0	55	0	55	0	0	46.54	1	54.9959	0.00406562	54.9919	0.00813124	55	0.000147841	0.000148031
	45.48	1	56	0	56	0	56	0	0	45.48	1	55.9959	0.00413964	55.9917	0.00827928	56	0.000147844	0.000148038
	45.17	1	57	0	57	0	57	0	0	45.17	1	56.9958	0.00421366	56.9916	0.00842733	57	0.000147848	0.000148045
	45.13	1	58	0	58	0	58	0	0	45.13	1	57.9957	0.00428769	57.9914	0.00857538	58	0.000147851	0.000148052
	44.33	1	59	0	59	0	59	0	0	44.33	1	58.9956	0.00436172	58.9913	0.00872344	59	0.000147855	0.000148059
	43.91	1	60	0	60	0	60	0	0	43.91	1	59.9956	0.00443575	59.9911	0.0088715	60	0.000147858	0.000148066
	43.89	1	61	0	61	0	61	0	0	43.89	1	60.9955	0.00450979	60.991	0.00901958	61	0.000147862	0.000148073
	43.74	1	62	0	62	0	62	0	0	43.74	1	61.9954	0.00458383	61.9908	0.00916766	62	0.000147865	0.00014808
	42.87	1	63	0	63	0	63	0	0	42.87	1	62.9953	0.00465787	62.9907	0.00931574	63	0.000147869	0.000148087
	42.61	1	64	0	64	0	64	0	0	42.61	1	63.9953	0.00473192	63.9905	0.00946384	64	0.000147872	0.000148095
	42.58	1	65	0	65	0	65	0	0	42.58	1	64.9952	0.00480597	64.9904	0.00961194	65	0.000147876	0.000148102
	41.99	1	66	0	66	0	66	0	0	41.99	1	65.9951	0.00488002	65.9902	0.00976005	66	0.00014788	0.000148109
	41.45	1	67	0	67	0	67	0	0	41.45	1	66.995	0.00495408	66.9901	0.00990817	67	0.000147883	0.000148116
	39.84	1	68	0	68	0	68	0	0	39.84	1	67.995	0.00502814	67.9899	0.0100563	68	0.000147887	0.000148123
	39.69	1	69	0	69	0	69	0	0	39.69	1	68.9949	0.00510221	68.9898	0.0102044	69	0.00014789	0.00014813
	39.35	1	70	0	70	0	70	0	0	39.35	1	69.9948	0.00517628	69.9896	0.0103526	70	0.000147894	0.000148138
	39.17	1	71	0	71	0	71	0	0	39.17	1	70.9947	0.00525035	70.9895	0.0105007	71	0.000147897	0.000148145
	38.87	1	72	0	72	0	72	0	0	38.87	1	71.9947	0.00532443	71.9894	0.0106489	72	0.000147901	0.000148152
	38.83	1	73	0	73	0	73	0	0	38.83	1	72.9946	0.00539851	72.9892	0.010797	73	0.000147904	0.000148159
	38.01	1	74	0	74	0	74	0	0	38.01	1	73.9945	0.00547259	73.9891	0.0109452	74	0.000147908	0.000148167
	37.77	1	75	0	75	0	75	0	0	37.77	1	74.9945	0.00554668	74.9889	0.0110934	75	0.000147911	0.000148174
	37.6	1	76	0	76	0	76	0	0	37.6	1	75.9944	0.00562077	75.9888	0.0112415	76	0.000147915	0.000148181
	37.28	1	77	0	77	0	77	0	0	37.28	1	76.9943	0.00569486	76.9886	0.0113897	77	0.000147918	0.000148189
	37.22	1	78	0	78	0	78	0	0	37.22	1	77.9942	0.00576896	77.9885	0.0115379	78	0.000147922	0.000148196
	36.67	1	79	0	79	0	79	0	0	36.67	1	78.9942	0.00584306	78.9883	0.0116861	79	0.000147926	0.000148204
	36.57	1	80	0	80	0	80	0	0	36.57	1	79.9941	0.00591717	79.9882	0.0118343	80	0.000147929	0.000148211
	35.76	1	81	0	81	0	81	0	0	35.76	1	80.994	0.00599128	80.988	0.0119826	81	0.000147933	0.000148219
	35.22	1	82	0	82	0	82	0	0	35.22	1	81.9939	0.00606539	81.9879	0.0121308	82	0.000147936	0.000148226
	34.78	1	83	0	83	0	83	0	0	34.78	1	82.9939	0.00613951	82.9877	0.012279	83	0.00014794	0.000148234
	34.68	1	84	0	84	0	84	0	0	34.68	1	83.9938	0.00621363	83.9876	0.0124273	84	0.000147944	0.000148242
	34.24	1	85	0	85	0	85	0	0	34.24	1	84.9937	0.00628775	84.9874	0.0125755	85	0.000147947	0.00014825
	34.13	1	86	0	86	0	86	0	0	34.13	1	85.9936	0.00636188	85.9873	0.0127238	86	0.000147951	0.000148258
	33.87	1	87	0	87	0	87	0	0	33.87	1	86.9936	0.00643601	86.9871	0.012872	87	0.000147954	0.000148266
	33.67	1	88	0	88	0	88	0	0	33.67	1	87.9935	0.00651015	87.987	0.0130203	88	0.000147958	0.000148274
	33.28	1	89	0	89	0	89	0	0	33.28	1	88.9934	0.00658429	88.9868	0.0131686	89	0.000147962	0.000148282
	33.18	1	90	0	90	0	90	0	0	33.18	1	89.9933	0.00665844	89.9867	0.0133169	90	0.000147965	0.00014829
	33.15	1	91	0	91	0	91	0	0	33.15	1	90.9933	0.00673259	90.9865	0.0134652	91	0.000147969	0.000148298
	33.06	1	92	0	92	0	92	0	0	33.06	1	91.9932	0.00680674	91.9864	0.0136135	92	0.000147973	0.000148306
	33.03	1	93	0	93	0	93	0	0	33.03	1	92.9931	0.0068809	92.9862	0.0137618	93	0.000147976	0.000148315
	31.98	1	94	0	94	0	94	0	0	31.98	1	93.993	0.00695506	93.9861	0.0139101	94	0.00014798	0.000148323
	31.85	1	95	0	95	0	95	0	0	31.85	1	94.993	0.00702922	94.9859	0.0140584	95	0.000147984	0.000148332
	31.36	1	96	0	96	0	96	0	0	31.36	1	95.9929	0.00710339	95.9858	0.0142068	96	0.000147987	0.000148341
	31.2	1	97	0	97	0	97	0	0	31.2	1	96.9928	0.00717757	96.9856	0.0143551	97	0.000147991	0.00014835
	30.74	1	98	0	98	0	98	0	0	30.74	1	97.9927	0.00725175	97.9855	0.0145035	98	0.000147995	0.000148359
	30.68	1	99	0	99	0	99	0	0	30.68	1	98.9927	0.00732593	98.9853	0.0146519	99	0.000147999	0.000148368
	30.47	1	100	0	100	0	100	0	0	30.47	1	99.9926	0.00740012	99.9852	0.0148002	100	0.000148002	0.000148377
	30.39	1	101	0	101	0	101	0	0	30.39	1	100.993	0.00747431	100.985	0.0149486	101	0.000148006	0.000148386
	29.87	1	102	0	102	0	102	0	0	29.87	1	101.992	0.00754851	101.985	0.015097	102	0.00014801	0.000148395
	29.48	1	103	0	103	0	103	0	0	29.48	1	102.992	0.00762271	102.985	0.0152454	103	0.000148014	0.000148405
	29.25	1	104	0	104	0	104	0	0	29.25	1	103.992	0.00769692	103.985	0.0153938	104	0.000148018	0.000148415
	28.96	1	105	0	105	0	105	0	0	28.96	1	104.992	0.00777113	104.984	0.0155423	105	0.000148022	0.000148425
	28.92	1	106	0	106	0	106	0	0	28.92	1	105.992	0.00784535	105.984	0.0156907	106	0.000148025	0.000148434
	28.83	1	107	0	107	0	107	0	0	28.83	1	106.992	0.00791957	106.984	0.0158391	107	0.000148029	0.000148445
	28.46	1	108	0	108	0	108	0	0	28.46	1	107.992	0.0079938	107.984	0.0159876	108	0.000148033	0.000148455
	28.28	1	109	0	109	0	109	0	0	28.28	1	108.992	0.00806803	108.984	0.0161361	109	0.000148037	0.000148465
	28.1	1	110	0	110	0	110	0	0	28.1	1	109.992	0.00814227	109.984	0.0162845	110	0.000148041	0.000148476
	27.95	1	111	0	111	0	111	0	0	27.95	1	110.992	0.00821651	110.984	0.016433	111	0.000148045	0.000148486
	27.82	1	112	0	112	0	112	0	0	27.82	1	111.992	0.00829076	111.983	0.0165815	112	0.000148049	0.000148497
	27.6	1	113	0	113	0	113	0	0	27.6	1	112.992	0.00836502	112.983	0.01673	113	0.000148053	0.000148508
	27.5	1	114	0	114	0	114	0	0	27.5	1	113.992	0.00843928	113.983	0.0168786	114	0.000148057	0.000148519
	27.28	1	115	0	115	0	115	0	0	27.28	1	114.991	0.00851354	114.983	0.0170271	115	0.000148062	0.000148531
	27.22	1	116	0	116	0	116	0	0	27.22	1	115.991	0.00858781	115.983	0.0171756	116	0.000148066	0.000148542
	26.77	1	117	0	117	0	117	0	0	26.77	1	116.991	0.00866209	116.983	0.0173242	117	0.00014807	0.000148554
	26.6	1	118	0	118	0	118	0	0	26.6	1	117.991	0.00873637	117.983	0.0174727	118	0.000148074	0.000148565
	26.54	1	119	0	119	0	119	0	0	26.54	1	118.991	0.00881066	118.982	0.0176213	119	0.000148078	0.000148577
	26.4	1	120	0	120	0	120	0	0	26.4	1	119.991	0.00888496	119.982	0.0177699	120	0.000148083	0.00014859
	26.37	1	121	0	121	0	121	0	0	26.37	1	120.991	0.00895926	120.982	0.0179185	121	0.000148087	0.000148602
	26.32	1	122	0	122	0	122	0	0	26.32	1	121.991	0.00903356	121.982	0.0180671	122	0.000148091	0.000148614
	26.29	1	123	0	123	0	123	0	0	26.29	1	122.991	0.00910788	122.982	0.0182158	123	0.000148096	0.000148627
	26.26	1	124	0	124	0	124	0	0	26.26	1	123.991	0.0091822	123.982	0.0183644	124	0.0001481	0.00014864
	25.98	1	125	0	125	0	125	0	0	25.98	1	124.991	0.00925652	124.981	0.018513	125	0.000148104	0.000148653
	25.93	1	126	0	126	0	126	0	0	25.93	1	125.991	0.00933086	125.981	0.0186617	126	0.000148109	0.000148666
	25.92	1	127	0	127	0	127	0	0	25.92	1	126.991	0.0094052	126.981	0.0188104	127	0.000148113	0.00014868
	25.87	1	128	0	128	0	128	0	0	25.87	1	127.991	0.00947954	127.981	0.0189591	128	0.000148118	0.000148693
	25.56	1	129	0	129	0	129	0	0	25.56	1	128.99	0.0095539	128.981	0.0191078	129	0.000148122	0.000148707
	24.88	1	130	0	130	0	130	0	0	24.88	1	129.99	0.00962826	129.981	0.0192565	130	0.000148127	0.000148721
	24.87	1	131	0	131	0	131	0	0	24.87	1	130.99	0.00970262	130.981	0.0194052	131	0.000148132	0.000148735
	24.84	1	132	0	132	0	132	0	0	24.84	1	131.99	0.009777	131.98	0.019554	132	0.000148136	0.00014875
	24.64	1	133	0	133	0	133	0	0	24.64	1	132.99	0.00985138	132.98	0.0197028	133	0.000148141	0.000148764
	24.62	1	134	0	134	0	134	0	0	24.62	1	133.99	0.00992577	133.98	0.0198515	134	0.000148146	0.000148779
	24.6	1	135	0	135	0	135	0	0	24.6	1	134.99	0.0100002	134.98	0.0200003	135	0.000148151	0.000148794
	24.27	1	136	0	136	0	136	0	0	24.27	1	135.99	0.0100746	135.98	0.0201491	136	0.000148155	0.000148809
	24.07	1	137	0	137	0	137	0	0	24.07	1	136.99	0.010149	136.98	0.020298	137	0.00014816	0.000148824
	24.05	1	138	0	138	0	138	0	0	24.05	1	137.99	0.0102234	137.98	0.0204468	138	0.000148165	0.00014884
	23.93	1	139	0	139	0	139	0	0	23.93	1	138.99	0.0102978	138.979	0.0205957	139	0.00014817	0.000148856
	23.85	1	140	0	140	0	140	0	0	23.85	1	139.99	0.0103723	139.979	0.0207445	140	0.000148175	0.000148872
	23.84	1	141	0	141	0	141	0	0	23.84	1	140.99	0.0104467	140.979	0.0208934	141	0.00014818	0.000148888
	23.82	1	142	0	142	0	142	0	0	23.82	1	141.989	0.0105212	141.979	0.0210423	142	0.000148185	0.000148904
	23.72	1	143	0	143	0	143	0	0	23.72	1	142.989	0.0105956	142.979	0.0211912	143	0.000148191	0.000148921
	23.68	1	144	0	144	0	144	0	0	23.68	1	143.989	0.0106701	143.979	0.0213402	144	0.000148196	0.000148937
	23.61	1	145	0	145	0	145	0	0	23.61	1	144.989	0.0107446	144.979	0.0214891	145	0.000148201	0.000148954
	23.52	1	146	0	146	0	146	0	0	23.52	1	145.989	0.0108191	145.978	0.0216381	146	0.000148206	0.000148972
	23.35	1	148	0	148	0	148	0	0	23.35	1	146.989	0.0108936	146.978	0.0217871	147	0.000148212	0.000148998
	23.25	1	149	0	149	0	149	0	0	23.35	1	147.989	0.0109681	147.978	0.0219361	148	0.000148217	0.000148998
	23.23	1	150	0	150	0	150	0	0	23.25	1	148.989	0.0110426	148.978	0.0220851	149	0.000148222	0.000149024
	23.17	1	151	0	151	0	151	0	0	23.23	1	149.989	0.0111171	149.978	0.0222342	150	0.000148228	0.000149042
	22.92	1	152	0	152	0	152	0	0	23.17	1	150.989	0.0111916	150.978	0.0223832	151	0.000148233	0.000149061
	22.88	1	153	0	153	0	153	0	0	22.92	1	151.989	0.0112662	151.977	0.0225323	152	0.000148239	0.000149079
	22.67	1	154	0	154	0	154	0	0	22.88	1	152.989	0.0113407	152.977	0.0226814	153	0.000148245	0.000149098
	22.6	1	155	0	155	0	155	0	0	22.67	1	153.989	0.0114153	153.977	0.0228305	154	0.00014825	0.000149117
	22.53	1	156	0	156	0	156	0	0	22.6	1	154.989	0.0114898	154.977	0.0229797	155	0.000148256	0.000149136
	22.42	1	157	0	157	0	157	0	0	22.53	1	155.988	0.0115644	155.977	0.0231288	156	0.000148262	0.000149155
	22.4	1	158	0	158	0	158	0	0	22.42	1	156.988	0.011639	156.977	0.023278	157	0.000148267	0.000149174
	22.31	1	159	0	159	0	159	0	0	22.4	1	157.988	0.0117136	157.977	0.0234272	158	0.000148273	0.000149194
	22.3	1	160	0	160	0	160	0	0	22.31	1	158.988	0.0117882	158.976	0.0235764	159	0.000148279	0.000149214
	22.2	1	161	0	161	0	161	0	0	22.3	1	159.988	0.0118628	159.976	0.0237256	160	0.000148285	0.000149234
	22.16	1	162	0	162	0	162	0	0	22.2	1	160.988	0.0119374	160.976	0.0238749	161	0.000148291	0.000149254
	22.07	1	163	0	163	0	163	0	0	22.16	1	161.988	0.0120121	161.976	0.0240242	162	0.000148297	0.000149275
	21.95	1	164	0	164	0	164	0	0	22.07	1	162.988	0.0120867	162.976	0.0241735	163	0.000148303	0.000149296
	21.85	1	165	0	165	0	165	0	0	21.95	1	163.988	0.0121614	163.976	0.0243228	164	0.00014831	0.000149317
	21.83	1	166	0	166	0	166	0	0	21.85	1	164.988	0.0122361	164.976	0.0244721	165	0.000148316	0.000149338
	21.65	1	167	0	167	0	167	0	0	21.83	1	165.988	0.0123107	165.975	0.0246215	166	0.000148322	0.000149359
	21.46	1	168	0	168	0	168	0	0	21.65	1	166.988	0.0123854	166.975	0.0247709	167	0.000148328	0.000149381
	21.35	1	169	0	169	0	169	0	0	21.46	1	167.988	0.0124601	167.975	0.0249203	168	0.000148335	0.000149402
	21.31	1	170	0	170	0	170	0	0	21.35	1	168.987	0.0125348	168.975	0.0250697	169	0.000148341	0.000149424
	21.25	1	171	0	171	0	171	0	0	21.31	1	169.987	0.0126096	169.975	0.0252191	170	0.000148348	0.000149447
	20.95	1	172	0	172	0	172	0	0	21.25	1	170.987	0.0126843	170.975	0.0253686	171	0.000148354	0.000149469
	20.8	1	173	0	173	0	173	0	0	20.95	1	171.987	0.012759	171.974	0.0255181	172	0.000148361	0.000149492
	20.73	1	174	0	174	0	174	0	0	20.8	1	172.987	0.0128338	172.974	0.0256676	173	0.000148368	0.000149515
	20.67	1	175	0	175	0	175	0	0	20.73	1	173.987	0.0129086	173.974	0.0258171	174	0.000148374	0.000149538
	20.66	1	176	0	176	0	176	0	0	20.67	1	174.987	0.0129834	174.974	0.0259667	175	0.000148381	0.000149561
	20.64	1	177	0	177	0	177	0	0	20.66	1	175.987	0.0130581	175.974	0.0261163	176	0.000148388	0.000149584
	20.62	1	178	0	178	0	178	0	0	20.64	1	176.987	0.0131329	176.974	0.0262659	177	0.000148395	0.000149608
	20.59	1	179	0	179	0	179	0	0	20.62	1	177.987	0.0132078	177.974	0.0264155	178	0.000148402	0.000149632
	20.37	1	180	0	180	0	180	0	0	20.59	1	178.987	0.0132826	178.973	0.0265652	179	0.000148409	0.000149656
	20.27	1	181	0	181	0	181	0	0	20.37	1	179.987	0.0133574	179.973	0.0267149	180	0.000148416	0.00014968
	20.22	1	182	0	182	0	182	0	0	20.27	1	180.987	0.0134323	180.973	0.0268646	181	0.000148423	0.000149705
	20.13	1	183	0	183	0	183	0	0	20.22	1	181.986	0.0135071	181.973	0.0270143	182	0.00014843	0.00014973
	20.09	1	184	0	184	0	184	0	0	20.13	1	182.986	0.013582	182.973	0.0271641	183	0.000148437	0.000149755
	20.06	1	185	0	185	0	185	0	0	20.09	1	183.986	0.0136569	183.973	0.0273138	184	0.000148445	0.00014978
	20.01	1	186	0	186	0	186	0	0	20.06	1	184.986	0.0137318	184.973	0.0274636	185	0.000148452	0.000149805
	19.77	1	187	0	187	0	187	0	0	20.01	1	185.986	0.0138067	185.972	0.0276135	186	0.00014846	0.000149831
	19.74	1	188	0	188	0	188	0	0	19.77	1	186.986	0.0138817	186.972	0.0277633	187	0.000148467	0.000149857
	19.69	1	189	0	189	0	189	0	0	19.74	1	187.986	0.0139566	187.972	0.0279132	188	0.000148475	0.000149883
	19.6	1	190	0	190	0	190	0	0	19.69	1	188.986	0.0140316	188.972	0.0280631	189	0.000148482	0.000149909
	19.5	1	191	0	191	0	191	0	0	19.6	1	189.986	0.0141065	189.972	0.0282131	190	0.00014849	0.000149936
	19.36	1	192	0	192	0	192	0	0	19.5	1	190.986	0.0141815	190.972	0.028363	191	0.000148497	0.000149962
	19.34	1	193	0	193	0	193	0	0	19.36	1	191.986	0.0142565	191.971	0.028513	192	0.000148505	0.000149989
	19.19	1	194	0	194	0	194	0	0	19.34	1	192.986	0.0143315	192.971	0.028663	193	0.000148513	0.000150016
	19.16	1	195	0	195	0	195	0	0	19.19	1	193.986	0.0144065	193.971	0.0288131	194	0.000148521	0.000150044
	19.08	1	196	0	196	0	196	0	0	19.16	1	194.986	0.0144816	194.971	0.0289631	195	0.000148529	0.000150071
	19.01	1	197	0	197	0	197	0	0	19.08	1	195.985	0.0145566	195.971	0.0291132	196	0.000148537	0.000150099
	18.97	1	198	0	198	0	198	0	0	19.01	1	196.985	0.0146317	196.971	0.0292634	197	0.000148545	0.000150127
	18.93	1	199	0	199	0	199	0	0	18.97	1	197.985	0.0147068	197.971	0.0294135	198	0.000148553	0.000150155
	18.91	1	200	0	200	0	200	0	0	18.93	1	198.985	0.0147819	198.97	0.0295637	199	0.000148561	0.000150184
	18.87	1	201	0	201	0	201	0	0	18.91	1	199.985	0.014857	199.97	0.0297139	200	0.00014857	0.000150213
	18.82	1	202	0	202	0	202	0	0	18.87	1	200.985	0.0149321	200.97	0.0298642	201	0.000148578	0.000150242
	18.74	1	203	0	203	0	203	0	0	18.82	1	201.985	0.0150072	201.97	0.0300144	202	0.000148586	0.000150271
	18.59	1	204	0	204	0	204	0	0	18.74	1	202.985	0.0150824	202.97	0.0301647	203	0.000148595	0.0001503
	18.53	1	205	0	205	0	205	0	0	18.59	1	203.985	0.0151575	203.97	0.0303151	204	0.000148603	0.00015033
	18.47	1	206	0	206	0	206	0	0	18.53	1	204.985	0.0152327	204.97	0.0304654	205	0.000148612	0.00015036
	18.41	1	207	0	207	0	207	0	0	18.47	1	205.985	0.0153079	205.969	0.0306158	206	0.00014862	0.00015039
	18.34	1	208	0	208	0	208	0	0	18.41	1	206.985	0.0153831	206.969	0.0307662	207	0.000148629	0.00015042
	18.27	1	209	0	209	0	209	0	0	18.34	1	207.985	0.0154583	207.969	0.0309167	208	0.000148638	0.000150451
	18.25	1	210	0	210	0	210	0	0	18.27	1	208.984	0.0155336	208.969	0.0310672	209	0.000148647	0.000150481
	18.08	1	212	0	212	0	212	0	0	18.25	1	209.984	0.0156088	209.969	0.0312177	210	0.000148656	0.000150512
	18.06	1	213	0	213	0	213	0	0	18.08	1	210.984	0.0156841	210.969	0.0313682	211	0.000148665	0.000150559
	18.03	1	214	0	214	0	214	0	0	18.08	1	211.984	0.0157594	211.968	0.0315188	212	0.000148674	0.000150559
	17.94	1	215	0	215	0	215	0	0	18.06	1	212.984	0.0158347	212.968	0.0316694	213	0.000148683	0.000150607
	17.62	1	216	0	216	0	216	0	0	18.03	1	213.984	0.01591	213.968	0.03182	214	0.000148692	0.000150639
	17.56	1	218	0	218	0	218	0	0	17.94	1	214.984	0.0159854	214.968	0.0319707	215	0.000148701	0.000150671
	17.54	1	219	0	219	0	219	0	0	17.62	1	215.984	0.0160607	215.968	0.0321214	216	0.00014871	0.000150704
	17.48	1	220	0	220	0	220	0	0	17.56	1	216.984	0.0161361	216.968	0.0322721	217	0.00014872	0.000150753
	17.43	1	221	0	221	0	221	0	0	17.56	1	217.984	0.0162115	217.968	0.0324229	218	0.000148729	0.000150753
	17.41	1	222	0	222	0	222	0	0	17.54	1	218.984	0.0162869	218.967	0.0325737	219	0.000148738	0.000150803
	17.37	1	223	0	223	0	223	0	0	17.48	1	219.984	0.0163623	219.967	0.0327246	220	0.000148748	0.000150836
	17.27	1	224	0	224	0	224	0	0	17.43	1	220.984	0.0164377	220.967	0.0328754	221	0.000148758	0.00015087
	17.23	1	225	0	225	0	225	0	0	17.41	1	221.983	0.0165132	221.967	0.0330263	222	0.000148767	0.000150904
	17.05	1	226	0	226	0	226	0	0	17.37	1	222.983	0.0165886	222.967	0.0331773	223	0.000148777	0.000150938
	16.99	1	227	0	227	0	227	0	0	17.27	1	223.983	0.0166641	223.967	0.0333282	224	0.000148787	0.000150973
	16.98	1	228	0	228	0	228	0	0	17.23	1	224.983	0.0167396	224.967	0.0334793	225	0.000148797	0.000151008
	16.89	1	229	0	229	0	229	0	0	17.05	1	225.983	0.0168151	225.966	0.0336303	226	0.000148807	0.000151043
	16.86	1	230	0	230	0	230	0	0	16.99	1	226.983	0.0168907	226.966	0.0337814	227	0.000148817	0.000151078
	16.64	1	231	0	231	0	231	0	0	16.98	1	227.983	0.0169662	227.966	0.0339325	228	0.000148827	0.000151114
	16.61	1	232	0	232	0	232	0	0	16.89	1	228.983	0.0170418	228.966	0.0340836	229	0.000148837	0.00015115
	16.56	1	233	0	233	0	233	0	0	16.86	1	229.983	0.0171174	229.966	0.0342348	230	0.000148847	0.000151186
	16.53	1	234	0	234	0	234	0	0	16.64	1	230.983	0.017193	230.966	0.034386	231	0.000148857	0.000151222
	16.49	1	235	0	235	0	235	0	0	16.61	1	231.983	0.0172687	231.965	0.0345373	232	0.000148868	0.000151259
	16.45	1	236	0	236	0	236	0	0	16.56	1	232.983	0.0173443	232.965	0.0346886	233	0.000148878	0.000151296
	16.39	1	237	0	237	0	237	0	0	16.53	1	233.983	0.01742	233.965	0.0348399	234	0.000148889	0.000151334
	16.28	1	238	0	238	0	238	0	0	16.49	1	234.983	0.0174957	234.965	0.0349913	235	0.000148899	0.000151371
	16.27	1	239	0	239	0	239	0	0	16.45	1	235.982	0.0175714	235.965	0.0351427	236	0.00014891	0.000151409
	16.26	1	240	0	240	0	240	0	0	16.39	1	236.982	0.0176471	236.965	0.0352942	237	0.000148921	0.000151447
	16.25	1	241	0	241	0	241	0	0	16.28	1	237.982	0.0177228	237.965	0.0354456	238	0.000148931	0.000151486
	16.21	1	242	0	242	0	242	0	0	16.27	1	238.982	0.0177986	238.964	0.0355972	239	0.000148942	0.000151525
	16.18	1	243	0	243	0	243	0	0	16.26	1	239.982	0.0178744	239.964	0.0357487	240	0.000148953	0.000151564
	16.14	1	244	0	244	0	244	0	0	16.25	1	240.982	0.0179502	240.964	0.0359003	241	0.000148964	0.000151603
	16.11	1	245	0	245	0	245	0	0	16.21	1	241.982	0.018026	241.964	0.036052	242	0.000148975	0.000151643
	16.06	1	246	0	246	0	246	0	0	16.18	1	242.982	0.0181018	242.964	0.0362037	243	0.000148986	0.000151683
	16.05	1	247	0	247	0	247	0	0	16.14	1	243.982	0.0181777	243.964	0.0363554	244	0.000148997	0.000151723
	15.98	1	248	0	248	0	248	0	0	16.11	1	244.982	0.0182536	244.963	0.0365072	245	0.000149009	0.000151764
	15.86	1	249	0	249	0	249	0	0	16.06	1	245.982	0.0183295	245.963	0.036659	246	0.00014902	0.000151805
	15.75	1	250	0	250	0	250	0	0	16.05	1	246.982	0.0184054	246.963	0.0368108	247	0.000149032	0.000151846
	15.74	1	251	0	251	0	251	0	0	15.98	1	247.982	0.0184813	247.963	0.0369627	248	0.000149043	0.000151888
	15.63	1	252	0	252	0	252	0	0	15.86	1	248.981	0.0185573	248.963	0.0371146	249	0.000149055	0.00015193
	15.6	1	253	0	253	0	253	0	0	15.75	1	249.981	0.0186333	249.963	0.0372666	250	0.000149066	0.000151972
	15.57	1	254	0	254	0	254	0	0	15.74	1	250.981	0.0187093	250.963	0.0374186	251	0.000149078	0.000152015
	15.53	1	255	0	255	0	255	0	0	15.63	1	251.981	0.0187853	251.962	0.0375707	252	0.00014909	0.000152058
	15.38	1	256	0	256	0	256	0	0	15.6	1	252.981	0.0188614	252.962	0.0377228	253	0.000149102	0.000152102
	15.28	1	257	0	257	0	257	0	0	15.57	1	253.981	0.0189375	253.962	0.0378749	254	0.000149114	0.000152145
	15.17	1	258	0	258	0	258	0	0	15.53	1	254.981	0.0190136	254.962	0.0380271	255	0.000149126	0.00015219
	15.03	1	259	0	259	0	259	0	0	15.38	1	255.981	0.0190897	255.962	0.0381793	256	0.000149138	0.000152234
	14.84	1	260	0	260	0	260	0	0	15.28	1	256.981	0.0191658	256.962	0.0383316	257	0.00014915	0.000152279
	14.78	1	261	0	261	0	261	0	0	15.17	1	257.981	0.019242	257.962	0.0384839	258	0.000149163	0.000152324
	14.77	1	262	0	262	0	262	0	0	15.03	1	258.981	0.0193182	258.961	0.0386363	259	0.000149175	0.00015237
	14.68	1	263	0	263	0	263	0	0	14.84	1	259.981	0.0193944	259.961	0.0387887	260	0.000149187	0.000152416
	14.61	1	264	0	264	0	264	0	0	14.78	1	260.981	0.0194706	260.961	0.0389412	261	0.0001492	0.000152462
	14.57	1	265	0	265	0	265	0	0	14.77	1	261.98	0.0195468	261.961	0.0390937	262	0.000149213	0.000152509
	14.51	1	266	0	266	0	266	0	0	14.68	1	262.98	0.0196231	262.961	0.0392463	263	0.000149225	0.000152556
	14.43	1	267	0	267	0	267	0	0	14.61	1	263.98	0.0196994	263.961	0.0393989	264	0.000149238	0.000152604
	14.4	1	268	0	268	0	268	0	0	14.57	1	264.98	0.0197758	264.96	0.0395515	265	0.000149251	0.000152652
	14.34	1	269	0	269	0	269	0	0	14.51	1	265.98	0.0198521	265.96	0.0397042	266	0.000149264	0.0001527
	14.18	1	270	0	270	0	270	0	0	14.43	1	266.98	0.0199285	266.96	0.039857	267	0.000149277	0.000152749
	14.14	1	271	0	271	0	271	0	0	14.4	1	267.98	0.0200049	267.96	0.0400098	268	0.00014929	0.000152798
	14.06	1	273	0	273	0	273	0	0	14.34	1	268.98	0.0200813	268.96	0.0401626	269	0.000149303	0.000152848
	14.02	1	274	0	274	0	274	0	0	14.18	1	269.98	0.0201578	269.96	0.0403155	270	0.000149317	0.000152898
	14.01	1	275	0	275	0	275	0	0	14.14	1	270.98	0.0202342	270.96	0.0404684	271	0.00014933	0.000152948
	14	1	276	0	276	0	276	0	0	14.06	1	271.98	0.0203107	271.959	0.0406214	272	0.000149344	0.000153025
	13.88	1	277	0	277	0	277	0	0	14.06	1	272.98	0.0203872	272.959	0.0407745	273	0.000149357	0.000153025
	13.77	1	278	0	278	0	278	0	0	14.02	1	273.98	0.0204638	273.959	0.0409276	274	0.000149371	0.000153103
	13.75	1	279	0	279	0	279	0	0	14.01	1	274.979	0.0205404	274.959	0.0410808	275	0.000149385	0.000153155
	13.73	1	280	0	280	0	280	0	0	14	1	275.979	0.020617	275.959	0.041234	276	0.000149398	0.000153208
	13.72	1	281	0	281	0	281	0	0	13.88	1	276.979	0.0206936	276.959	0.0413872	277	0.000149412	0.000153261
	13.71	1	282	0	282	0	282	0	0	13.77	1	277.979	0.0207703	277.958	0.0415405	278	0.000149426	0.000153315
	13.63	1	283	0	283	0	283	0	0	13.75	1	278.979	0.020847	278.958	0.0416939	279	0.000149441	0.000153369
	13.62	1	284	0	284	0	284	0	0	13.73	1	279.979	0.0209237	279.958	0.0418473	280	0.000149455	0.000153424
	13.61	1	285	0	285	0	285	0	0	13.72	1	280.979	0.0210004	280.958	0.0420008	281	0.000149469	0.000153479
	13.57	1	286	0	286	0	286	0	0	13.71	1	281.979	0.0210772	281.958	0.0421543	282	0.000149483	0.000153534
	13.5	1	287	0	287	0	287	0	0	13.63	1	282.979	0.021154	282.958	0.0423079	283	0.000149498	0.000153591
	13.49	1	288	0	288	0	288	0	0	13.62	1	283.979	0.0212308	283.958	0.0424616	284	0.000149513	0.000153647
	13.41	1	289	0	289	0	289	0	0	13.61	1	284.979	0.0213076	284.957	0.0426153	285	0.000149527	0.000153705
	13.35	1	290	0	290	0	290	0	0	13.57	1	285.979	0.0213845	285.957	0.0427691	286	0.000149542	0.000153762
	13.32	1	291	0	291	0	291	0	0	13.5	1	286.979	0.0214614	286.957	0.0429229	287	0.000149557	0.000153821
	13.16	1	293	0	293	0	293	0	0	13.49	1	287.978	0.0215384	287.957	0.0430768	288	0.000149572	0.00015388
	13.14	1	294	0	294	0	294	0	0	13.41	1	288.978	0.0216153	288.957	0.0432307	289	0.000149587	0.000153939
	13.11	1	295	0	295	0	295	0	0	13.35	1	289.978	0.0216923	289.957	0.0433847	290	0.000149602	0.000153999
	13.09	1	296	0	296	0	296	0	0	13.32	1	290.978	0.0217694	290.956	0.0435387	291	0.000149618	0.00015406
	13.07	1	297	0	297	0	297	0	0	13.16	1	291.978	0.0218464	291.956	0.0436929	292	0.000149633	0.000154151
	12.92	1	298	0	298	0	298	0	0	13.16	1	292.978	0.0219235	292.956	0.0438471	293	0.000149649	0.000154151
	12.85	1	299	0	299	0	299	0	0	13.14	1	293.978	0.0220006	293.956	0.0440013	294	0.000149664	0.000154245
	12.83	1	300	0	300	0	300	0	0	13.11	1	294.978	0.0220778	294.956	0.0441556	295	0.00014968	0.000154307
	12.78	1	301	0	301	0	301	0	0	13.09	1	295.978	0.022155	295.956	0.04431	296	0.000149696	0.000154371
	12.68	1	302	0	302	0	302	0	0	13.07	1	296.978	0.0222322	296.956	0.0444644	297	0.000149712	0.000154435
	12.48	1	303	0	303	0	303	0	0	12.92	1	297.978	0.0223095	297.955	0.0446189	298	0.000149728	0.0001545
	12.36	1	304	0	304	0	304	0	0	12.85	1	298.978	0.0223867	298.955	0.0447735	299	0.000149744	0.000154565
	12.34	1	305	0	305	0	305	0	0	12.83	1	299.978	0.0224641	299.955	0.0449281	300	0.00014976	0.000154631
	12.13	1	306	0	306	0	306	0	0	12.78	1	300.977	0.0225414	300.955	0.0450828	301	0.000149777	0.000154697
	12.12	1	307	0	307	0	307	0	0	12.68	1	301.977	0.0226188	301.955	0.0452376	302	0.000149793	0.000154765
	12.11	1	308	0	308	0	308	0	0	12.48	1	302.977	0.0226962	302.955	0.0453924	303	0.00014981	0.000154833
	12.1	1	309	0	309	0	309	0	0	12.36	1	303.977	0.0227737	303.954	0.0455473	304	0.000149827	0.000154901
	12.05	1	310	0	310	0	310	0	0	12.34	1	304.977	0.0228511	304.954	0.0457023	305	0.000149844	0.00015497
	12	1	312	0	312	0	312	0	0	12.13	1	305.977	0.0229287	305.954	0.0458573	306	0.00014986	0.00015504
	11.97	1	313	0	313	0	313	0	0	12.12	1	306.977	0.0230062	306.954	0.0460124	307	0.000149878	0.000155111
	11.91	1	314	0	314	0	314	0	0	12.11	1	307.977	0.0230838	307.954	0.0461676	308	0.000149895	0.000155182
	11.86	1	315	0	315	0	315	0	0	12.1	1	308.977	0.0231614	308.954	0.0463229	309	0.000149912	0.000155254
	11.84	1	316	0	316	0	316	0	0	12.05	1	309.977	0.0232391	309.954	0.0464782	310	0.00014993	0.000155327
	11.79	1	317	0	317	0	317	0	0	12	1	310.977	0.0233168	310.953	0.0466336	311	0.000149947	0.000155438
	11.74	1	318	0	318	0	318	0	0	12	1	311.977	0.0233945	311.953	0.0467891	312	0.000149965	0.000155438
	11.62	1	319	0	319	0	319	0	0	11.97	1	312.977	0.0234723	312.953	0.0469446	313	0.000149983	0.00015555
	11.52	1	320	0	320	0	320	0	0	11.91	1	313.976	0.0235501	313.953	0.0471002	314	0.000150001	0.000155626
	11.48	1	321	0	321	0	321	0	0	11.86	1	314.976	0.023628	314.953	0.0472559	315	0.000150019	0.000155702
	11.43	1	322	0	322	0	322	0	0	11.84	1	315.976	0.0237059	315.953	0.0474117	316	0.000150037	0.00015578
	11.41	1	323	0	323	0	323	0	0	11.79	1	316.976	0.0237838	316.952	0.0475676	317	0.000150055	0.000155858
	11.24	1	324	0	324	0	324	0	0	11.74	1	317.976	0.0238618	317.952	0.0477235	318	0.000150074	0.000155937
	11.23	1	325	0	325	0	325	0	0	11.62	1	318.976	0.0239398	318.952	0.0478795	319	0.000150093	0.000156017
	11.21	1	326	0	326	0	326	0	0	11.52	1	319.976	0.0240178	319.952	0.0480356	320	0.000150111	0.000156097
	11.13	1	327	0	327	0	327	0	0	11.48	1	320.976	0.0240959	320.952	0.0481918	321	0.00015013	0.000156179
	11.08	1	328	0	328	0	328	0	0	11.43	1	321.976	0.024174	321.952	0.0483481	322	0.000150149	0.000156261
	10.87	1	329	0	329	0	329	0	0	11.41	1	322.976	0.0242522	322.951	0.0485044	323	0.000150168	0.000156344
	10.79	1	330	0	330	0	330	0	0	11.24	1	323.976	0.0243304	323.951	0.0486608	324	0.000150188	0.000156428
	10.78	1	331	0	331	0	331	0	0	11.23	1	324.976	0.0244087	324.951	0.0488174	325	0.000150207	0.000156513
	10.71	1	332	0	332	0	332	0	0	11.21	1	325.976	0.024487	325.951	0.048974	326	0.000150227	0.000156599
	10.67	1	333	0	333	0	333	0	0	11.13	1	326.975	0.0245653	326.951	0.0491306	327	0.000150247	0.000156685
	10.65	1	334	0	334	0	334	0	0	11.08	1	327.975	0.0246437	327.951	0.0492874	328	0.000150267	0.000156773
	10.56	1	335	0	335	0	335	0	0	10.87	1	328.975	0.0247221	328.951	0.0494443	329	0.000150287	0.000156862
	10.54	1	336	0	336	0	336	0	0	10.79	1	329.975	0.0248006	329.95	0.0496012	330	0.000150307	0.000156951
	10.53	1	337	0	337	0	337	0	0	10.78	1	330.975	0.0248791	330.95	0.0497583	331	0.000150327	0.000157042
	10.52	1	338	0	338	0	338	0	0	10.71	1	331.975	0.0249577	331.95	0.0499154	332	0.000150348	0.000157133
	10.48	1	339	0	339	0	339	0	0	10.67	1	332.975	0.0250363	332.95	0.0500726	333	0.000150368	0.000157226
	10.47	1	340	0	340	0	340	0	0	10.65	1	333.975	0.025115	333.95	0.0502299	334	0.000150389	0.000157319
	10.46	1	341	0	341	0	341	0	0	10.56	1	334.975	0.0251937	334.95	0.0503874	335	0.00015041	0.000157414
	10.39	1	342	0	342	0	342	0	0	10.54	1	335.975	0.0252724	335.949	0.0505449	336	0.000150431	0.000157509
	10.35	1	343	0	343	0	343	0	0	10.53	1	336.975	0.0253512	336.949	0.0507025	337	0.000150452	0.000157606
	10.33	1	344	0	344	0	344	0	0	10.52	1	337.975	0.0254301	337.949	0.0508602	338	0.000150474	0.000157703
	10.31	1	346	0	346	0	346	0	0	10.48	1	338.974	0.025509	338.949	0.051018	339	0.000150496	0.000157802
	10.3	1	347	0	347	0	347	0	0	10.47	1	339.974	0.0255879	339.949	0.0511759	340	0.000150517	0.000157902
	10.26	1	348	0	348	0	348	0	0	10.46	1	340.974	0.0256669	340.949	0.0513339	341	0.000150539	0.000158003
	10.25	1	349	0	349	0	349	0	0	10.39	1	341.974	0.025746	341.949	0.051492	342	0.000150561	0.000158105
	10.2	1	350	0	350	0	350	0	0	10.35	1	342.974	0.0258251	342.948	0.0516502	343	0.000150584	0.000158208
	10.18	1	351	0	351	0	351	0	0	10.33	1	343.974	0.0259043	343.948	0.0518085	344	0.000150606	0.000158312
	10.13	1	353	0	353	0	353	0	0	10.31	1	344.974	0.0259835	344.948	0.0519669	345	0.000150629	0.000158471
	10.11	1	354	0	354	0	354	0	0	10.31	1	345.974	0.0260627	345.948	0.0521255	346	0.000150652	0.000158471
	10.1	1	356	0	356	0	356	0	0	10.3	1	346.974	0.026142	346.948	0.0522841	347	0.000150675	0.000158632
	10.09	1	357	0	357	0	357	0	0	10.26	1	347.974	0.0262214	347.948	0.0524428	348	0.000150698	0.000158742
	10.07	1	358	0	358	0	358	0	0	10.25	1	348.974	0.0263008	348.947	0.0526017	349	0.000150721	0.000158852
	10.04	1	359	0	359	0	359	0	0	10.2	1	349.974	0.0263803	349.947	0.0527606	350	0.000150745	0.000158963
	10.03	1	360	0	360	0	360	0	0	10.18	1	350.974	0.0264599	350.947	0.0529197	351	0.000150768	0.000159076
	10.02	1	361	0	361	0	361	0	0	10.13	1	351.973	0.0265395	351.947	0.0530789	352	0.000150792	0.000159248
	10.01	1	362	0	362	0	362	0	0	10.13	1	352.973	0.0266191	352.947	0.0532382	353	0.000150816	0.000159248
	10	1	366	0	366	0	366	0	0	10.11	1	353.973	0.0266988	353.947	0.0533976	354	0.000150841	0.000159423
	9.92	1	367	0	367	0	367	0	0	10.1	1	354.973	0.0267786	354.946	0.0535572	355	0.000150865	0.0001596
	9.9	1	368	0	368	0	368	0	0	10.1	1	355.973	0.0268584	355.946	0.0537168	356	0.00015089	0.0001596
	9.83	1	369	0	369	0	369	0	0	10.09	1	356.973	0.0269383	356.946	0.0538766	357	0.000150915	0.000159781
	9.81	1	370	0	370	0	370	0	0	10.07	1	357.973	0.0270183	357.946	0.0540365	358	0.00015094	0.000159903
	9.73	1	371	0	371	0	371	0	0	10.04	1	358.973	0.0270983	358.946	0.0541966	359	0.000150965	0.000160027
	9.72	1	372	0	372	0	372	0	0	10.03	1	359.973	0.0271784	359.946	0.0543567	360	0.000150991	0.000160152
	9.71	1	374	0	374	0	374	0	0	10.02	1	360.973	0.0272585	360.945	0.054517	361	0.000151017	0.000160279
	9.64	1	375	0	375	0	375	0	0	10.01	1	361.973	0.0273387	361.945	0.0546774	362	0.000151043	0.000160407
	9.6	1	376	0	376	0	376	0	0	10	1	362.973	0.027419	362.945	0.0548379	363	0.000151069	0.000160733
	9.54	1	377	0	377	0	377	0	0	10	1	363.973	0.0274993	363.945	0.0549986	364	0.000151095	0.000160733
	9.52	1	378	0	378	0	378	0	0	10	1	364.972	0.0275797	364.945	0.0551594	365	0.000151122	0.000160733
	9.5	1	380	0	380	0	380	0	0	10	1	365.972	0.0276602	365.945	0.0553203	366	0.000151148	0.000160733
	9.47	1	382	0	382	0	382	0	0	9.92	1	366.972	0.0277407	366.945	0.0554814	367	0.000151175	0.00016107
	9.38	1	383	0	383	0	383	0	0	9.9	1	367.972	0.0278213	367.944	0.0556426	368	0.000151203	0.000161207
	9.35	1	384	0	384	0	384	0	0	9.83	1	368.972	0.027902	368.944	0.0558039	369	0.00015123	0.000161346
	9.34	1	385	0	385	0	385	0	0	9.81	1	369.972	0.0279827	369.944	0.0559654	370	0.000151258	0.000161487
	9.31	1	387	0	387	0	387	0	0	9.73	1	370.972	0.0280635	370.944	0.0561271	371	0.000151286	0.000161629
	9.3	1	388	0	388	0	388	0	0	9.72	1	371.972	0.0281444	371.944	0.0562888	372	0.000151314	0.000161773
	9.29	1	389	0	389	0	389	0	0	9.71	1	372.972	0.0282254	372.944	0.0564508	373	0.000151343	0.000161993
	9.26	1	390	0	390	0	390	0	0	9.71	1	373.972	0.0283064	373.943	0.0566128	374	0.000151371	0.000161993
	9.25	1	391	0	391	0	391	0	0	9.64	1	374.972	0.0283875	374.943	0.056775	375	0.0001514	0.000162216
	9.19	1	392	0	392	0	392	0	0	9.6	1	375.972	0.0284687	375.943	0.0569374	376	0.000151429	0.000162367
	9.16	1	393	0	393	0	393	0	0	9.54	1	376.971	0.02855	376.943	0.0570999	377	0.000151459	0.00016252
	9.15	1	394	0	394	0	394	0	0	9.52	1	377.971	0.0286313	377.943	0.0572626	378	0.000151488	0.000162675
	9.13	1	395	0	395	0	395	0	0	9.5	1	378.971	0.0287127	378.943	0.0574254	379	0.000151518	0.00016291
	9.11	1	396	0	396	0	396	0	0	9.5	1	379.971	0.0287942	379.942	0.0575884	380	0.000151548	0.00016291
	9.05	1	397	0	397	0	397	0	0	9.47	1	380.971	0.0288758	380.942	0.0577516	381	0.000151579	0.000163231
	9	1	399	0	399	0	399	0	0	9.47	1	381.971	0.0289574	381.942	0.0579149	382	0.00015161	0.000163231
	8.87	1	400	0	400	0	400	0	0	9.38	1	382.971	0.0290392	382.942	0.0580784	383	0.000151641	0.000163477
	8.86	1	401	0	401	0	401	0	0	9.35	1	383.971	0.029121	383.942	0.058242	384	0.000151672	0.000163644
	8.83	1	402	0	402	0	402	0	0	9.34	1	384.971	0.0292029	384.942	0.0584058	385	0.000151703	0.000163812
	8.82	1	403	0	403	0	403	0	0	9.31	1	385.971	0.0292849	385.941	0.0585698	386	0.000151735	0.000164069
	8.78	1	404	0	404	0	404	0	0	9.31	1	386.971	0.029367	386.941	0.058734	387	0.000151767	0.000164069
	8.77	1	405	0	405	0	405	0	0	9.3	1	387.971	0.0294491	387.941	0.0588983	388	0.0001518	0.000164331
	8.73	1	406	0	406	0	406	0	0	9.29	1	388.97	0.0295314	388.941	0.0590628	389	0.000151832	0.000164508
	8.7	1	407	0	407	0	407	0	0	9.26	1	389.97	0.0296137	389.941	0.0592275	390	0.000151865	0.000164687
	8.69	1	408	0	408	0	408	0	0	9.25	1	390.97	0.0296962	390.941	0.0593924	391	0.000151899	0.000164868
	8.67	1	409	0	409	0	409	0	0	9.19	1	391.97	0.0297787	391.94	0.0595574	392	0.000151932	0.000165052
	8.63	1	410	0	410	0	410	0	0	9.16	1	392.97	0.0298613	392.94	0.0597226	393	0.000151966	0.000165238
	8.57	1	411	0	411	0	411	0	0	9.15	1	393.97	0.029944	393.94	0.0598881	394	0.000152	0.000165426
	8.53	1	412	0	412	0	412	0	0	9.13	1	394.97	0.0300268	394.94	0.0600537	395	0.000152035	0.000165617
	8.52	1	414	0	414	0	414	0	0	9.11	1	395.97	0.0301097	395.94	0.0602195	396	0.000152069	0.00016581
	8.49	1	415	0	415	0	415	0	0	9.05	1	396.97	0.0301928	396.94	0.0603855	397	0.000152105	0.000166006
	8.46	1	416	0	416	0	416	0	0	9	1	397.97	0.0302759	397.939	0.0605517	398	0.00015214	0.000166304
	8.44	1	417	0	417	0	417	0	0	9	1	398.97	0.0303591	398.939	0.0607181	399	0.000152176	0.000166304
	8.41	1	418	0	418	0	418	0	0	8.87	1	399.97	0.0304424	399.939	0.0608847	400	0.000152212	0.000166607
	8.38	1	419	0	419	0	419	0	0	8.86	1	400.969	0.0305258	400.939	0.0610515	401	0.000152248	0.000166813
	8.37	1	420	0	420	0	420	0	0	8.83	1	401.969	0.0306093	401.939	0.0612186	402	0.000152285	0.000167021
	8.35	1	421	0	421	0	421	0	0	8.82	1	402.969	0.0306929	402.939	0.0613858	403	0.000152322	0.000167232
	8.25	1	422	0	422	0	422	0	0	8.78	1	403.969	0.0307766	403.938	0.0615532	404	0.000152359	0.000167445
	8.24	1	423	0	423	0	423	0	0	8.77	1	404.969	0.0308604	404.938	0.0617209	405	0.000152397	0.000167662
	8.22	1	424	0	424	0	424	0	0	8.73	1	405.969	0.0309444	405.938	0.0618888	406	0.000152435	0.000167881
	8.14	1	425	0	425	0	425	0	0	8.7	1	406.969	0.0310284	406.938	0.0620569	407	0.000152474	0.000168103
	8.13	1	426	0	426	0	426	0	0	8.69	1	407.969	0.0311126	407.938	0.0622252	408	0.000152513	0.000168327
	8.07	1	427	0	427	0	427	0	0	8.67	1	408.969	0.0311969	408.938	0.0623938	409	0.000152552	0.000168555
	8.06	1	428	0	428	0	428	0	0	8.63	1	409.969	0.0312813	409.937	0.0625625	410	0.000152592	0.000168785
	8	1	433	0	433	0	433	0	0	8.57	1	410.969	0.0313658	410.937	0.0627316	411	0.000152632	0.000169019
	7.91	1	434	0	434	0	434	0	0	8.53	1	411.969	0.0314504	411.937	0.0629008	412	0.000152672	0.000169255
	7.85	1	435	0	435	0	435	0	0	8.52	1	412.968	0.0315352	412.937	0.0630703	413	0.000152713	0.000169616
	7.77	1	437	0	437	0	437	0	0	8.52	1	413.968	0.03162	413.937	0.0632401	414	0.000152754	0.000169616
	7.71	1	438	0	438	0	438	0	0	8.49	1	414.968	0.031705	414.937	0.06341	415	0.000152795	0.000169984
	7.65	1	439	0	439	0	439	0	0	8.46	1	415.968	0.0317901	415.936	0.0635803	416	0.000152837	0.000170233
	7.62	1	440	0	440	0	440	0	0	8.44	1	416.968	0.0318754	416.936	0.0637508	417	0.00015288	0.000170485
	7.6	1	441	0	441	0	441	0	0	8.41	1	417.968	0.0319607	417.936	0.0639215	418	0.000152922	0.00017074
	7.59	1	442	0	442	0	442	0	0	8.38	1	418.968	0.0320462	418.936	0.0640925	419	0.000152965	0.000170999
	7.56	1	443	0	443	0	443	0	0	8.37	1	419.968	0.0321319	419.936	0.0642638	420	0.000153009	0.000171262
	7.5	1	445	0	445	0	445	0	0	8.35	1	420.968	0.0322176	420.936	0.0644353	421	0.000153053	0.000171527
	7.49	1	447	0	447	0	447	0	0	8.25	1	421.968	0.0323035	421.935	0.0646071	422	0.000153097	0.000171797
	7.47	1	448	0	448	0	448	0	0	8.24	1	422.968	0.0323896	422.935	0.0647791	423	0.000153142	0.000172069
	7.42	1	449	0	449	0	449	0	0	8.22	1	423.968	0.0324757	423.935	0.0649515	424	0.000153187	0.000172346
	7.4	1	450	0	450	0	450	0	0	8.14	1	424.967	0.0325621	424.935	0.0651241	425	0.000153233	0.000172626
	7.36	1	451	0	451	0	451	0	0	8.13	1	425.967	0.0326485	425.935	0.065297	426	0.000153279	0.00017291
	7.34	1	452	0	452	0	452	0	0	8.07	1	426.967	0.0327351	426.935	0.0654702	427	0.000153326	0.000173197
	7.31	1	453	0	453	0	453	0	0	8.06	1	427.967	0.0328219	427.934	0.0656437	428	0.000153373	0.000173488
	7.3	1	454	0	454	0	454	0	0	8	1	428.967	0.0329088	428.934	0.0658175	429	0.000153421	0.000174386
	7.27	1	455	0	455	0	455	0	0	8	1	429.967	0.0329958	429.934	0.0659916	430	0.000153469	0.000174386
	7.21	1	456	0	456	0	456	0	0	8	1	430.967	0.033083	430.934	0.066166	431	0.000153517	0.000174386
	7.2	1	457	0	457	0	457	0	0	8	1	431.967	0.0331703	431.934	0.0663407	432	0.000153566	0.000174386
	7.09	1	458	0	458	0	458	0	0	8	1	432.967	0.0332578	432.933	0.0665157	433	0.000153616	0.000174386
	7.07	1	459	0	459	0	459	0	0	7.91	1	433.967	0.0333455	433.933	0.066691	434	0.000153666	0.000175319
	7.05	1	460	0	460	0	460	0	0	7.85	1	434.967	0.0334333	434.933	0.0668666	435	0.000153716	0.000175639
	7.02	1	461	0	461	0	461	0	0	7.77	1	435.966	0.0335213	435.933	0.0670426	436	0.000153767	0.000176126
	7.01	1	462	0	462	0	462	0	0	7.77	1	436.966	0.0336094	436.933	0.0672189	437	0.000153819	0.000176126
	7	1	463	0	463	0	463	0	0	7.71	1	437.966	0.0336978	437.933	0.0673955	438	0.000153871	0.000176624
	6.92	1	464	0	464	0	464	0	0	7.65	1	438.966	0.0337862	438.932	0.0675725	439	0.000153924	0.000176961
	6.9	1	465	0	465	0	465	0	0	7.62	1	439.966	0.0338749	439.932	0.0677498	440	0.000153977	0.000177303
	6.89	1	466	0	466	0	466	0	0	7.6	1	440.966	0.0339637	440.932	0.0679274	441	0.00015403	0.000177649
	6.87	1	467	0	467	0	467	0	0	7.59	1	441.966	0.0340527	441.932	0.0681054	442	0.000154085	0.000178
	6.77	1	468	0	468	0	468	0	0	7.56	1	442.966	0.0341419	442.932	0.0682838	443	0.000154139	0.000178356
	6.75	1	470	0	470	0	470	0	0	7.5	1	443.966	0.0342312	443.932	0.0684625	444	0.000154195	0.000178898
	6.71	1	471	0	471	0	471	0	0	7.5	1	444.966	0.0343208	444.931	0.0686416	445	0.000154251	0.000178898
	6.61	1	472	0	472	0	472	0	0	7.49	1	445.966	0.0344105	445.931	0.068821	446	0.000154307	0.000179639
	6.6	1	473	0	473	0	473	0	0	7.49	1	446.965	0.0345004	446.931	0.0690009	447	0.000154364	0.000179639
	6.55	1	474	0	474	0	474	0	0	7.47	1	447.965	0.0345905	447.931	0.0691811	448	0.000154422	0.000180208
	6.51	1	475	0	475	0	475	0	0	7.42	1	448.965	0.0346808	448.931	0.0693617	449	0.00015448	0.000180594
	6.49	1	477	0	477	0	477	0	0	7.4	1	449.965	0.0347713	449.93	0.0695426	450	0.000154539	0.000180985
	6.47	1	478	0	478	0	478	0	0	7.36	1	450.965	0.034862	450.93	0.069724	451	0.000154599	0.000181382
	6.46	1	480	0	480	0	480	0	0	7.34	1	451.965	0.0349529	451.93	0.0699058	452	0.000154659	0.000181783
	6.43	1	481	0	481	0	481	0	0	7.31	1	452.965	0.035044	452.93	0.070088	453	0.00015472	0.000182191
	6.39	1	482	0	482	0	482	0	0	7.3	1	453.965	0.0351353	453.93	0.0702706	454	0.000154781	0.000182604
	6.35	1	483	0	483	0	483	0	0	7.27	1	454.965	0.0352268	454.93	0.0704536	455	0.000154843	0.000183023
	6.34	1	484	0	484	0	484	0	0	7.21	1	455.965	0.0353185	455.929	0.0706371	456	0.000154906	0.000183447
	6.33	1	485	0	485	0	485	0	0	7.2	1	456.965	0.0354105	456.929	0.0708209	457	0.000154969	0.000183877
	6.31	1	487	0	487	0	487	0	0	7.09	1	457.964	0.0355026	457.929	0.0710053	458	0.000155033	0.000184314
	6.27	0.999999	488	0	488	0	488	0	0	7.07	1	458.964	0.035595	458.929	0.07119	459	0.000155098	0.000184756
	6.25	0.999999	489	0	489	0	489	0	0	7.05	1	459.964	0.0356876	459.929	0.0713752	460	0.000155164	0.000185204
	6.22	0.999999	492	0	492	0	492	0	0	7.02	1	460.964	0.0357804	460.928	0.0715609	461	0.00015523	0.000185659
	6.21	0.999999	493	0	493	0	493	0	0	7.01	1	461.964	0.0358735	461.928	0.071747	462	0.000155297	0.00018612
	6.19	0.999999	495	0	495	0	495	0	0	7	1	462.964	0.0359668	462.928	0.0719336	463	0.000155364	0.000186587
	6.17	0.999999	497	0	497	0	497	0	0	6.92	1	463.964	0.0360603	463.928	0.0721207	464	0.000155432	0.000187061
	6.16	0.999999	499	0	499	0	499	0	0	6.9	1	464.964	0.0361541	464.928	0.0723082	465	0.000155501	0.000187542
	6.13	0.999999	500	0	500	0	500	0	0	6.89	1	465.964	0.0362481	465.928	0.0724962	466	0.000155571	0.000188029
	6.09	0.999999	501	0	501	0	501	0	0	6.87	1	466.964	0.0363424	466.927	0.0726847	467	0.000155642	0.000188523
	6.07	0.999999	502	0	502	0	502	0	0	6.77	1	467.964	0.0364369	467.927	0.0728738	468	0.000155713	0.000189024
	6.06	0.999999	506	0	506	0	506	0	0	6.75	1	468.963	0.0365317	468.927	0.0730633	469	0.000155785	0.000189788
	6.04	0.999999	507	0	507	0	507	0	0	6.75	1	469.963	0.0366267	469.927	0.0732533	470	0.000155858	0.000189788
	6.02	0.999999	508	0	508	0	508	0	0	6.71	1	470.963	0.036722	470.927	0.0734439	471	0.000155932	0.000190569
	6.01	0.999999	512	0	512	0	512	0	0	6.61	1	471.963	0.0368175	471.926	0.073635	472	0.000156006	0.000191099
	6	0.999999	525	0	525	0	525	0	0	6.6	1	472.963	0.0369133	472.926	0.0738267	473	0.000156082	0.000191636
	5.97	0.999999	526	0	526	0	526	0	0	6.55	1	473.963	0.0370094	473.926	0.0740188	474	0.000156158	0.000192181
	5.94	0.999999	527	0	527	0	527	0	0	6.51	1	474.963	0.0371058	474.926	0.0742116	475	0.000156235	0.000192733
	5.92	0.999999	530	0	530	0	530	0	0	6.49	1	475.963	0.0372024	475.926	0.0744049	476	0.000156313	0.000193576
	5.89	0.999999	531	0	531	0	531	0	0	6.49	1	476.963	0.0372994	476.925	0.0745987	477	0.000156391	0.000193576
	5.84	0.999999	533	0	533	0	533	0	0	6.47	1	477.963	0.0373966	477.925	0.0747932	478	0.000156471	0.000194437
	5.82	0.999998	534	0	534	0	534	0	0	6.46	1	478.963	0.0374941	478.925	0.0749882	479	0.000156552	0.000195317
	5.77	0.999998	535	0	535	0	535	0	0	6.46	1	479.962	0.0375919	479.925	0.0751838	480	0.000156633	0.000195317
	5.73	0.999998	536	0	536	0	536	0	0	6.43	1	480.962	0.03769	480.925	0.07538	481	0.000156715	0.000196215
	5.7	0.999998	537	0	537	0	537	0	0	6.39	1	481.962	0.0377884	481.924	0.0755768	482	0.000156798	0.000196825
	5.64	0.999998	539	0	539	0	539	0	0	6.35	1	482.962	0.0378871	482.924	0.0757743	483	0.000156883	0.000197443
	5.61	0.999998	540	0	540	0	540	0	0	6.34	1	483.962	0.0379862	483.924	0.0759723	484	0.000156968	0.00019807
	5.58	0.999997	541	0	541	0	541	0	0	6.33	1	484.962	0.0380855	484.924	0.0761711	485	0.000157054	0.000198706
	5.54	0.999997	542	0	542	0	542	0	0	6.31	1	485.962	0.0381852	485.924	0.0763704	486	0.000157141	0.000199677
	5.53	0.999997	543	0	543	0	543	0	0	6.31	1	486.962	0.0382852	486.923	0.0765704	487	0.000157229	0.000199677
	5.5	0.999997	544	0	544	0	544	0	0	6.27	0.999999	487.962	0.0383855	487.923	0.0767711	488	0.000157318	0.000200669
	5.49	0.999997	545	0	545	0	545	0	0	6.25	0.999999	488.962	0.0384862	488.923	0.0769724	489	0.000157408	0.000201342
	5.45	0.999996	546	0	546	0	546	0	0	6.22	0.999999	489.961	0.0385872	489.923	0.0771744	490	0.000157499	0.000202718
	5.44	0.999996	549	0	549	0	549	0	0	6.22	0.999999	490.961	0.0386886	490.923	0.0773772	491	0.000157591	0.000202718
	5.43	0.999996	550	0	550	0	550	0	0	6.22	0.999999	491.961	0.0387903	491.922	0.0775806	492	0.000157684	0.000202718
	5.42	0.999996	551	0	551	0	551	0	0	6.21	0.999999	492.961	0.0388924	492.922	0.0777847	493	0.000157778	0.000204133
	5.4	0.999996	552	0	552	0	552	0	0	6.19	0.999999	493.961	0.0389948	493.922	0.0779896	494	0.000157874	0.000205221
	5.35	0.999996	553	0	553	0	553	0	0	6.19	0.999999	494.961	0.0390976	494.922	0.0781952	495	0.00015797	0.000205221
	5.34	0.999995	554	0	554	0	554	0	0	6.17	0.999999	495.961	0.0392008	495.922	0.0784015	496	0.000158068	0.00020671
	5.3	0.999995	555	0	555	0	555	0	0	6.17	0.999999	496.961	0.0393043	496.921	0.0786086	497	0.000158166	0.00020671
	5.29	0.999995	556	0	556	0	556	0	0	6.16	0.999999	497.961	0.0394082	497.921	0.0788164	498	0.000158266	0.000208241
	5.24	0.999994	558	0	558	0	558	0	0	6.16	0.999999	498.96	0.0395125	498.921	0.0790251	499	0.000158367	0.000208241
	5.2	0.999994	559	0	559	0	559	0	0	6.13	0.999999	499.96	0.0396172	499.921	0.0792345	500	0.000158469	0.000209419
	5.19	0.999994	560	0	560	0	560	0	0	6.09	0.999999	500.96	0.0397224	500.921	0.0794447	501	0.000158572	0.000210218
	5.18	0.999993	561	0	561	0	561	0	0	6.07	0.999999	501.96	0.0398279	501.92	0.0796557	502	0.000158677	0.00021103
	5.14	0.999993	562	0	562	0	562	0	0	6.06	0.999999	502.96	0.0399338	502.92	0.0798676	503	0.000158783	0.00021311
	5.12	0.999992	563	0	563	0	563	0	0	6.06	0.999999	503.96	0.0400401	503.92	0.0800803	504	0.000158889	0.00021311
	5.1	0.999992	564	0	564	0	564	0	0	6.06	0.999999	504.96	0.0401469	504.92	0.0802938	505	0.000158998	0.00021311
	5.09	0.999992	565	0	565	0	565	0	0	6.06	0.999999	505.96	0.0402541	505.919	0.0805082	506	0.000159107	0.00021311
	5.07	0.999991	566	0	566	0	566	0	0	6.04	0.999999	506.96	0.0403617	506.919	0.0807235	507	0.000159218	0.000215266
	5.05	0.999991	567	0	567	0	567	0	0	6.02	0.999999	507.96	0.0404698	507.919	0.0809396	508	0.00015933	0.000216151
	5.03	0.999991	569	0	569	0	569	0	0	6.01	0.999999	508.959	0.0405783	508.919	0.0811567	509	0.000159443	0.00021842
	5	0.99999	570	0	570	0	570	0	0	6.01	0.999999	509.959	0.0406873	509.919	0.0813746	510	0.000159558	0.00021842
	4.98	0.99999	572	0	572	0	572	0	0	6.01	0.999999	510.959	0.0407968	510.918	0.0815935	511	0.000159674	0.00021842
	4.94	0.999989	573	0	573	0	573	0	0	6.01	0.999999	511.959	0.0409067	511.918	0.0818134	512	0.000159792	0.00021842
	4.92	0.999988	574	0	574	0	574	0	0	6	0.999999	512.959	0.0410171	512.918	0.0820341	513	0.000159911	0.000226784
	4.89	0.999987	576	0	576	0	576	0	0	6	0.999999	513.959	0.0411279	513.918	0.0822559	514	0.000160031	0.000226784
	4.86	0.999986	578	0	578	0	578	0	0	6	0.999999	514.959	0.0412393	514.918	0.0824786	515	0.000160153	0.000226784
	4.84	0.999986	579	0	579	0	579	0	0	6	0.999999	515.959	0.0413511	515.917	0.0827023	516	0.000160276	0.000226784
	4.8	0.999984	581	0	581	0	581	0	0	6	0.999999	516.959	0.0414635	516.917	0.082927	517	0.0001604	0.000226784
	4.79	0.999984	584	0	584	0	584	0	0	6	0.999999	517.958	0.0415764	517.917	0.0831528	518	0.000160527	0.000226784
	4.78	0.999983	585	0	585	0	585	0	0	6	0.999999	518.958	0.0416898	518.917	0.0833795	519	0.000160654	0.000226784
	4.75	0.999982	586	0	586	0	586	0	0	6	0.999999	519.958	0.0418037	519.916	0.0836074	520	0.000160783	0.000226784
	4.74	0.999982	588	0	588	0	588	0	0	6	0.999999	520.958	0.0419181	520.916	0.0838363	521	0.000160914	0.000226784
	4.73	0.999981	589	0	589	0	589	0	0	6	0.999999	521.958	0.0420331	521.916	0.0840663	522	0.000161047	0.000226784
	4.69	0.99998	590	0	590	0	590	0	0	6	0.999999	522.958	0.0421487	522.916	0.0842974	523	0.00016118	0.000226784
	4.68	0.999979	591	0	591	0	591	0	0	6	0.999999	523.958	0.0422648	523.915	0.0845296	524	0.000161316	0.000226784
	4.67	0.999979	593	0	593	0	593	0	0	6	0.999999	524.958	0.0423815	524.915	0.084763	525	0.000161453	0.000226784
	4.64	0.999977	594	0	594	0	594	0	0	5.97	0.999999	525.958	0.0424987	525.915	0.0849975	526	0.000161592	0.000234501
	4.62	0.999976	595	0	595	0	595	0	0	5.94	0.999999	526.957	0.0426166	526.915	0.0852331	527	0.000161733	0.00023567
	4.6	0.999975	597	0	597	0	597	0	0	5.92	0.999999	527.957	0.042735	527.915	0.08547	528	0.000161875	0.000238061
	4.58	0.999974	599	0	599	0	599	0	0	5.92	0.999999	528.957	0.042854	528.914	0.085708	529	0.000162019	0.000238061
	4.57	0.999973	600	0	600	0	600	0	0	5.92	0.999999	529.957	0.0429737	529.914	0.0859473	530	0.000162165	0.000238061
	4.55	0.999972	602	0	602	0	602	0	0	5.89	0.999999	530.957	0.0430939	530.914	0.0861879	531	0.000162312	0.000240523
	4.54	0.999971	603	0	603	0	603	0	0	5.84	0.999999	531.957	0.0432148	531.914	0.0864296	532	0.000162462	0.000242419
	4.51	0.999969	604	0	604	0	604	0	0	5.84	0.999999	532.957	0.0433363	532.913	0.0866727	533	0.000162613	0.000242419
	4.46	0.999965	605	0	605	0	605	0	0	5.82	0.999998	533.957	0.0434585	533.913	0.0869171	534	0.000162766	0.000244357
	4.43	0.999963	606	0	606	0	606	0	0	5.77	0.999998	534.956	0.0435814	534.913	0.0871627	535	0.000162921	0.000245673
	4.38	0.999958	608	0	608	0	608	0	0	5.73	0.999998	535.956	0.0437049	535.913	0.0874097	536	0.000163078	0.000247009
	4.37	0.999957	609	0	609	0	609	0	0	5.7	0.999998	536.956	0.0438291	536.912	0.0876581	537	0.000163237	0.000248365
	4.36	0.999956	610	0	610	0	610	0	0	5.64	0.999998	537.956	0.0439539	537.912	0.0879079	538	0.000163397	0.000250438
	4.32	0.999952	612	0	612	0	612	0	0	5.64	0.999998	538.956	0.0440795	538.912	0.088159	539	0.00016356	0.000250438
	4.28	0.999948	613	0	613	0	613	0	0	5.61	0.999998	539.956	0.0442058	539.912	0.0884115	540	0.000163725	0.000252558
	4.19	0.999935	614	0	614	0	614	0	0	5.58	0.999997	540.956	0.0443328	540.911	0.0886655	541	0.000163892	0.000253998
	4.18	0.999934	615	0	615	0	615	0	0	5.54	0.999997	541.956	0.0444605	541.911	0.088921	542	0.000164061	0.000255459
	4.17	0.999932	616	0	616	0	616	0	0	5.53	0.999997	542.955	0.044589	542.911	0.089178	543	0.000164232	0.000256943
	4.16	0.999931	618	0	618	0	618	0	0	5.5	0.999997	543.955	0.0447182	543.911	0.0894364	544	0.000164405	0.000258449
	4.15	0.999929	619	0	619	0	619	0	0	5.49	0.999997	544.955	0.0448482	544.91	0.0896964	545	0.000164581	0.000259978
	4.14	0.999928	620	0	620	0	620	0	0	5.45	0.999996	545.955	0.044979	545.91	0.0899579	546	0.000164758	0.00026153
	4.11	0.999922	621	0	621	0	621	0	0	5.44	0.999996	546.955	0.0451105	546.91	0.090221	547	0.000164938	0.000264705
	4.1	0.999921	622	0	622	0	622	0	0	5.44	0.999996	547.955	0.0452429	547.91	0.0904857	548	0.00016512	0.000264705
	4.07	0.999915	624	0	624	0	624	0	0	5.44	0.999996	548.955	0.045376	548.909	0.0907521	549	0.000165304	0.000264705
	4.05	0.999911	626	0	626	0	626	0	0	5.43	0.999996	549.954	0.04551	549.909	0.09102	550	0.000165491	0.000267977
	4.03	0.999907	628	0	628	0	628	0	0	5.42	0.999996	550.954	0.0456448	550.909	0.0912897	551	0.00016568	0.00026965
	4.02	0.999905	631	0	631	0	631	0	0	5.4	0.999996	551.954	0.0457805	551.908	0.091561	552	0.000165871	0.000271349
	4.01	0.999902	635	0	635	0	635	0	0	5.35	0.999996	552.954	0.0459171	552.908	0.0918341	553	0.000166065	0.000273074
	4	0.9999	660	0	660	0	660	0	0	5.34	0.999995	553.954	0.0460545	553.908	0.0921089	554	0.000166262	0.000274826
	3.95	0.999888	661	0	661	0	661	0	0	5.3	0.999995	554.954	0.0461928	554.908	0.0923855	555	0.00016646	0.000276604
	3.92	0.99988	663	0	663	0	663	0	0	5.29	0.999995	555.954	0.046332	555.907	0.0926639	556	0.000166662	0.000278409
	3.89	0.999871	664	0	664	0	664	0	0	5.24	0.999994	556.954	0.0464721	556.907	0.0929442	557	0.000166866	0.000281168
	3.87	0.999865	665	0	665	0	665	0	0	5.24	0.999994	557.953	0.0466131	557.907	0.0932263	558	0.000167072	0.000281168
	3.86	0.999862	666	0	666	0	666	0	0	5.2	0.999994	558.953	0.0467551	558.906	0.0935103	559	0.000167281	0.000283992
	3.83	0.999852	668	0	668	0	668	0	0	5.19	0.999994	559.953	0.0468981	559.906	0.0937962	560	0.000167493	0.00028591
	3.8	0.999842	670	0	670	0	670	0	0	5.18	0.999993	560.953	0.047042	560.906	0.0940841	561	0.000167708	0.000287857
	3.78	0.999834	671	0	671	0	671	0	0	5.14	0.999993	561.953	0.0471869	561.906	0.0943739	562	0.000167925	0.000289835
	3.68	0.999791	672	0	672	0	672	0	0	5.12	0.999992	562.953	0.0473329	562.905	0.0946657	563	0.000168145	0.000291843
	3.64	0.999771	674	0	674	0	674	0	0	5.1	0.999992	563.953	0.0474798	563.905	0.0949596	564	0.000168368	0.000293882
	3.6	0.999749	675	0	675	0	675	0	0	5.09	0.999992	564.952	0.0476278	564.905	0.0952556	565	0.000168594	0.000295952
	3.59	0.999743	676	0	676	0	676	0	0	5.07	0.999991	565.952	0.0477768	565.904	0.0955536	566	0.000168823	0.000298054
	3.57	0.999731	677	0	677	0	677	0	0	5.05	0.999991	566.952	0.0479269	566.904	0.0958538	567	0.000169054	0.000300189
	3.55	0.999718	680	0	680	0	680	0	0	5.03	0.999991	567.952	0.0480781	567.904	0.0961562	568	0.000169289	0.000303453
	3.54	0.999712	681	0	681	0	681	0	0	5.03	0.999991	568.952	0.0482304	568.904	0.0964607	569	0.000169527	0.000303453
	3.52	0.999698	682	0	682	0	682	0	0	5	0.99999	569.952	0.0483838	569.903	0.0967675	570	0.000169768	0.000306792
	3.51	0.999691	684	0	684	0	684	0	0	4.98	0.99999	570.951	0.0485383	570.903	0.0970766	571	0.000170012	0.00031021
	3.41	0.999611	685	0	685	0	685	0	0	4.98	0.99999	571.951	0.048694	571.903	0.097388	572	0.000170259	0.00031021
	3.27	0.999463	686	0	686	0	686	0	0	4.94	0.999989	572.951	0.0488508	572.902	0.0977017	573	0.000170509	0.000313707
	3.22	0.999397	689	0	689	0	689	0	0	4.92	0.999988	573.951	0.0490089	573.902	0.0980178	574	0.000170763	0.000316084
	3.2	0.999369	690	0	690	0	690	0	0	4.89	0.999987	574.951	0.0491681	574.902	0.0983363	575	0.00017102	0.000319718
	3.18	0.999339	691	0	691	0	691	0	0	4.89	0.999987	575.951	0.0493286	575.901	0.0986572	576	0.00017128	0.000319718
	3.17	0.999324	693	0	693	0	693	0	0	4.86	0.999986	576.951	0.0494903	576.901	0.0989806	577	0.000171544	0.000324696
	3.15	0.999292	695	0	695	0	695	0	0	4.86	0.999986	577.95	0.0496533	577.901	0.0993066	578	0.000171811	0.000324696
	3.13	0.999259	696	0	696	0	696	0	0	4.84	0.999986	578.95	0.0498176	578.9	0.0996351	579	0.000172081	0.000328532
	3.1	0.999206	697	0	697	0	697	0	0	4.8	0.999984	579.95	0.0499831	579.9	0.0999663	580	0.000172356	0.000332458
	3.08	0.999168	699	0	699	0	699	0	0	4.8	0.999984	580.95	0.05015	580.9	0.1003	581	0.000172634	0.000332458
	3.01	0.999023	700	0	700	0	700	0	0	4.79	0.999984	581.95	0.0503183	581.899	0.100637	582	0.000172915	0.000339208
	3	0.999	702	0	702	0	702	0	0	4.79	0.999984	582.95	0.0504879	582.899	0.100976	583	0.0001732	0.000339208
	2.97	0.998928	703	0	703	0	703	0	0	4.79	0.999984	583.949	0.0506589	583.899	0.101318	584	0.000173489	0.000339208
	2.96	0.998904	705	0	705	0	705	0	0	4.78	0.999983	584.949	0.0508313	584.898	0.101663	585	0.000173782	0.000344799
	2.92	0.998798	706	0	706	0	706	0	0	4.75	0.999982	585.949	0.0510051	585.898	0.10201	586	0.000174079	0.00034766
	2.91	0.99877	707	0	707	0	707	0	0	4.74	0.999982	586.949	0.0511804	586.898	0.102361	587	0.00017438	0.000352036
	2.88	0.998682	708	0	708	0	708	0	0	4.74	0.999982	587.949	0.0513571	587.897	0.102714	588	0.000174684	0.000352036
	2.87	0.998651	709	0	709	0	709	0	0	4.73	0.999981	588.948	0.0515354	588.897	0.103071	589	0.000174993	0.000356515
	2.86	0.99862	710	0	710	0	710	0	0	4.69	0.99998	589.948	0.0517152	589.897	0.10343	590	0.000175306	0.00035956
	2.85	0.998587	711	0	711	0	711	0	0	4.68	0.999979	590.948	0.0518965	590.896	0.103793	591	0.000175623	0.000362653
	2.81	0.998451	712	0	712	0	712	0	0	4.67	0.999979	591.948	0.0520794	591.896	0.104159	592	0.000175944	0.000367384
	2.79	0.998378	714	0	714	0	714	0	0	4.67	0.999979	592.948	0.0522639	592.895	0.104528	593	0.00017627	0.000367384
	2.77	0.998302	715	0	715	0	715	0	0	4.64	0.999977	593.948	0.05245	593.895	0.1049	594	0.000176599	0.000372226
	2.75	0.998222	716	0	716	0	716	0	0	4.62	0.999976	594.947	0.0526378	594.895	0.105276	595	0.000176934	0.000375518
	2.72	0.998095	717	0	717	0	717	0	0	4.6	0.999975	595.947	0.0528272	595.894	0.105654	596	0.000177273	0.000380554
	2.7	0.998005	718	0	718	0	718	0	0	4.6	0.999975	596.947	0.0530183	596.894	0.106037	597	0.000177616	0.000380554
	2.67	0.997862	720	0	720	0	720	0	0	4.58	0.999974	597.947	0.0532112	597.894	0.106422	598	0.000177964	0.000387455
	2.66	0.997812	722	0	722	0	722	0	0	4.58	0.999974	598.947	0.0534058	598.893	0.106812	599	0.000178317	0.000387455
	2.64	0.997709	724	0	724	0	724	0	0	4.57	0.999973	599.946	0.0536022	599.893	0.107204	600	0.000178674	0.000392775
	2.63	0.997656	726	0	726	0	726	0	0	4.55	0.999972	600.946	0.0538004	600.892	0.107601	601	0.000179036	0.000398221
	2.62	0.997601	727	0	727	0	727	0	0	4.55	0.999972	601.946	0.0540004	601.892	0.108001	602	0.000179403	0.000398221
	2.56	0.997246	729	0	729	0	729	0	0	4.54	0.999971	602.946	0.0542023	602.892	0.108405	603	0.000179776	0.000403797
	2.55	0.997182	731	0	731	0	731	0	0	4.51	0.999969	603.946	0.0544061	603.891	0.108812	604	0.000180153	0.000407589
	2.54	0.997116	732	0	732	0	732	0	0	4.46	0.999965	604.945	0.0546118	604.891	0.109224	605	0.000180535	0.00041144
	2.53	0.997049	734	0	734	0	734	0	0	4.43	0.999963	605.945	0.0548195	605.89	0.109639	606	0.000180923	0.000415353
	2.52	0.99698	736	0	736	0	736	0	0	4.38	0.999958	606.945	0.0550292	606.89	0.110058	607	0.000181315	0.000421338
	2.51	0.99691	739	0	739	0	739	0	0	4.38	0.999958	607.945	0.0552409	607.89	0.110482	608	0.000181713	0.000421338
	2.5	0.996838	741	0	741	0	741	0	0	4.37	0.999957	608.945	0.0554546	608.889	0.110909	609	0.000182117	0.000427468
	2.49	0.996764	743	0	743	0	743	0	0	4.36	0.999956	609.944	0.0556704	609.889	0.111341	610	0.000182526	0.000431635
	2.48	0.996689	744	0	744	0	744	0	0	4.32	0.999952	610.944	0.0558884	610.888	0.111777	611	0.000182941	0.000438011
	2.46	0.996533	745	0	745	0	745	0	0	4.32	0.999952	611.944	0.0561084	611.888	0.112217	612	0.000183361	0.000438011
	2.45	0.996452	746	0	746	0	746	0	0	4.28	0.999948	612.944	0.0563307	612.887	0.112661	613	0.000183787	0.000444541
	2.39	0.995926	748	0	748	0	748	0	0	4.19	0.999935	613.943	0.0565552	613.887	0.11311	614	0.000184219	0.00044898
	2.36	0.995635	749	0	749	0	749	0	0	4.18	0.999934	614.943	0.056782	614.886	0.113564	615	0.000184657	0.000453491
	2.33	0.995323	750	0	750	0	750	0	0	4.17	0.999932	615.943	0.057011	615.886	0.114022	616	0.000185101	0.000458074
	2.32	0.995214	751	0	751	0	751	0	0	4.16	0.999931	616.943	0.0572424	616.886	0.114485	617	0.000185551	0.000465086
	2.3	0.994988	752	0	752	0	752	0	0	4.16	0.999931	617.943	0.0574761	617.885	0.114952	618	0.000186007	0.000465086
	2.29	0.994871	753	0	753	0	753	0	0	4.15	0.999929	618.942	0.0577122	618.885	0.115424	619	0.000186469	0.000472268
	2.28	0.994752	754	0	754	0	754	0	0	4.14	0.999928	619.942	0.0579508	619.884	0.115902	620	0.000186938	0.000477152
	2.27	0.99463	755	0	755	0	755	0	0	4.11	0.999922	620.942	0.0581919	620.884	0.116384	621	0.000187413	0.000482114
	2.26	0.994505	757	0	757	0	757	0	0	4.1	0.999921	621.942	0.0584354	621.883	0.116871	622	0.000187895	0.000487155
	2.25	0.994377	758	0	758	0	758	0	0	4.07	0.999915	622.941	0.0586816	622.883	0.117363	623	0.000188384	0.00049487
	2.24	0.994246	759	0	759	0	759	0	0	4.07	0.999915	623.941	0.0589303	623.882	0.117861	624	0.000188879	0.00049487
	2.23	0.994112	761	0	761	0	761	0	0	4.05	0.999911	624.941	0.0591817	624.882	0.118363	625	0.000189382	0.000505448
	2.22	0.993974	762	0	762	0	762	0	0	4.05	0.999911	625.941	0.0594358	625.881	0.118872	626	0.000189891	0.000505448
	2.2	0.99369	764	0	764	0	764	0	0	4.03	0.999907	626.94	0.0596926	626.881	0.119385	627	0.000190407	0.000516369
	2.19	0.993543	765	0	765	0	765	0	0	4.03	0.999907	627.94	0.0599522	627.88	0.119904	628	0.000190931	0.000516369
	2.18	0.993393	767	0	767	0	767	0	0	4.02	0.999905	628.94	0.0602146	628.88	0.120429	629	0.000191461	0.000530522
	2.17	0.993239	770	0	770	0	770	0	0	4.02	0.999905	629.94	0.0604798	629.879	0.12096	630	0.000191999	0.000530522
	2.16	0.993082	771	0	771	0	771	0	0	4.02	0.999905	630.939	0.060748	630.879	0.121496	631	0.000192545	0.000530522
	2.14	0.992756	773	0	773	0	773	0	0	4.01	0.999902	631.939	0.0610191	631.878	0.122038	632	0.000193099	0.000551312
	2.13	0.992587	777	0	777	0	777	0	0	4.01	0.999902	632.939	0.0612933	632.877	0.122587	633	0.00019366	0.000551312
	2.08	0.991682	779	0	779	0	779	0	0	4.01	0.999902	633.938	0.0615705	633.877	0.123141	634	0.000194229	0.000551312
	2.07	0.991489	781	0	781	0	781	0	0	4.01	0.999902	634.938	0.0618508	634.876	0.123702	635	0.000194806	0.000551312
	2.06	0.99129	784	0	784	0	784	0	0	4	0.9999	635.938	0.0621342	635.876	0.124268	636	0.000195391	0.000651082
	2.05	0.991087	788	0	788	0	788	0	0	4	0.9999	636.938	0.0624209	636.875	0.124842	637	0.000195984	0.000651082
	2.04	0.99088	790	0	790	0	790	0	0	4	0.9999	637.937	0.0627108	637.875	0.125422	638	0.000196586	0.000651082
	2.03	0.990667	796	0	796	0	796	0	0	4	0.9999	638.937	0.063004	638.874	0.126008	639	0.000197196	0.000651082
	2.02	0.99045	802	0	802	0	802	0	0	4	0.9999	639.937	0.0633006	639.873	0.126601	640	0.000197814	0.000651082
	2.01	0.990228	819	0	819	0	819	0	0	4	0.9999	640.936	0.0636006	640.873	0.127201	641	0.000198442	0.000651082
	2	0.99	893	2	891	4	895	0.00446927	0.00409417	4	0.9999	641.936	0.0639041	641.872	0.127808	642	0.000199078	0.000651082
	1.92	0.987977	894	2	892	4	896	0.00446429	0.00409417	4	0.9999	642.936	0.0642111	642.872	0.128422	643	0.000199723	0.000651082
	1.9	0.987411	895	2	893	4	897	0.00445931	0.00409417	4	0.9999	643.935	0.0645217	643.871	0.129043	644	0.000200378	0.000651082
	1.89	0.987118	897	2	895	4	899	0.00444939	0.00409417	4	0.9999	644.935	0.0648359	644.87	0.129672	645	0.000201042	0.000651082
	1.88	0.986817	898	2	896	4	900	0.00444444	0.00409417	4	0.9999	645.935	0.0651539	645.87	0.130308	646	0.000201715	0.000651082
	1.87	0.98651	899	2	897	4	901	0.00443951	0.00409417	4	0.9999	646.935	0.0654756	646.869	0.130951	647	0.000202397	0.000651082
	1.86	0.986196	900	2	898	4	902	0.00443459	0.00409417	4	0.9999	647.934	0.0658011	647.868	0.131602	648	0.00020309	0.000651082
	1.85	0.985875	902	2	900	4	904	0.00442478	0.00409417	4	0.9999	648.934	0.0661306	648.868	0.132261	649	0.000203792	0.000651082
	1.83	0.985209	903	2	901	4	905	0.00441989	0.00409417	4	0.9999	649.934	0.0664639	649.867	0.132928	650	0.000204504	0.000651082
	1.81	0.984512	905	2	903	4	907	0.00441014	0.00409417	4	0.9999	650.933	0.0668014	650.866	0.133603	651	0.000205227	0.000651082
	1.8	0.984151	908	2	906	4	910	0.0043956	0.00409417	4	0.9999	651.933	0.0671428	651.866	0.134286	652	0.00020596	0.000651082
	1.75	0.982217	910	2	908	4	912	0.00438596	0.00409417	4	0.9999	652.933	0.0674885	652.865	0.134977	653	0.000206703	0.000651082
	1.74	0.981803	911	2	909	4	913	0.00438116	0.00409417	4	0.9999	653.932	0.0678384	653.864	0.135677	654	0.000207457	0.000651082
	1.73	0.981379	912	2	910	4	914	0.00437637	0.00409417	4	0.9999	654.932	0.0681925	654.864	0.136385	655	0.000208221	0.000651082
	1.7	0.980047	915	2	913	4	917	0.00436205	0.00409417	4	0.9999	655.931	0.068551	655.863	0.137102	656	0.000208997	0.000651082
	1.67	0.97862	916	2	914	4	918	0.0043573	0.00409417	4	0.9999	656.931	0.068914	656.862	0.137828	657	0.000209784	0.000651082
	1.66	0.978122	917	2	915	4	919	0.00435256	0.00409417	4	0.9999	657.931	0.0692814	657.861	0.138563	658	0.000210582	0.000651082
	1.64	0.977091	918	2	916	4	920	0.00434783	0.00409417	4	0.9999	658.93	0.0696534	658.861	0.139307	659	0.000211391	0.000651082
	1.62	0.976012	920	2	918	4	922	0.00433839	0.00409417	4	0.9999	659.93	0.0700301	659.86	0.14006	660	0.000212212	0.000651082
	1.61	0.975453	921	2	919	4	923	0.00433369	0.00409417	3.95	0.999888	660.93	0.0704115	660.859	0.140823	661	0.000213045	0.000762801
	1.6	0.974881	923	2	921	4	925	0.00432432	0.00409417	3.92	0.99988	661.929	0.0707977	661.858	0.141595	662	0.00021389	0.000777281
	1.59	0.974296	924	2	922	4	926	0.00431965	0.00409417	3.92	0.99988	662.929	0.0711888	662.858	0.142378	663	0.000214748	0.000777281
	1.58	0.973697	925	2	923	4	927	0.00431499	0.00409417	3.89	0.999871	663.928	0.0715849	663.857	0.14317	664	0.000215617	0.00079212
	1.57	0.973085	927	2	925	4	929	0.00430571	0.00409417	3.87	0.999865	664.928	0.071986	664.856	0.143972	665	0.000216499	0.000802218
	1.55	0.971816	928	2	926	4	930	0.00430108	0.00409417	3.86	0.999862	665.928	0.0723922	665.855	0.144784	666	0.000217394	0.000812481
	1.52	0.9698	929	2	927	4	931	0.00429646	0.00409417	3.83	0.999852	666.927	0.0728037	666.854	0.145607	667	0.000218302	0.000828196
	1.5	0.968377	930	2	928	4	932	0.00429185	0.00409417	3.83	0.999852	667.927	0.0732205	667.854	0.146441	668	0.000219223	0.000828196
	1.49	0.967641	933	2	931	4	935	0.00427807	0.00409417	3.8	0.999842	668.926	0.0736426	668.853	0.147285	669	0.000220157	0.000849759
	1.48	0.966887	934	2	932	4	936	0.0042735	0.00409417	3.8	0.999842	669.926	0.0740702	669.852	0.14814	670	0.000221105	0.000849759
	1.47	0.966116	937	2	935	4	939	0.00425985	0.00409417	3.78	0.999834	670.925	0.0745034	670.851	0.149007	671	0.000222067	0.000866402
	1.46	0.965326	938	2	936	4	940	0.00425532	0.00409417	3.68	0.999791	671.925	0.0749423	671.85	0.149885	672	0.000223043	0.000877727
	1.45	0.964519	939	2	937	4	941	0.0042508	0.00409417	3.64	0.999771	672.925	0.0753869	672.849	0.150774	673	0.000224033	0.000895067
	1.44	0.963692	941	2	939	4	943	0.00424178	0.00409417	3.64	0.999771	673.924	0.0758374	673.848	0.151675	674	0.000225037	0.000895067
	1.43	0.962846	942	2	940	4	944	0.00423729	0.00409417	3.6	0.999749	674.924	0.0762938	674.847	0.152588	675	0.000226056	0.000912841
	1.4	0.960189	943	2	941	4	945	0.0042328	0.00409417	3.59	0.999743	675.923	0.0767563	675.846	0.153513	676	0.00022709	0.000924936
	1.39	0.959262	944	2	942	4	946	0.00422833	0.00409417	3.57	0.999731	676.923	0.0772249	676.846	0.15445	677	0.000228139	0.000937233
	1.38	0.958313	947	2	945	4	949	0.00421496	0.00409417	3.55	0.999718	677.922	0.0776998	677.845	0.1554	678	0.000229203	0.000962441
	1.36	0.956348	948	2	946	4	950	0.00421053	0.00409417	3.55	0.999718	678.922	0.078181	678.844	0.156362	679	0.000230283	0.000962441
	1.35	0.955332	949	2	947	4	951	0.0042061	0.00409417	3.55	0.999718	679.921	0.0786687	679.843	0.157337	680	0.000231379	0.000962441
	1.33	0.953226	951	2	949	4	953	0.00419727	0.00409417	3.54	0.999712	680.921	0.079163	680.842	0.158326	681	0.00023249	0.000988496
	1.32	0.952137	953	2	951	4	955	0.00418848	0.00409417	3.52	0.999698	681.92	0.0796639	681.841	0.159328	682	0.000233618	0.00100185
	1.31	0.951022	954	2	952	4	956	0.0041841	0.00409417	3.51	0.999691	682.92	0.0801716	682.84	0.160343	683	0.000234763	0.0010223
	1.28	0.947519	955	2	953	4	957	0.00417973	0.00409417	3.51	0.999691	683.919	0.0806862	683.839	0.161372	684	0.000235925	0.0010223
	1.25	0.943766	956	2	954	4	958	0.00417537	0.00409417	3.41	0.999611	684.919	0.0812079	684.838	0.162416	685	0.000237103	0.00104326
	1.24	0.942456	957	2	955	4	959	0.00417101	0.00409417	3.27	0.999463	685.918	0.0817366	685.837	0.163473	686	0.000238299	0.00105753
	1.23	0.941116	958	2	956	4	960	0.00416667	0.00409417	3.22	0.999397	686.918	0.0822727	686.835	0.164545	687	0.000239513	0.00108678
	1.22	0.939744	960	2	958	4	962	0.004158	0.00409417	3.22	0.999397	687.917	0.082816	687.834	0.165632	688	0.000240744	0.00108678
	1.21	0.938341	962	2	960	4	964	0.00414938	0.00409417	3.22	0.999397	688.917	0.0833669	688.833	0.166734	689	0.000241994	0.00108678
	1.19	0.935435	964	2	962	4	966	0.00414079	0.00409417	3.2	0.999369	689.916	0.0839254	689.832	0.167851	690	0.000243262	0.00111702
	1.18	0.933931	965	2	963	4	967	0.0041365	0.00409417	3.18	0.999339	690.916	0.0844917	690.831	0.168983	691	0.000244549	0.00113251
	1.17	0.932392	967	2	965	4	969	0.00412797	0.00409417	3.17	0.999324	691.915	0.0850659	691.83	0.170132	692	0.000245855	0.00115625
	1.16	0.930817	968	2	966	4	970	0.00412371	0.00409417	3.17	0.999324	692.914	0.085648	692.829	0.171296	693	0.00024718	0.00115625
	1.15	0.929205	969	2	967	4	971	0.00411946	0.00409417	3.15	0.999292	693.914	0.0862383	693.828	0.172477	694	0.000248525	0.00118883
	1.14	0.927556	972	2	970	4	974	0.00410678	0.00409417	3.15	0.999292	694.913	0.0868369	694.826	0.173674	695	0.00024989	0.00118883
	1.11	0.922375	974	2	972	4	976	0.00409836	0.00409417	3.13	0.999259	695.913	0.0874439	695.825	0.174888	696	0.000251276	0.00121399
	1.09	0.918717	975	2	973	4	977	0.00409417	0.00409417	3.1	0.999206	696.912	0.0880595	696.824	0.176119	697	0.000252681	0.00123112
	1.08	0.916824	975	3	972	6	978	0.00613497	0.00613497	3.08	0.999168	697.911	0.0886837	697.823	0.177367	698	0.000254108	0.00125735
	1.07	0.914886	976	4	972	8	980	0.00816327	0.00810537	3.08	0.999168	698.911	0.0893169	698.821	0.178634	699	0.000255556	0.00125735
	1.06	0.912904	977	4	973	8	981	0.00815494	0.00810537	3.01	0.999023	699.91	0.089959	699.82	0.179918	700	0.000257026	0.00128424
	1.05	0.910875	979	4	975	8	983	0.00813835	0.00810537	3	0.999	700.909	0.0906103	700.819	0.181221	701	0.000258517	0.00131181
	1.04	0.908799	980	4	976	8	984	0.00813008	0.00810537	3	0.999	701.909	0.0912708	701.817	0.182542	702	0.000260031	0.00131181
	1.03	0.906675	982	4	978	8	986	0.00811359	0.00810537	2.97	0.998928	702.908	0.0919409	702.816	0.183882	703	0.000261567	0.00134009
	1	0.9	983	4	979	8	987	0.00810537	0.00810537	2.96	0.998904	703.907	0.0926206	703.815	0.185241	704	0.000263127	0.00136908
	0.99	0.897671	983	5	978	10	988	0.0101215	0.0100806	2.96	0.998904	704.907	0.09331	704.813	0.18662	705	0.000264709	0.00136908
	0.97	0.892848	985	5	980	10	990	0.010101	0.0100806	2.92	0.998798	705.906	0.0940094	705.812	0.188019	706	0.000266316	0.0013988
	0.96	0.890352	987	5	982	10	992	0.0100806	0.0100806	2.91	0.99877	706.905	0.094719	706.811	0.189438	707	0.000267946	0.00141904
	0.95	0.887798	990	6	984	12	996	0.0120482	0.011893	2.88	0.998682	707.905	0.0954388	707.809	0.190878	708	0.000269601	0.00143961
	0.92	0.879774	992	6	986	12	998	0.012024	0.011893	2.87	0.998651	708.904	0.096169	708.808	0.192338	709	0.000271281	0.00146054
	0.89	0.871175	993	6	987	12	999	0.012012	0.011893	2.86	0.99862	709.903	0.09691	709.806	0.19382	710	0.000272986	0.00148182
	0.87	0.865104	995	6	989	12	1001	0.011988	0.011893	2.85	0.998587	710.902	0.0976617	710.805	0.195323	711	0.000274716	0.00150346
	0.86	0.861962	997	6	991	12	1003	0.0119641	0.011893	2.81	0.998451	711.902	0.0984244	711.803	0.196849	712	0.000276473	0.00152546
	0.85	0.858746	998	6	992	12	1004	0.0119522	0.011893	2.79	0.998378	712.901	0.0991984	712.802	0.198397	713	0.000278256	0.00155916
	0.84	0.855456	999	6	993	12	1005	0.0119403	0.011893	2.79	0.998378	713.9	0.0999837	713.8	0.199967	714	0.000280066	0.00155916
	0.83	0.852089	1000	6	994	12	1006	0.0119284	0.011893	2.77	0.998302	714.899	0.100781	714.798	0.201561	715	0.000281904	0.00159373
	0.82	0.848644	1001	6	995	12	1007	0.0119166	0.011893	2.75	0.998222	715.898	0.101589	715.797	0.203178	716	0.000283769	0.00161726
	0.8	0.841511	1003	6	997	12	1009	0.011893	0.011893	2.72	0.998095	716.898	0.10241	716.795	0.20482	717	0.000285662	0.00164119
	0.79	0.837819	1005	7	998	14	1012	0.013834	0.0136719	2.7	0.998005	717.897	0.103243	717.794	0.206485	718	0.000287584	0.00166553
	0.77	0.830176	1008	7	1001	14	1015	0.0137931	0.0136719	2.67	0.997862	718.896	0.104088	718.792	0.208175	719	0.000289535	0.00170281
	0.76	0.82622	1010	7	1003	14	1017	0.013766	0.0136719	2.67	0.997862	719.895	0.104945	719.79	0.209891	720	0.000291515	0.00170281
	0.74	0.81803	1012	7	1005	14	1019	0.013739	0.0136719	2.66	0.997812	720.894	0.105816	720.788	0.211632	721	0.000293526	0.00175401
	0.73	0.813791	1014	7	1007	14	1021	0.013712	0.0136719	2.66	0.997812	721.893	0.1067	721.787	0.213399	722	0.000295567	0.00175401
	0.72	0.809454	1015	7	1008	14	1022	0.0136986	0.0136719	2.64	0.997709	722.892	0.107596	722.785	0.215193	723	0.000297638	0.00180696
	0.7	0.800474	1016	7	1009	14	1023	0.0136852	0.0136719	2.64	0.997709	723.891	0.108507	723.783	0.217013	724	0.000299742	0.00180696
	0.69	0.795826	1017	7	1010	14	1024	0.0136719	0.0136719	2.63	0.997656	724.891	0.10943	724.781	0.218861	725	0.000301877	0.00186173
	0.68	0.79107	1019	9	1010	18	1028	0.0175097	0.0174927	2.63	0.997656	725.89	0.110368	725.779	0.220737	726	0.000304045	0.00186173
	0.67	0.786204	1020	9	1011	18	1029	0.0174927	0.0174927	2.62	0.997601	726.889	0.11132	726.777	0.222641	727	0.000306246	0.00190404
	0.66	0.781224	1020	10	1010	20	1030	0.0194175	0.0192678	2.56	0.997246	727.888	0.112287	727.775	0.224574	728	0.00030848	0.00194743
	0.65	0.776128	1022	10	1012	20	1032	0.0193798	0.0192678	2.56	0.997246	728.887	0.113268	728.773	0.226536	729	0.000310749	0.00194743
	0.64	0.770913	1023	10	1013	20	1033	0.0193611	0.0192678	2.55	0.997182	729.886	0.114264	729.771	0.228528	730	0.000313052	0.00200702
	0.59	0.74296	1024	10	1014	20	1034	0.0193424	0.0192678	2.55	0.997182	730.885	0.115275	730.769	0.23055	731	0.00031539	0.00200702
	0.58	0.736973	1025	10	1015	20	1035	0.0193237	0.0192678	2.54	0.997116	731.884	0.116302	731.767	0.232603	732	0.000317764	0.00205306
	0.57	0.730847	1026	10	1016	20	1036	0.019305	0.0192678	2.53	0.997049	732.883	0.117344	732.765	0.234688	733	0.000320174	0.00210028
	0.56	0.724577	1028	10	1018	20	1038	0.0192678	0.0192678	2.53	0.997049	733.882	0.118402	733.763	0.236804	734	0.000322621	0.00210028
	0.54	0.711597	1031	11	1020	22	1042	0.0211132	0.0209324	2.52	0.99698	734.881	0.119476	734.761	0.238953	735	0.000325106	0.00216514
	0.53	0.704879	1036	11	1025	22	1047	0.0210124	0.0209324	2.52	0.99698	735.879	0.120567	735.759	0.241134	736	0.000327628	0.00216514
	0.51	0.69097	1037	11	1026	22	1048	0.0209924	0.0209324	2.51	0.99691	736.878	0.121675	736.757	0.24335	737	0.000330189	0.00224937
	0.49	0.676406	1040	11	1029	22	1051	0.0209324	0.0209324	2.51	0.99691	737.877	0.122799	737.754	0.245599	738	0.00033279	0.00224937
	0.48	0.668869	1043	12	1031	24	1055	0.0227488	0.0227273	2.51	0.99691	738.876	0.123942	738.752	0.247883	739	0.00033543	0.00224937
	0.47	0.661156	1044	12	1032	24	1056	0.0227273	0.0227273	2.5	0.996838	739.875	0.125101	739.75	0.250202	740	0.000338111	0.00233725
	0.46	0.653263	1046	13	1033	26	1059	0.0245515	0.0245515	2.5	0.996838	740.874	0.126279	740.747	0.252558	741	0.000340834	0.00233725
	0.45	0.645187	1048	15	1033	30	1063	0.028222	0.028222	2.49	0.996764	741.873	0.127475	741.745	0.25495	742	0.000343598	0.00241029
	0.44	0.636922	1049	16	1033	32	1065	0.0300469	0.0300188	2.49	0.996764	742.871	0.128689	742.743	0.257379	743	0.000346405	0.00241029
	0.43	0.628465	1050	16	1034	32	1066	0.0300188	0.0300188	2.48	0.996689	743.87	0.129923	743.74	0.259845	744	0.000349255	0.00246673
	0.42	0.619811	1053	17	1036	34	1070	0.0317757	0.0317164	2.46	0.996533	744.869	0.131175	744.738	0.262351	745	0.000352148	0.00250516
	0.41	0.610955	1055	17	1038	34	1072	0.0317164	0.0317164	2.45	0.996452	745.868	0.132447	745.735	0.264895	746	0.000355087	0.00254425
	0.4	0.601893	1057	18	1039	36	1075	0.0334884	0.0334884	2.39	0.995926	746.866	0.133739	746.733	0.267479	747	0.000358071	0.00260414
	0.38	0.583131	1058	19	1039	38	1077	0.0352832	0.0351852	2.39	0.995926	747.865	0.135052	747.73	0.270103	748	0.000361101	0.00260414
	0.37	0.57342	1061	19	1042	38	1080	0.0351852	0.0351852	2.36	0.995635	748.864	0.136384	748.727	0.272769	749	0.000364177	0.00266559
	0.36	0.563484	1065	20	1045	40	1085	0.0368664	0.0368324	2.33	0.995323	749.862	0.137738	749.725	0.275476	750	0.000367302	0.00270744
	0.35	0.553316	1066	20	1046	40	1086	0.0368324	0.0368324	2.32	0.995214	750.861	0.139113	750.722	0.278226	751	0.000370475	0.00275
	0.34	0.542912	1068	22	1046	44	1090	0.040367	0.040293	2.3	0.994988	751.859	0.14051	751.719	0.28102	752	0.000373697	0.0027933
	0.33	0.532265	1070	22	1048	44	1092	0.040293	0.040293	2.29	0.994871	752.858	0.141929	752.716	0.283857	753	0.000376968	0.00283735
	0.32	0.52137	1074	23	1051	46	1097	0.0419325	0.0414788	2.28	0.994752	753.857	0.14337	753.713	0.286739	754	0.000380291	0.00288215
	0.31	0.510221	1077	23	1054	46	1100	0.0418182	0.0414788	2.27	0.99463	754.855	0.144834	754.71	0.289667	755	0.000383665	0.00292772
	0.3	0.498813	1081	23	1058	46	1104	0.0416667	0.0414788	2.26	0.994505	755.854	0.146321	755.707	0.292641	756	0.000387092	0.00299756
	0.29	0.487139	1083	23	1060	46	1106	0.0415913	0.0414788	2.26	0.994505	756.852	0.147831	756.704	0.295662	757	0.000390571	0.00299756
	0.28	0.475193	1086	23	1063	46	1109	0.0414788	0.0414788	2.25	0.994377	757.851	0.149366	757.701	0.298732	758	0.000394105	0.00306921
	0.27	0.462968	1090	24	1066	48	1114	0.043088	0.043088	2.24	0.994246	758.849	0.150925	758.698	0.30185	759	0.000397694	0.00311801
	0.26	0.450459	1093	26	1067	52	1119	0.0464701	0.0464701	2.23	0.994112	759.847	0.152509	759.695	0.305017	760	0.000401339	0.00319279
	0.25	0.437659	1093	27	1066	54	1120	0.0482143	0.0482143	2.23	0.994112	760.846	0.154118	760.692	0.308236	761	0.00040504	0.00319279
	0.24	0.42456	1095	29	1066	58	1124	0.0516014	0.0516014	2.22	0.993974	761.844	0.155753	761.688	0.311505	762	0.000408799	0.00326952
	0.23	0.411156	1100	31	1069	62	1131	0.0548187	0.0548187	2.2	0.99369	762.843	0.157413	762.685	0.314827	763	0.000412617	0.00334824
	0.22	0.39744	1105	33	1072	66	1138	0.0579965	0.0576923	2.2	0.99369	763.841	0.159101	763.682	0.318202	764	0.000416495	0.00334824
	0.21	0.383405	1111	33	1078	66	1144	0.0576923	0.0576923	2.19	0.993543	764.839	0.160816	764.678	0.321631	765	0.000420433	0.00342901
	0.2	0.369043	1116	37	1079	74	1153	0.0641804	0.0641804	2.18	0.993393	765.837	0.162558	765.675	0.325115	766	0.000424432	0.00351188
	0.19	0.354346	1119	40	1079	80	1159	0.069025	0.069025	2.18	0.993393	766.836	0.164328	766.671	0.328655	767	0.000428494	0.00351188
	0.18	0.339307	1124	41	1083	82	1165	0.0703863	0.0701454	2.17	0.993239	767.834	0.166126	767.668	0.332252	768	0.00043262	0.00365484
	0.17	0.323917	1128	41	1087	82	1169	0.0701454	0.0701454	2.17	0.993239	768.832	0.167953	768.664	0.335907	769	0.00043681	0.00365484
	0.16	0.308169	1133	46	1087	92	1179	0.0780322	0.0780322	2.17	0.993239	769.83	0.16981	769.66	0.339621	770	0.000441066	0.00365484
	0.15	0.292054	1141	49	1092	98	1190	0.0823529	0.0823529	2.16	0.993082	770.828	0.171697	770.657	0.343394	771	0.000445388	0.0037737
	0.14	0.275564	1149	52	1097	104	1201	0.0865945	0.0865945	2.14	0.992756	771.826	0.173615	771.653	0.347229	772	0.000449779	0.00386556
	0.13	0.25869	1156	56	1100	112	1212	0.0924092	0.0924092	2.14	0.992756	772.824	0.175563	772.649	0.351126	773	0.000454238	0.00386556
	0.12	0.241422	1164	59	1105	118	1223	0.0964841	0.0964841	2.13	0.992587	773.822	0.177543	773.645	0.355086	774	0.000458767	0.00405655
	0.11	0.223753	1175	67	1108	134	1242	0.10789	0.10789	2.13	0.992587	774.82	0.179555	774.641	0.35911	775	0.000463368	0.00405655
	0.1	0.205672	1178	76	1102	152	1254	0.121212	0.121212	2.13	0.992587	775.818	0.1816	775.637	0.363199	776	0.00046804	0.00405655
	0.09	0.187169	1196	91	1105	182	1287	0.141414	0.141414	2.13	0.992587	776.816	0.183678	776.633	0.367355	777	0.000472787	0.00405655
	0.08	0.168236	1211	97	1114	194	1308	0.148318	0.148318	2.08	0.991682	777.814	0.185789	777.628	0.371579	778	0.000477607	0.00425764
	0.07	0.148862	1227	117	1110	234	1344	0.174107	0.174107	2.08	0.991682	778.812	0.187935	778.624	0.375871	779	0.000482504	0.00425764
	0.06	0.129036	1259	132	1127	264	1391	0.189792	0.189792	2.07	0.991489	779.81	0.190117	779.62	0.380233	780	0.000487478	0.00439759
	0.05	0.108749	1291	149	1142	298	1440	0.206944	0.206944	2.07	0.991489	780.808	0.192333	780.615	0.384666	781	0.000492531	0.00439759
										2.06	0.99129	781.805	0.194586	781.611	0.389172	782	0.000497663	0.00457945
										2.06	0.99129	782.803	0.196876	782.606	0.393752	783	0.000502876	0.00457945
										2.06	0.99129	783.801	0.199203	783.602	0.398406	784	0.000508171	0.00457945
										2.05	0.991087	784.798	0.201568	784.597	0.403137	785	0.00051355	0.00484757
										2.05	0.991087	785.796	0.203973	785.592	0.407945	786	0.000519014	0.00484757
										2.05	0.991087	786.794	0.206416	786.587	0.412833	787	0.000524565	0.00484757
										2.05	0.991087	787.791	0.2089	787.582	0.4178	788	0.000530203	0.00484757
										2.04	0.99088	788.789	0.211425	788.577	0.422849	789	0.000535931	0.00509063
										2.04	0.99088	789.786	0.213991	789.572	0.427982	790	0.000541749	0.00509063
										2.03	0.990667	790.783	0.216599	790.567	0.433199	791	0.00054766	0.00543492
										2.03	0.990667	791.781	0.219251	791.561	0.438502	792	0.000553664	0.00543492
										2.03	0.990667	792.778	0.221946	792.556	0.443893	793	0.000559764	0.00543492
										2.03	0.990667	793.775	0.224686	793.551	0.449372	794	0.00056596	0.00543492
										2.03	0.990667	794.773	0.227471	794.545	0.454943	795	0.000572255	0.00543492
										2.03	0.990667	795.77	0.230303	795.539	0.460605	796	0.00057865	0.00543492
										2.02	0.99045	796.767	0.233181	796.534	0.466362	797	0.000585146	0.00599809
										2.02	0.99045	797.764	0.236107	797.528	0.472213	798	0.000591746	0.00599809
										2.02	0.99045	798.761	0.239081	798.522	0.478162	799	0.000598451	0.00599809
										2.02	0.99045	799.758	0.242105	799.516	0.48421	800	0.000605263	0.00599809
										2.02	0.99045	800.755	0.245179	800.51	0.490359	801	0.000612183	0.00599809
										2.02	0.99045	801.752	0.248305	801.503	0.496609	802	0.000619213	0.00599809
										2.01	0.990228	802.749	0.251482	802.497	0.502964	803	0.000626356	0.00725537
										2.01	0.990228	803.745	0.254712	803.491	0.509424	804	0.000633612	0.00725537
										2.01	0.990228	804.742	0.257996	804.484	0.515993	805	0.000640985	0.00725537
										2.01	0.990228	805.739	0.261335	805.477	0.522671	806	0.000648475	0.00725537
										2.01	0.990228	806.735	0.26473	806.471	0.52946	807	0.000656084	0.00725537
										2.01	0.990228	807.732	0.268182	807.464	0.536363	808	0.000663816	0.00725537
										2.01	0.990228	808.728	0.271691	808.457	0.543382	809	0.000671671	0.00725537
										2.01	0.990228	809.725	0.275259	809.449	0.550518	810	0.000679651	0.00725537
										2.01	0.990228	810.721	0.278886	810.442	0.557773	811	0.00068776	0.00725537
										2.01	0.990228	811.717	0.282575	811.435	0.56515	812	0.000695998	0.00725537
										2.01	0.990228	812.714	0.286325	812.427	0.572651	813	0.000704368	0.00725537
										2.01	0.990228	813.71	0.290139	813.42	0.580278	814	0.000712872	0.00725537
										2.01	0.990228	814.706	0.294016	814.412	0.588033	815	0.000721512	0.00725537
										2.01	0.990228	815.702	0.297959	815.404	0.595918	816	0.000730291	0.00725537
										2.01	0.990228	816.698	0.301968	816.396	0.603936	817	0.000739211	0.00725537
										2.01	0.990228	817.694	0.306044	817.388	0.612088	818	0.000748274	0.00725537
										2.01	0.990228	818.69	0.310189	818.38	0.620378	819	0.000757483	0.00725537
										2	0.99	819.686	0.314404	819.371	0.628808	820	0.000766839	0.0158714
										2	0.99	820.681	0.31869	820.363	0.63738	821	0.000776346	0.0158714
										2	0.99	821.677	0.323048	821.354	0.646097	822	0.000786006	0.0158714
										2	0.99	822.673	0.32748	822.345	0.654961	823	0.000795821	0.0158714
										2	0.99	823.668	0.331987	823.336	0.663974	824	0.000805794	0.0158714
										2	0.99	824.663	0.33657	824.327	0.67314	825	0.000815927	0.0158714
										2	0.99	825.659	0.34123	825.318	0.682461	826	0.000826224	0.0158714
										2	0.99	826.654	0.34597	826.308	0.691939	827	0.000836686	0.0158714
										2	0.99	827.649	0.350789	827.298	0.701578	828	0.000847317	0.0158714
										2	0.99	828.644	0.35569	828.289	0.711381	829	0.000858119	0.0158714
										2	0.99	829.639	0.360675	829.279	0.721349	830	0.000869096	0.0158714
										2	0.99	830.634	0.365743	830.269	0.731487	831	0.000880249	0.0158714
										2	0.99	831.629	0.370898	831.258	0.741797	832	0.000891582	0.0158714
										2	0.99	832.624	0.376141	832.248	0.752281	833	0.000903099	0.0158714
										2	0.99	833.619	0.381472	833.237	0.762944	834	0.000914801	0.0158714
										2	0.99	834.613	0.386894	834.226	0.773788	835	0.000926692	0.0158714
										2	0.99	835.608	0.392408	835.215	0.784816	836	0.000938775	0.0158714
										2	0.99	836.602	0.398016	836.204	0.796032	837	0.000951054	0.0158714
										2	0.99	837.596	0.403719	837.193	0.807438	838	0.00096353	0.0158714
										2	0.99	838.59	0.40952	838.181	0.819039	839	0.000976209	0.0158714
										2	0.99	839.585	0.415419	839.169	0.830838	840	0.000989093	0.0158714
										2	0.99	840.579	0.421419	840.157	0.842837	841	0.00100218	0.0158714
										2	0.99	841.572	0.427521	841.145	0.855041	842	0.00101549	0.0158714
										2	0.99	842.566	0.433727	842.133	0.867453	843	0.00102901	0.0158714
										2	0.99	843.56	0.440039	843.12	0.880077	844	0.00104275	0.0158714
										2	0.99	844.554	0.446458	844.107	0.892916	845	0.00105671	0.0158714
										2	0.99	845.547	0.452988	845.094	0.905975	846	0.00107089	0.0158714
										2	0.99	846.54	0.459628	846.081	0.919257	847	0.00108531	0.0158714
										2	0.99	847.534	0.466383	847.067	0.932765	848	0.00109996	0.0158714
										2	0.99	848.527	0.473252	848.053	0.946504	849	0.00111485	0.0158714
										2	0.99	849.52	0.480239	849.04	0.960479	850	0.00112997	0.0158714
										2	0.99	850.513	0.487346	850.025	0.974692	851	0.00114535	0.0158714
										2	0.99	851.505	0.494574	851.011	0.989148	852	0.00116097	0.0158714
										2	0.99	852.498	0.501926	851.996	1.00385	853	0.00117685	0.0158714
										2	0.99	853.491	0.509404	852.981	1.01881	854	0.00119298	0.0158714
										2	0.99	854.483	0.51701	853.966	1.03402	855	0.00120938	0.0158714
										2	0.99	855.475	0.524746	854.951	1.04949	856	0.00122604	0.0158714
										2	0.99	856.467	0.532614	855.935	1.06523	857	0.00124297	0.0158714
										2	0.99	857.459	0.540618	856.919	1.08124	858	0.00126018	0.0158714
										2	0.99	858.451	0.548759	857.902	1.09752	859	0.00127767	0.0158714
										2	0.99	859.443	0.557039	858.886	1.11408	860	0.00129544	0.0158714
										2	0.99	860.435	0.565461	859.869	1.13092	861	0.0013135	0.0158714
										2	0.99	861.426	0.574028	860.852	1.14806	862	0.00133185	0.0158714
										2	0.99	862.417	0.582742	861.835	1.16548	863	0.0013505	0.0158714
										2	0.99	863.408	0.591605	862.817	1.18321	864	0.00136946	0.0158714
										2	0.99	864.399	0.600621	863.799	1.20124	865	0.00138872	0.0158714
										2	0.99	865.39	0.609791	864.78	1.21958	866	0.00140829	0.0158714
										2	0.99	866.381	0.619119	865.762	1.23824	867	0.00142819	0.0158714
										2	0.99	867.371	0.628606	866.743	1.25721	868	0.0014484	0.0158714
										2	0.99	868.362	0.638257	867.723	1.27651	869	0.00146895	0.0158714
										2	0.99	869.352	0.648074	868.704	1.29615	870	0.00148982	0.0158714
										2	0.99	870.342	0.658059	869.684	1.31612	871	0.00151104	0.0158714
										2	0.99	871.332	0.668216	870.664	1.33643	872	0.00153261	0.0158714
										2	0.99	872.321	0.678547	871.643	1.35709	873	0.00155452	0.0158714
										2	0.99	873.311	0.689056	872.622	1.37811	874	0.00157679	0.0158714
										2	0.99	874.3	0.699746	873.601	1.39949	875	0.00159942	0.0158714
										2	0.99	875.289	0.710619	874.579	1.42124	876	0.00162242	0.0158714
										2	0.99	876.278	0.721679	875.557	1.44336	877	0.00164579	0.0158714
										2	0.99	877.267	0.732929	876.534	1.46586	878	0.00166954	0.0158714
										2	0.99	878.256	0.744373	877.511	1.48875	879	0.00169368	0.0158714
										2	0.99	879.244	0.756013	878.488	1.51203	880	0.00171821	0.0158714
										2	0.99	880.232	0.767854	879.464	1.53571	881	0.00174314	0.0158714
										2	0.99	881.22	0.779898	880.44	1.5598	882	0.00176848	0.0158714
										2	0.99	882.208	0.792149	881.416	1.5843	883	0.00179422	0.0158714
										2	0.99	883.195	0.80461	882.391	1.60922	884	0.00182039	0.0158714
										2	0.99	884.183	0.817286	883.365	1.63457	885	0.00184697	0.0158714
										2	0.99	885.17	0.83018	884.34	1.66036	886	0.001874	0.0158714
										2	0.99	886.157	0.843295	885.313	1.68659	887	0.00190145	0.0158714
										2	0.99	887.143	0.856636	886.287	1.71327	888	0.00192936	0.0158714
										2	0.99	888.13	0.870206	887.26	1.74041	889	0.00195772	0.0158714
										2	0.99	889.116	0.884009	888.232	1.76802	890	0.00198654	0.0158714
										2	0.99	890.102	0.898049	889.204	1.7961	891	0.00201582	0.0158714
										2	0.99	891.088	0.91233	890.175	1.82466	892	0.00204558	0.0158714
										2	0.99	892.073	0.926857	891.146	1.85371	893	0.00207583	0.0158714
										2	0.99	893.058	0.941633	892.117	1.88327	894	0.00210656	0.0158714
										2	0.99	894.043	0.956663	893.087	1.91333	895	0.00213779	0.0158714
										1.92	0.987977	895.028	0.971951	894.056	1.9439	896	0.00216953	0.0305751
										1.9	0.987411	896.012	0.987501	895.025	1.975	897	0.00220179	0.0310998
										1.89	0.987118	896.997	1.00332	895.993	2.00664	898	0.00223456	0.0319036
										1.89	0.987118	897.981	1.01941	896.961	2.03881	899	0.00226787	0.0319036
										1.88	0.986817	898.964	1.03577	897.928	2.07154	900	0.00230171	0.0327279
										1.87	0.98651	899.948	1.05241	898.895	2.10483	901	0.0023361	0.033289
										1.86	0.986196	900.931	1.06934	899.861	2.13869	902	0.00237105	0.0338595
										1.85	0.985875	901.913	1.08656	900.827	2.17313	903	0.00240657	0.0347334
										1.85	0.985875	902.896	1.10408	901.792	2.20816	904	0.00244265	0.0347334
										1.83	0.985209	903.878	1.12189	902.756	2.24379	905	0.00247933	0.0356295
										1.81	0.984512	904.86	1.14001	903.72	2.28003	906	0.00251659	0.0365481
										1.81	0.984512	905.842	1.15844	904.683	2.31689	907	0.00255445	0.0365481
										1.8	0.984151	906.823	1.17719	905.646	2.35438	908	0.00259293	0.0381309
										1.8	0.984151	907.804	1.19626	906.607	2.39251	909	0.00263202	0.0381309
										1.8	0.984151	908.784	1.21565	907.569	2.43129	910	0.00267175	0.0381309
										1.75	0.982217	909.765	1.23537	908.529	2.47074	911	0.00271212	0.0397805
										1.75	0.982217	910.745	1.25543	909.489	2.51086	912	0.00275313	0.0397805
										1.74	0.981803	911.724	1.27583	910.448	2.55166	913	0.00279481	0.0408034
										1.73	0.981379	912.703	1.29658	911.407	2.59316	914	0.00283716	0.0414995
										1.7	0.980047	913.682	1.31768	912.365	2.63537	915	0.00288019	0.0429264
										1.7	0.980047	914.661	1.33915	913.322	2.6783	916	0.0029239	0.0429264
										1.7	0.980047	915.639	1.36098	914.278	2.72195	917	0.00296833	0.0429264
										1.67	0.97862	916.617	1.38318	915.234	2.76636	918	0.00301346	0.0444008
										1.66	0.978122	917.594	1.40576	916.188	2.81151	919	0.00305932	0.0451562
										1.64	0.977091	918.571	1.42872	917.143	2.85744	920	0.00310591	0.045924
										1.62	0.976012	919.548	1.45207	918.096	2.90414	921	0.00315325	0.0470993
										1.62	0.976012	920.524	1.47582	919.048	2.95164	922	0.00320135	0.0470993
										1.61	0.975453	921.5	1.49997	920	2.99994	923	0.00325021	0.0483035
										1.6	0.974881	922.475	1.52453	920.951	3.04907	924	0.00329986	0.0495372
										1.6	0.974881	923.45	1.54951	921.901	3.09902	925	0.0033503	0.0495372
										1.59	0.974296	924.425	1.57491	922.85	3.14982	926	0.00340154	0.0508011
										1.58	0.973697	925.399	1.60074	923.799	3.20149	927	0.0034536	0.0516607
										1.57	0.973085	926.373	1.62701	924.746	3.25402	928	0.00350649	0.0529763
										1.57	0.973085	927.346	1.65372	925.693	3.30744	929	0.00356022	0.0529763
										1.55	0.971816	928.319	1.68088	926.638	3.36177	930	0.0036148	0.0543237
										1.52	0.9698	929.291	1.7085	927.583	3.41701	931	0.00367026	0.05524
										1.5	0.968377	930.263	1.73659	928.527	3.47318	932	0.00372659	0.056171
										1.49	0.967641	931.235	1.76515	929.47	3.5303	933	0.00378381	0.0580777
										1.49	0.967641	932.206	1.79419	930.412	3.58838	934	0.00384194	0.0580777
										1.49	0.967641	933.176	1.82372	931.353	3.64743	935	0.003901	0.0580777
										1.48	0.966887	934.146	1.85374	932.293	3.70748	936	0.00396098	0.0600455
										1.47	0.966116	935.116	1.88426	933.231	3.76853	937	0.00402191	0.0620759
										1.47	0.966116	936.085	1.9153	934.169	3.83061	938	0.0040838	0.0620759
										1.47	0.966116	937.053	1.94686	935.106	3.89372	939	0.00414667	0.0620759
										1.46	0.965326	938.021	1.97895	936.042	3.95789	940	0.00421052	0.0641706
										1.45	0.964519	938.988	2.01157	936.977	4.02314	941	0.00427538	0.0652426
										1.44	0.963692	939.955	2.04473	937.911	4.08947	942	0.00434126	0.0668819
										1.44	0.963692	940.922	2.07845	938.843	4.15691	943	0.00440817	0.0668819
										1.43	0.962846	941.887	2.11273	939.775	4.22547	944	0.00447613	0.0685595
										1.4	0.960189	942.852	2.14758	940.705	4.29517	945	0.00454515	0.0696996
										1.39	0.959262	943.817	2.18301	941.634	4.36602	946	0.00461525	0.0708571
										1.38	0.958313	944.781	2.21903	942.562	4.43806	947	0.00468644	0.0732258
										1.38	0.958313	945.744	2.25564	943.489	4.51128	948	0.00475874	0.0732258
										1.38	0.958313	946.707	2.29286	944.414	4.58572	949	0.00483216	0.0732258
										1.36	0.956348	947.669	2.3307	945.339	4.66139	950	0.00490673	0.0756672
										1.35	0.955332	948.631	2.36915	946.262	4.73831	951	0.00498245	0.0769157
										1.33	0.953226	949.592	2.40825	947.184	4.81649	952	0.00505934	0.0788238
										1.33	0.953226	950.552	2.44798	948.104	4.89596	953	0.00513742	0.0788238
										1.32	0.952137	951.512	2.48837	949.023	4.97674	954	0.00521671	0.0814351
										1.32	0.952137	952.471	2.52942	949.941	5.05884	955	0.00529721	0.0814351
										1.31	0.951022	953.429	2.57114	950.858	5.14228	956	0.00537896	0.0834449
										1.28	0.947519	954.386	2.61355	951.773	5.22709	957	0.00546196	0.0848096
										1.25	0.943766	955.343	2.65664	952.687	5.31329	958	0.00554623	0.0861944
										1.24	0.942456	956.3	2.70044	953.599	5.40089	959	0.00563179	0.0875995
										1.23	0.941116	957.255	2.74496	954.51	5.48992	960	0.00571866	0.0890252
										1.22	0.939744	958.21	2.79019	955.42	5.58039	961	0.00580686	0.0912027
										1.22	0.939744	959.164	2.83616	956.328	5.67233	962	0.00589639	0.0912027
										1.21	0.938341	960.117	2.88288	957.234	5.76576	963	0.00598729	0.0941798
										1.21	0.938341	961.07	2.93035	958.139	5.86069	964	0.00607956	0.0941798
										1.19	0.935435	962.021	2.97858	959.043	5.95716	965	0.00617323	0.0972429
										1.19	0.935435	962.972	3.02759	959.945	6.05519	966	0.00626831	0.0972429
										1.18	0.933931	963.923	3.07739	960.845	6.15479	967	0.00636483	0.0995976
										1.17	0.932392	964.872	3.12799	961.744	6.25598	968	0.00646279	0.102002
										1.17	0.932392	965.821	3.1794	962.641	6.3588	969	0.00656223	0.102002
										1.16	0.930817	966.768	3.23163	963.537	6.46326	970	0.00666315	0.104458
										1.15	0.929205	967.715	3.28469	964.431	6.56938	971	0.00676558	0.106123
										1.14	0.927556	968.661	3.3386	965.323	6.67719	972	0.00686954	0.109523
										1.14	0.927556	969.607	3.39336	966.213	6.78672	973	0.00697504	0.109523
										1.14	0.927556	970.551	3.44899	967.102	6.89798	974	0.00708211	0.109523
										1.11	0.922375	971.495	3.5055	967.989	7.01099	975	0.00719076	0.113904
										1.11	0.922375	972.437	3.5629	968.874	7.12579	976	0.00730102	0.113904
										1.09	0.918717	973.379	3.6212	969.758	7.2424	977	0.00741289	0.116604
										1.08	0.916824	974.32	3.68042	970.639	7.36083	978	0.00752641	0.118434
										1.07	0.914886	975.259	3.74056	971.519	7.48112	979	0.00764159	0.121225
										1.07	0.914886	976.198	3.80164	972.397	7.60329	980	0.00775846	0.121225
										1.06	0.912904	977.136	3.86368	973.273	7.72736	981	0.00787702	0.124071
										1.05	0.910875	978.073	3.92668	974.147	7.85336	982	0.00799731	0.126972
										1.05	0.910875	979.009	3.99066	975.019	7.98131	983	0.00811934	0.126972
										1.04	0.908799	979.944	4.05562	975.889	8.11125	984	0.00824314	0.12993
										1.03	0.906675	980.878	4.12159	976.757	8.24318	985	0.00836871	0.132945
										1.03	0.906675	981.811	4.18857	977.623	8.37714	986	0.00849609	0.132945
										1	0.9	982.743	4.25658	978.487	8.51316	987	0.00862529	0.136017
										0.99	0.897671	983.674	4.32563	979.349	8.65126	988	0.00875633	0.138096
										0.97	0.892848	984.604	4.39573	980.209	8.79146	989	0.00888924	0.141264
										0.97	0.892848	985.533	4.4669	981.066	8.9338	990	0.00902404	0.141264
										0.96	0.890352	986.461	4.53914	981.922	9.07829	991	0.00916073	0.145579
										0.96	0.890352	987.388	4.61248	982.775	9.22496	992	0.00929936	0.145579
										0.95	0.887798	988.313	4.68692	983.626	9.37385	993	0.00943993	0.152248
										0.95	0.887798	989.238	4.76248	984.475	9.52497	994	0.00958246	0.152248
										0.95	0.887798	990.161	4.83918	985.322	9.67835	995	0.00972699	0.152248
										0.95	0.887798	991.083	4.91701	986.166	9.83402	996	0.00987352	0.152248
										0.92	0.879774	992.004	4.99601	987.008	9.99201	997	0.0100221	0.159154
										0.92	0.879774	992.924	5.07617	987.848	10.1523	998	0.0101727	0.159154
										0.89	0.871175	993.842	5.15752	988.685	10.315	999	0.0103254	0.162697
										0.87	0.865104	994.76	5.24007	989.52	10.4801	1000	0.0104801	0.1663
										0.87	0.865104	995.676	5.32382	990.352	10.6476	1001	0.010637	0.1663
										0.86	0.861962	996.591	5.40881	991.182	10.8176	1002	0.010796	0.171197
										0.86	0.861962	997.505	5.49503	992.01	10.9901	1003	0.0109572	0.171197
										0.85	0.858746	998.418	5.5825	992.835	11.165	1004	0.0111205	0.174941
										0.84	0.855456	999.329	5.67123	993.658	11.3425	1005	0.011286	0.17747
										0.83	0.852089	1000.24	5.76125	994.478	11.5225	1006	0.0114538	0.180026
										0.82	0.848644	1001.15	5.85255	995.295	11.7051	1007	0.0116237	0.182609
										0.8	0.841511	1002.05	5.94516	996.11	11.8903	1008	0.011796	0.186533
										0.8	0.841511	1002.96	6.03909	996.922	12.0782	1009	0.0119704	0.186533
										0.79	0.837819	1003.87	6.13435	997.731	12.2687	1010	0.0121472	0.193207
										0.79	0.837819	1004.77	6.23095	998.538	12.4619	1011	0.0123263	0.193207
										0.79	0.837819	1005.67	6.32891	999.342	12.6578	1012	0.0125077	0.193207
										0.77	0.830176	1006.57	6.42825	1000.14	12.8565	1013	0.0126915	0.201436
										0.77	0.830176	1007.47	6.52897	1000.94	13.0579	1014	0.0128776	0.201436
										0.77	0.830176	1008.37	6.63108	1001.74	13.2622	1015	0.0130662	0.201436
										0.76	0.82622	1009.27	6.73461	1002.53	13.4692	1016	0.0132571	0.208474
										0.76	0.82622	1010.16	6.83956	1003.32	13.6791	1017	0.0134505	0.208474
										0.74	0.81803	1011.05	6.94595	1004.11	13.8919	1018	0.0136463	0.214222
										0.74	0.81803	1011.95	7.05379	1004.89	14.1076	1019	0.0138445	0.214222
										0.73	0.813791	1012.84	7.16309	1005.67	14.3262	1020	0.0140453	0.220073
										0.73	0.813791	1013.73	7.27386	1006.45	14.5477	1021	0.0142485	0.220073
										0.72	0.809454	1014.61	7.38613	1007.23	14.7723	1022	0.0144543	0.224528
										0.7	0.800474	1015.5	7.49989	1008	14.9998	1023	0.0146626	0.22753
										0.69	0.795826	1016.38	7.61517	1008.77	15.2303	1024	0.0148734	0.230557
										0.68	0.79107	1017.27	7.73198	1009.54	15.464	1025	0.0150868	0.238232
										0.68	0.79107	1018.15	7.85032	1010.3	15.7006	1026	0.0153028	0.238232
										0.68	0.79107	1019.03	7.97021	1011.06	15.9404	1027	0.0155214	0.238232
										0.68	0.79107	1019.91	8.09167	1011.82	16.1833	1028	0.0157425	0.238232
										0.67	0.786204	1020.79	8.2147	1012.57	16.4294	1029	0.0159664	0.246058
										0.66	0.781224	1021.66	8.33932	1013.32	16.6786	1030	0.0161928	0.24923
										0.65	0.776128	1022.53	8.46553	1014.07	16.9311	1031	0.016422	0.254032
										0.65	0.776128	1023.41	8.59335	1014.81	17.1867	1032	0.0166538	0.254032
										0.64	0.770913	1024.28	8.72279	1015.55	17.4456	1033	0.0168883	0.258885
										0.59	0.74296	1025.15	8.85387	1016.29	17.7077	1034	0.0171255	0.262148
										0.58	0.736973	1026.01	8.98659	1017.03	17.9732	1035	0.0173654	0.265434
										0.57	0.730847	1026.88	9.12096	1017.76	18.2419	1036	0.017608	0.268741
										0.56	0.724577	1027.74	9.25699	1018.49	18.514	1037	0.0178534	0.273741
										0.56	0.724577	1028.61	9.3947	1019.21	18.7894	1038	0.0181015	0.273741
										0.54	0.711597	1029.47	9.5341	1019.93	19.0682	1039	0.0183524	0.283882
										0.54	0.711597	1030.32	9.67519	1020.65	19.3504	1040	0.0186061	0.283882
										0.54	0.711597	1031.18	9.81798	1021.36	19.636	1041	0.0188626	0.283882
										0.54	0.711597	1032.04	9.96249	1022.08	19.925	1042	0.0191219	0.283882
										0.53	0.704879	1032.89	10.1087	1022.78	20.2174	1043	0.0193839	0.299419
										0.53	0.704879	1033.74	10.2567	1023.49	20.5134	1044	0.0196488	0.299419
										0.53	0.704879	1034.59	10.4064	1024.19	20.8128	1045	0.0199166	0.299419
										0.53	0.704879	1035.44	10.5579	1024.88	21.1157	1046	0.0201871	0.299419
										0.53	0.704879	1036.29	10.7111	1025.58	21.4222	1047	0.0204605	0.299419
										0.51	0.69097	1037.13	10.8661	1026.27	21.7321	1048	0.0207368	0.309979
										0.49	0.676406	1037.98	11.0228	1026.95	22.0457	1049	0.0210159	0.3171
										0.49	0.676406	1038.82	11.1814	1027.64	22.3628	1050	0.0212979	0.3171
										0.49	0.676406	1039.66	11.3417	1028.32	22.6835	1051	0.0215827	0.3171
										0.48	0.668869	1040.5	11.5039	1028.99	23.0077	1052	0.0218705	0.329706
										0.48	0.668869	1041.33	11.6678	1029.66	23.3356	1053	0.0221611	0.329706
										0.48	0.668869	1042.17	11.8336	1030.33	23.6672	1054	0.0224546	0.329706
										0.48	0.668869	1043	12.0012	1031	24.0023	1055	0.022751	0.329706
										0.47	0.661156	1043.83	12.1706	1031.66	24.3411	1056	0.0230503	0.338812
										0.46	0.653263	1044.66	12.3418	1032.32	24.6836	1057	0.0233525	0.346151
										0.46	0.653263	1045.49	12.5149	1032.97	25.0298	1058	0.0236576	0.346151
										0.46	0.653263	1046.31	12.6898	1033.62	25.3796	1059	0.0239656	0.346151
										0.45	0.645187	1047.13	12.8666	1034.27	25.7331	1060	0.0242765	0.359094
										0.45	0.645187	1047.95	13.0452	1034.91	26.0904	1061	0.0245904	0.359094
										0.45	0.645187	1048.77	13.2257	1035.55	26.4513	1062	0.0249071	0.359094
										0.45	0.645187	1049.59	13.408	1036.18	26.816	1063	0.0252267	0.359094
										0.44	0.636922	1050.41	13.5922	1036.82	27.1844	1064	0.0255493	0.370275
										0.44	0.636922	1051.22	13.7783	1037.44	27.5566	1065	0.0258747	0.370275
										0.43	0.628465	1052.03	13.9662	1038.07	27.9324	1066	0.026203	0.37589
										0.42	0.619811	1052.84	14.156	1038.69	28.3121	1067	0.0265343	0.385277
										0.42	0.619811	1053.65	14.3477	1039.3	28.6955	1068	0.0268684	0.385277
										0.42	0.619811	1054.46	14.5413	1039.92	29.0826	1069	0.0272055	0.385277
										0.42	0.619811	1055.26	14.7368	1040.53	29.4736	1070	0.0275454	0.385277
										0.41	0.610955	1056.07	14.9341	1041.13	29.8683	1071	0.0278882	0.396576
										0.41	0.610955	1056.87	15.1334	1041.73	30.2667	1072	0.0282339	0.396576
										0.4	0.601893	1057.67	15.3345	1042.33	30.669	1073	0.0285824	0.406011
										0.4	0.601893	1058.46	15.5375	1042.93	31.075	1074	0.0289339	0.406011
										0.4	0.601893	1059.26	15.7424	1043.52	31.4848	1075	0.0292881	0.406011
										0.38	0.583131	1060.05	15.9492	1044.1	31.8983	1076	0.0296453	0.41545
										0.38	0.583131	1060.84	16.1578	1044.68	32.3157	1077	0.0300052	0.41545
										0.37	0.57342	1061.63	16.3684	1045.26	32.7368	1078	0.0303681	0.424885
										0.37	0.57342	1062.42	16.5808	1045.84	33.1617	1079	0.0307337	0.424885
										0.37	0.57342	1063.2	16.7952	1046.41	33.5903	1080	0.0311021	0.424885
										0.36	0.563484	1063.99	17.0114	1046.98	34.0227	1081	0.0314734	0.439948
										0.36	0.563484	1064.77	17.2295	1047.54	34.4589	1082	0.0318474	0.439948
										0.36	0.563484	1065.55	17.4494	1048.1	34.8989	1083	0.0322243	0.439948
										0.36	0.563484	1066.33	17.6713	1048.66	35.3426	1084	0.0326038	0.439948
										0.36	0.563484	1067.1	17.895	1049.21	35.79	1085	0.0329862	0.439948
										0.35	0.553316	1067.88	18.1206	1049.76	36.2412	1086	0.0333713	0.451196
										0.34	0.542912	1068.65	18.3481	1050.3	36.6961	1087	0.0337591	0.460524
										0.34	0.542912	1069.42	18.5774	1050.85	37.1548	1088	0.0341496	0.460524
										0.34	0.542912	1070.19	18.8086	1051.38	37.6172	1089	0.0345429	0.460524
										0.34	0.542912	1070.96	19.0416	1051.92	38.0833	1090	0.0349388	0.460524
										0.33	0.532265	1071.72	19.2765	1052.45	38.5531	1091	0.0353374	0.471649
										0.33	0.532265	1072.49	19.5133	1052.97	39.0266	1092	0.0357386	0.471649
										0.32	0.52137	1073.25	19.7519	1053.5	39.5038	1093	0.0361425	0.484514
										0.32	0.52137	1074.01	19.9923	1054.02	39.9846	1094	0.036549	0.484514
										0.32	0.52137	1074.77	20.2346	1054.53	40.4691	1095	0.0369581	0.484514
										0.32	0.52137	1075.52	20.4786	1055.04	40.9573	1096	0.0373698	0.484514
										0.32	0.52137	1076.28	20.7245	1055.55	41.4491	1097	0.037784	0.484514
										0.31	0.510221	1077.03	20.9723	1056.06	41.9445	1098	0.0382008	0.499035
										0.31	0.510221	1077.78	21.2218	1056.56	42.4435	1099	0.0386202	0.499035
										0.31	0.510221	1078.53	21.4731	1057.05	42.9462	1100	0.039042	0.499035
										0.3	0.498813	1079.27	21.7262	1057.55	43.4524	1101	0.0394663	0.511557
										0.3	0.498813	1080.02	21.9811	1058.04	43.9622	1102	0.0398931	0.511557
										0.3	0.498813	1080.76	22.2377	1058.52	44.4755	1103	0.0403223	0.511557
										0.3	0.498813	1081.5	22.4962	1059.01	44.9924	1104	0.040754	0.511557
										0.29	0.487139	1082.24	22.7564	1059.49	45.5127	1105	0.041188	0.522136
										0.29	0.487139	1082.98	23.0183	1059.96	46.0366	1106	0.0416244	0.522136
										0.28	0.475193	1083.72	23.282	1060.44	46.564	1107	0.0420632	0.530834
										0.28	0.475193	1084.45	23.5474	1060.91	47.0948	1108	0.0425044	0.530834
										0.28	0.475193	1085.19	23.8146	1061.37	47.6291	1109	0.0429478	0.530834
										0.27	0.462968	1085.92	24.0834	1061.83	48.1668	1110	0.0433935	0.544508
										0.27	0.462968	1086.65	24.354	1062.29	48.7079	1111	0.0438415	0.544508
										0.27	0.462968	1087.37	24.6262	1062.75	49.2524	1112	0.0442918	0.544508
										0.27	0.462968	1088.1	24.9002	1063.2	49.8003	1113	0.0447442	0.544508
										0.27	0.462968	1088.82	25.1758	1063.65	50.3515	1114	0.0451989	0.544508
										0.26	0.450459	1089.55	25.453	1064.09	50.9061	1115	0.0456557	0.561148
										0.26	0.450459	1090.27	25.732	1064.54	51.464	1116	0.0461147	0.561148
										0.26	0.450459	1090.99	26.0126	1064.97	52.0251	1117	0.0465757	0.561148
										0.26	0.450459	1091.71	26.2948	1065.41	52.5895	1118	0.0470389	0.561148
										0.26	0.450459	1092.42	26.5786	1065.84	53.1572	1119	0.0475042	0.561148
										0.25	0.437659	1093.14	26.864	1066.27	53.728	1120	0.0479715	0.570874
										0.24	0.42456	1093.85	27.1511	1066.7	54.3021	1121	0.0484408	0.578823
										0.24	0.42456	1094.56	27.4397	1067.12	54.8794	1122	0.0489121	0.578823
										0.24	0.42456	1095.27	27.7299	1067.54	55.4598	1123	0.0493854	0.578823
										0.24	0.42456	1095.98	28.0216	1067.96	56.0433	1124	0.0498606	0.578823
										0.23	0.411156	1096.69	28.3149	1068.37	56.6299	1125	0.0503377	0.595793
										0.23	0.411156	1097.39	28.6098	1068.78	57.2196	1126	0.0508167	0.595793
										0.23	0.411156	1098.09	28.9062	1069.19	57.8124	1127	0.0512976	0.595793
										0.23	0.411156	1098.8	29.2041	1069.59	58.4082	1128	0.0517803	0.595793
										0.23	0.411156	1099.5	29.5035	1069.99	59.007	1129	0.0522648	0.595793
										0.23	0.411156	1100.2	29.8044	1070.39	59.6087	1130	0.0527511	0.595793
										0.23	0.411156	1100.89	30.1067	1070.79	60.2135	1131	0.0532391	0.595793
										0.22	0.39744	1101.59	30.4106	1071.18	60.8211	1132	0.0537289	0.616314
										0.22	0.39744	1102.28	30.7159	1071.57	61.4317	1133	0.0542204	0.616314
										0.22	0.39744	1102.98	31.0226	1071.95	62.0452	1134	0.0547136	0.616314
										0.22	0.39744	1103.67	31.3307	1072.34	62.6615	1135	0.0552084	0.616314
										0.22	0.39744	1104.36	31.6403	1072.72	63.2806	1136	0.0557048	0.616314
										0.22	0.39744	1105.05	31.9513	1073.1	63.9026	1137	0.0562028	0.616314
										0.22	0.39744	1105.74	32.2637	1073.47	64.5273	1138	0.0567024	0.616314
										0.21	0.383405	1106.42	32.5774	1073.85	65.1548	1139	0.0572035	0.634251
										0.21	0.383405	1107.11	32.8925	1074.22	65.785	1140	0.0577061	0.634251
										0.21	0.383405	1107.79	33.209	1074.58	66.4179	1141	0.0582103	0.634251
										0.21	0.383405	1108.47	33.5267	1074.95	67.0535	1142	0.0587158	0.634251
										0.21	0.383405	1109.15	33.8459	1075.31	67.6917	1143	0.0592229	0.634251
										0.21	0.383405	1109.83	34.1663	1075.67	68.3326	1144	0.0597313	0.634251
										0.2	0.369043	1110.51	34.488	1076.02	68.976	1145	0.0602411	0.653581
										0.2	0.369043	1111.19	34.811	1076.38	69.6221	1146	0.0607522	0.653581
										0.2	0.369043	1111.86	35.1353	1076.73	70.2706	1147	0.0612647	0.653581
										0.2	0.369043	1112.54	35.4609	1077.08	70.9217	1148	0.0617785	0.653581
										0.2	0.369043	1113.21	35.7876	1077.42	71.5753	1149	0.0622936	0.653581
										0.2	0.369043	1113.88	36.1157	1077.77	72.2313	1150	0.0628099	0.653581
										0.2	0.369043	1114.56	36.4449	1078.11	72.8898	1151	0.0633274	0.653581
										0.2	0.369043	1115.22	36.7754	1078.45	73.5507	1152	0.0638461	0.653581
										0.2	0.369043	1115.89	37.107	1078.79	74.214	1153	0.064366	0.653581
										0.19	0.354346	1116.56	37.4398	1079.12	74.8797	1154	0.0648871	0.671448
										0.19	0.354346	1117.23	37.7738	1079.45	75.5477	1155	0.0654092	0.671448
										0.19	0.354346	1117.89	38.109	1079.78	76.218	1156	0.0659325	0.671448
										0.19	0.354346	1118.55	38.4453	1080.11	76.8905	1157	0.0664568	0.671448
										0.19	0.354346	1119.22	38.7827	1080.43	77.5654	1158	0.0669822	0.671448
										0.19	0.354346	1119.88	39.1212	1080.76	78.2425	1159	0.0675086	0.671448
										0.18	0.339307	1120.54	39.4609	1081.08	78.9218	1160	0.068036	0.684703
										0.18	0.339307	1121.2	39.8016	1081.4	79.6032	1161	0.0685644	0.684703
										0.18	0.339307	1121.86	40.1434	1081.71	80.2869	1162	0.0690937	0.684703
										0.18	0.339307	1122.51	40.4863	1082.03	80.9726	1163	0.0696239	0.684703
										0.18	0.339307	1123.17	40.8303	1082.34	81.6605	1164	0.0701551	0.684703
										0.18	0.339307	1123.82	41.1752	1082.65	82.3505	1165	0.0706871	0.684703
										0.17	0.323917	1124.48	41.5212	1082.96	83.0425	1166	0.07122	0.695061
										0.17	0.323917	1125.13	41.8683	1083.26	83.7365	1167	0.0717537	0.695061
										0.17	0.323917	1125.78	42.2163	1083.57	84.4326	1168	0.0722882	0.695061
										0.17	0.323917	1126.43	42.5653	1083.87	85.1306	1169	0.0728235	0.695061
										0.16	0.308169	1127.08	42.9153	1084.17	85.8307	1170	0.0733595	0.708547
										0.16	0.308169	1127.73	43.2663	1084.47	86.5326	1171	0.0738963	0.708547
										0.16	0.308169	1128.38	43.6182	1084.76	87.2365	1172	0.0744338	0.708547
										0.16	0.308169	1129.03	43.9711	1085.06	87.9422	1173	0.0749721	0.708547
										0.16	0.308169	1129.68	44.3249	1085.35	88.6498	1174	0.0755109	0.708547
										0.16	0.308169	1130.32	44.6797	1085.64	89.3593	1175	0.0760505	0.708547
										0.16	0.308169	1130.96	45.0353	1085.93	90.0706	1176	0.0765906	0.708547
										0.16	0.308169	1131.61	45.3918	1086.22	90.7837	1177	0.0771314	0.708547
										0.16	0.308169	1132.25	45.7493	1086.5	91.4985	1178	0.0776728	0.708547
										0.16	0.308169	1132.89	46.1076	1086.78	92.2152	1179	0.0782147	0.708547
										0.15	0.292054	1133.53	46.4667	1087.07	92.9335	1180	0.0787572	0.726673
										0.15	0.292054	1134.17	46.8268	1087.35	93.6536	1181	0.0793002	0.726673
										0.15	0.292054	1134.81	47.1876	1087.62	94.3753	1182	0.0798437	0.726673
										0.15	0.292054	1135.45	47.5493	1087.9	95.0987	1183	0.0803877	0.726673
										0.15	0.292054	1136.09	47.9119	1088.18	95.8237	1184	0.0809322	0.726673
										0.15	0.292054	1136.72	48.2752	1088.45	96.5504	1185	0.0814771	0.726673
										0.15	0.292054	1137.36	48.6393	1088.72	97.2787	1186	0.0820225	0.726673
										0.15	0.292054	1138	49.0043	1088.99	98.0085	1187	0.0825683	0.726673
										0.15	0.292054	1138.63	49.37	1089.26	98.74	1188	0.0831144	0.726673
										0.15	0.292054	1139.26	49.7365	1089.53	99.4729	1189	0.083661	0.726673
										0.15	0.292054	1139.9	50.1037	1089.79	100.207	1190	0.0842079	0.726673
										0.14	0.275564	1140.53	50.4717	1090.06	100.943	1191	0.0847551	0.743169
										0.14	0.275564	1141.16	50.8404	1090.32	101.681	1192	0.0853027	0.743169
										0.14	0.275564	1141.79	51.2099	1090.58	102.42	1193	0.0858505	0.743169
										0.14	0.275564	1142.42	51.58	1090.84	103.16	1194	0.0863987	0.743169
										0.14	0.275564	1143.05	51.9509	1091.1	103.902	1195	0.0869471	0.743169
										0.14	0.275564	1143.68	52.3225	1091.36	104.645	1196	0.0874958	0.743169
										0.14	0.275564	1144.31	52.6948	1091.61	105.39	1197	0.0880447	0.743169
										0.14	0.275564	1144.93	53.0677	1091.86	106.135	1198	0.0885939	0.743169
										0.14	0.275564	1145.56	53.4414	1092.12	106.883	1199	0.0891432	0.743169
										0.14	0.275564	1146.18	53.8156	1092.37	107.631	1200	0.0896927	0.743169
										0.14	0.275564	1146.81	54.1906	1092.62	108.381	1201	0.0902425	0.743169
										0.13	0.25869	1147.43	54.5662	1092.87	109.132	1202	0.0907923	0.757385
										0.13	0.25869	1148.06	54.9424	1093.12	109.885	1203	0.0913423	0.757385
										0.13	0.25869	1148.68	55.3193	1093.36	110.639	1204	0.0918925	0.757385
										0.13	0.25869	1149.3	55.6968	1093.61	111.394	1205	0.0924427	0.757385
										0.13	0.25869	1149.93	56.0748	1093.85	112.15	1206	0.0929931	0.757385
										0.13	0.25869	1150.55	56.4535	1094.09	112.907	1207	0.0935436	0.757385
										0.13	0.25869	1151.17	56.8328	1094.33	113.666	1208	0.0940941	0.757385
										0.13	0.25869	1151.79	57.2127	1094.57	114.425	1209	0.0946447	0.757385
										0.13	0.25869	1152.41	57.5931	1094.81	115.186	1210	0.0951953	0.757385
										0.13	0.25869	1153.03	57.9742	1095.05	115.948	1211	0.0957459	0.757385
										0.13	0.25869	1153.64	58.3558	1095.29	116.712	1212	0.0962966	0.757385
										0.12	0.241422	1154.26	58.7379	1095.52	117.476	1213	0.0968473	0.769599
										0.12	0.241422	1154.88	59.1206	1095.76	118.241	1214	0.097398	0.769599
										0.12	0.241422	1155.5	59.5038	1095.99	119.008	1215	0.0979486	0.769599
										0.12	0.241422	1156.11	59.8876	1096.22	119.775	1216	0.0984993	0.769599
										0.12	0.241422	1156.73	60.2718	1096.46	120.544	1217	0.0990499	0.769599
										0.12	0.241422	1157.34	60.6566	1096.69	121.313	1218	0.0996004	0.769599
										0.12	0.241422	1157.96	61.042	1096.92	122.084	1219	0.100151	0.769599
										0.12	0.241422	1158.57	61.4278	1097.14	122.856	1220	0.100701	0.769599
										0.12	0.241422	1159.19	61.8141	1097.37	123.628	1221	0.101252	0.769599
										0.12	0.241422	1159.8	62.2009	1097.6	124.402	1222	0.101802	0.769599
										0.12	0.241422	1160.41	62.5882	1097.82	125.176	1223	0.102352	0.769599
										0.11	0.223753	1161.02	62.9759	1098.05	125.952	1224	0.102902	0.78351
										0.11	0.223753	1161.64	63.3641	1098.27	126.728	1225	0.103452	0.78351
										0.11	0.223753	1162.25	63.7528	1098.49	127.506	1226	0.104001	0.78351
										0.11	0.223753	1162.86	64.142	1098.72	128.284	1227	0.104551	0.78351
										0.11	0.223753	1163.47	64.5316	1098.94	129.063	1228	0.1051	0.78351
										0.11	0.223753	1164.08	64.9216	1099.16	129.843	1229	0.105649	0.78351
										0.11	0.223753	1164.69	65.3121	1099.38	130.624	1230	0.106199	0.78351
										0.11	0.223753	1165.3	65.703	1099.59	131.406	1231	0.106747	0.78351
										0.11	0.223753	1165.91	66.0943	1099.81	132.189	1232	0.107296	0.78351
										0.11	0.223753	1166.51	66.4861	1100.03	132.972	1233	0.107844	0.78351
										0.11	0.223753	1167.12	66.8783	1100.24	133.757	1234	0.108393	0.78351
										0.11	0.223753	1167.73	67.2708	1100.46	134.542	1235	0.108941	0.78351
										0.11	0.223753	1168.34	67.6638	1100.67	135.328	1236	0.109488	0.78351
										0.11	0.223753	1168.94	68.0572	1100.89	136.114	1237	0.110036	0.78351
										0.11	0.223753	1169.55	68.451	1101.1	136.902	1238	0.110583	0.78351
										0.11	0.223753	1170.15	68.8451	1101.31	137.69	1239	0.11113	0.78351
										0.11	0.223753	1170.76	69.2396	1101.52	138.479	1240	0.111677	0.78351
										0.11	0.223753	1171.37	69.6346	1101.73	139.269	1241	0.112223	0.78351
										0.11	0.223753	1171.97	70.0298	1101.94	140.06	1242	0.112769	0.78351
										0.1	0.205672	1172.57	70.4255	1102.15	140.851	1243	0.113315	0.795147
										0.1	0.205672	1173.18	70.8215	1102.36	141.643	1244	0.113861	0.795147
										0.1	0.205672	1173.78	71.2179	1102.56	142.436	1245	0.114406	0.795147
										0.1	0.205672	1174.39	71.6146	1102.77	143.229	1246	0.114951	0.795147
										0.1	0.205672	1174.99	72.0116	1102.98	144.023	1247	0.115496	0.795147
										0.1	0.205672	1175.59	72.4091	1103.18	144.818	1248	0.11604	0.795147
										0.1	0.205672	1176.19	72.8068	1103.39	145.614	1249	0.116584	0.795147
										0.1	0.205672	1176.8	73.2049	1103.59	146.41	1250	0.117128	0.795147
										0.1	0.205672	1177.4	73.6033	1103.79	147.207	1251	0.117671	0.795147
										0.1	0.205672	1178	74.002	1104	148.004	1252	0.118214	0.795147
										0.1	0.205672	1178.6	74.401	1104.2	148.802	1253	0.118757	0.795147
										0.1	0.205672	1179.2	74.8004	1104.4	149.601	1254	0.119299	0.795147
										0.09	0.187169	1179.8	75.2001	1104.6	150.4	1255	0.119841	0.80825
										0.09	0.187169	1180.4	75.6	1104.8	151.2	1256	0.120382	0.80825
										0.09	0.187169	1181	76.0003	1105	152.001	1257	0.120923	0.80825
										0.09	0.187169	1181.6	76.4009	1105.2	152.802	1258	0.121464	0.80825
										0.09	0.187169	1182.2	76.8018	1105.4	153.604	1259	0.122004	0.80825
										0.09	0.187169	1182.8	77.2029	1105.59	154.406	1260	0.122544	0.80825
										0.09	0.187169	1183.4	77.6044	1105.79	155.209	1261	0.123084	0.80825
										0.09	0.187169	1183.99	78.0061	1105.99	156.012	1262	0.123623	0.80825
										0.09	0.187169	1184.59	78.4081	1106.18	156.816	1263	0.124162	0.80825
										0.09	0.187169	1185.19	78.8104	1106.38	157.621	1264	0.1247	0.80825
										0.09	0.187169	1185.79	79.213	1106.57	158.426	1265	0.125238	0.80825
										0.09	0.187169	1186.38	79.6158	1106.77	159.232	1266	0.125775	0.80825
										0.09	0.187169	1186.98	80.0189	1106.96	160.038	1267	0.126312	0.80825
										0.09	0.187169	1187.58	80.4223	1107.16	160.845	1268	0.126849	0.80825
										0.09	0.187169	1188.17	80.8259	1107.35	161.652	1269	0.127385	0.80825
										0.09	0.187169	1188.77	81.2298	1107.54	162.46	1270	0.127921	0.80825
										0.09	0.187169	1189.37	81.6339	1107.73	163.268	1271	0.128456	0.80825
										0.09	0.187169	1189.96	82.0383	1107.92	164.077	1272	0.128991	0.80825
										0.09	0.187169	1190.56	82.4429	1108.11	164.886	1273	0.129525	0.80825
										0.09	0.187169	1191.15	82.8477	1108.3	165.695	1274	0.130059	0.80825
										0.09	0.187169	1191.75	83.2528	1108.49	166.506	1275	0.130593	0.80825
										0.09	0.187169	1192.34	83.6582	1108.68	167.316	1276	0.131126	0.80825
										0.09	0.187169	1192.94	84.0638	1108.87	168.128	1277	0.131658	0.80825
										0.09	0.187169	1193.53	84.4696	1109.06	168.939	1278	0.13219	0.80825
										0.09	0.187169	1194.12	84.8756	1109.25	169.751	1279	0.132722	0.80825
										0.09	0.187169	1194.72	85.2819	1109.44	170.564	1280	0.133253	0.80825
										0.09	0.187169	1195.31	85.6883	1109.62	171.377	1281	0.133784	0.80825
										0.09	0.187169	1195.9	86.095	1109.81	172.19	1282	0.134314	0.80825
										0.09	0.187169	1196.5	86.5019	1110	173.004	1283	0.134843	0.80825
										0.09	0.187169	1197.09	86.9091	1110.18	173.818	1284	0.135372	0.80825
										0.09	0.187169	1197.68	87.3164	1110.37	174.633	1285	0.135901	0.80825
										0.09	0.187169	1198.28	87.724	1110.55	175.448	1286	0.136429	0.80825
										0.09	0.187169	1198.87	88.1317	1110.74	176.263	1287	0.136957	0.80825
										0.08	0.168236	1199.46	88.5397	1110.92	177.079	1288	0.137484	0.81977
										0.08	0.168236	1200.05	88.9479	1111.1	177.896	1289	0.138011	0.81977
										0.08	0.168236	1200.64	89.3562	1111.29	178.712	1290	0.138537	0.81977
										0.08	0.168236	1201.24	89.7648	1111.47	179.53	1291	0.139062	0.81977
										0.08	0.168236	1201.83	90.1736	1111.65	180.347	1292	0.139588	0.81977
										0.08	0.168236	1202.42	90.5825	1111.83	181.165	1293	0.140112	0.81977
										0.08	0.168236	1203.01	90.9917	1112.02	181.983	1294	0.140636	0.81977
										0.08	0.168236	1203.6	91.401	1112.2	182.802	1295	0.14116	0.81977
										0.08	0.168236	1204.19	91.8105	1112.38	183.621	1296	0.141683	0.81977
										0.08	0.168236	1204.78	92.2202	1112.56	184.44	1297	0.142205	0.81977
										0.08	0.168236	1205.37	92.6301	1112.74	185.26	1298	0.142727	0.81977
										0.08	0.168236	1205.96	93.0402	1112.92	186.08	1299	0.143249	0.81977
										0.08	0.168236	1206.55	93.4504	1113.1	186.901	1300	0.14377	0.81977
										0.08	0.168236	1207.14	93.8608	1113.28	187.722	1301	0.14429	0.81977
										0.08	0.168236	1207.73	94.2714	1113.46	188.543	1302	0.14481	0.81977
										0.08	0.168236	1208.32	94.6822	1113.64	189.364	1303	0.14533	0.81977
										0.08	0.168236	1208.91	95.0931	1113.81	190.186	1304	0.145848	0.81977
										0.08	0.168236	1209.5	95.5042	1113.99	191.008	1305	0.146367	0.81977
										0.08	0.168236	1210.08	95.9155	1114.17	191.831	1306	0.146884	0.81977
										0.08	0.168236	1210.67	96.3269	1114.35	192.654	1307	0.147402	0.81977
										0.08	0.168236	1211.26	96.7385	1114.52	193.477	1308	0.147918	0.81977
										0.07	0.148862	1211.85	97.1503	1114.7	194.301	1309	0.148434	0.828693
										0.07	0.148862	1212.44	97.5622	1114.88	195.124	1310	0.14895	0.828693
										0.07	0.148862	1213.03	97.9743	1115.05	195.949	1311	0.149465	0.828693
										0.07	0.148862	1213.61	98.3865	1115.23	196.773	1312	0.149979	0.828693
										0.07	0.148862	1214.2	98.7989	1115.4	197.598	1313	0.150493	0.828693
										0.07	0.148862	1214.79	99.2115	1115.58	198.423	1314	0.151007	0.828693
										0.07	0.148862	1215.38	99.6242	1115.75	199.248	1315	0.15152	0.828693
										0.07	0.148862	1215.96	100.037	1115.93	200.074	1316	0.152032	0.828693
										0.07	0.148862	1216.55	100.45	1116.1	200.9	1317	0.152544	0.828693
										0.07	0.148862	1217.14	100.863	1116.27	201.726	1318	0.153055	0.828693
										0.07	0.148862	1217.72	101.276	1116.45	202.553	1319	0.153566	0.828693
										0.07	0.148862	1218.31	101.69	1116.62	203.38	1320	0.154076	0.828693
										0.07	0.148862	1218.9	102.104	1116.79	204.207	1321	0.154585	0.828693
										0.07	0.148862	1219.48	102.517	1116.97	205.034	1322	0.155094	0.828693
										0.07	0.148862	1220.07	102.931	1117.14	205.862	1323	0.155603	0.828693
										0.07	0.148862	1220.65	103.345	1117.31	206.69	1324	0.15611	0.828693
										0.07	0.148862	1221.24	103.759	1117.48	207.518	1325	0.156618	0.828693
										0.07	0.148862	1221.83	104.174	1117.65	208.347	1326	0.157124	0.828693
										0.07	0.148862	1222.41	104.588	1117.82	209.176	1327	0.157631	0.828693
										0.07	0.148862	1223	105.002	1118	210.005	1328	0.158136	0.828693
										0.07	0.148862	1223.58	105.417	1118.17	210.834	1329	0.158641	0.828693
										0.07	0.148862	1224.17	105.832	1118.34	211.664	1330	0.159146	0.828693
										0.07	0.148862	1224.75	106.247	1118.51	212.494	1331	0.15965	0.828693
										0.07	0.148862	1225.34	106.662	1118.68	213.324	1332	0.160153	0.828693
										0.07	0.148862	1225.92	107.077	1118.85	214.154	1333	0.160656	0.828693
										0.07	0.148862	1226.51	107.493	1119.01	214.985	1334	0.161158	0.828693
										0.07	0.148862	1227.09	107.908	1119.18	215.816	1335	0.16166	0.828693
										0.07	0.148862	1227.68	108.324	1119.35	216.647	1336	0.162161	0.828693
										0.07	0.148862	1228.26	108.739	1119.52	217.479	1337	0.162662	0.828693
										0.07	0.148862	1228.84	109.155	1119.69	218.31	1338	0.163162	0.828693
										0.07	0.148862	1229.43	109.571	1119.86	219.142	1339	0.163661	0.828693
										0.07	0.148862	1230.01	109.987	1120.03	219.974	1340	0.16416	0.828693
										0.07	0.148862	1230.6	110.403	1120.19	220.807	1341	0.164658	0.828693
										0.07	0.148862	1231.18	110.82	1120.36	221.639	1342	0.165156	0.828693
										0.07	0.148862	1231.76	111.236	1120.53	222.472	1343	0.165653	0.828693
										0.07	0.148862	1232.35	111.653	1120.69	223.305	1344	0.16615	0.828693
										0.06	0.129036	1232.93	112.069	1120.86	224.138	1345	0.166646	0.838197
										0.06	0.129036	1233.51	112.486	1121.03	224.972	1346	0.167141	0.838197
										0.06	0.129036	1234.1	112.903	1121.19	225.806	1347	0.167636	0.838197
										0.06	0.129036	1234.68	113.32	1121.36	226.64	1348	0.16813	0.838197
										0.06	0.129036	1235.26	113.737	1121.53	227.474	1349	0.168624	0.838197
										0.06	0.129036	1235.85	114.154	1121.69	228.308	1350	0.169117	0.838197
										0.06	0.129036	1236.43	114.572	1121.86	229.143	1351	0.16961	0.838197
										0.06	0.129036	1237.01	114.989	1122.02	229.978	1352	0.170102	0.838197
										0.06	0.129036	1237.59	115.407	1122.19	230.813	1353	0.170594	0.838197
										0.06	0.129036	1238.18	115.824	1122.35	231.648	1354	0.171085	0.838197
										0.06	0.129036	1238.76	116.242	1122.52	232.484	1355	0.171575	0.838197
										0.06	0.129036	1239.34	116.66	1122.68	233.32	1356	0.172065	0.838197
										0.06	0.129036	1239.92	117.078	1122.84	234.156	1357	0.172554	0.838197
										0.06	0.129036	1240.5	117.496	1123.01	234.992	1358	0.173043	0.838197
										0.06	0.129036	1241.09	117.914	1123.17	235.828	1359	0.173531	0.838197
										0.06	0.129036	1241.67	118.332	1123.34	236.665	1360	0.174018	0.838197
										0.06	0.129036	1242.25	118.751	1123.5	237.502	1361	0.174505	0.838197
										0.06	0.129036	1242.83	119.169	1123.66	238.339	1362	0.174992	0.838197
										0.06	0.129036	1243.41	119.588	1123.82	239.176	1363	0.175477	0.838197
										0.06	0.129036	1243.99	120.007	1123.99	240.013	1364	0.175963	0.838197
										0.06	0.129036	1244.57	120.425	1124.15	240.851	1365	0.176447	0.838197
										0.06	0.129036	1245.16	120.844	1124.31	241.689	1366	0.176932	0.838197
										0.06	0.129036	1245.74	121.263	1124.47	242.527	1367	0.177415	0.838197
										0.06	0.129036	1246.32	121.682	1124.64	243.365	1368	0.177898	0.838197
										0.06	0.129036	1246.9	122.102	1124.8	244.203	1369	0.178381	0.838197
										0.06	0.129036	1247.48	122.521	1124.96	245.042	1370	0.178863	0.838197
										0.06	0.129036	1248.06	122.94	1125.12	245.881	1371	0.179344	0.838197
										0.06	0.129036	1248.64	123.36	1125.28	246.72	1372	0.179825	0.838197
										0.06	0.129036	1249.22	123.779	1125.44	247.559	1373	0.180305	0.838197
										0.06	0.129036	1249.8	124.199	1125.6	248.398	1374	0.180785	0.838197
										0.06	0.129036	1250.38	124.619	1125.76	249.238	1375	0.181264	0.838197
										0.06	0.129036	1250.96	125.039	1125.92	250.077	1376	0.181742	0.838197
										0.06	0.129036	1251.54	125.459	1126.08	250.917	1377	0.18222	0.838197
										0.06	0.129036	1252.12	125.879	1126.24	251.757	1378	0.182698	0.838197
										0.06	0.129036	1252.7	126.299	1126.4	252.598	1379	0.183174	0.838197
										0.06	0.129036	1253.28	126.719	1126.56	253.438	1380	0.183651	0.838197
										0.06	0.129036	1253.86	127.139	1126.72	254.279	1381	0.184127	0.838197
										0.06	0.129036	1254.44	127.56	1126.88	255.12	1382	0.184602	0.838197
										0.06	0.129036	1255.02	127.98	1127.04	255.961	1383	0.185076	0.838197
										0.06	0.129036	1255.6	128.401	1127.2	256.802	1384	0.18555	0.838197
										0.06	0.129036	1256.18	128.822	1127.36	257.643	1385	0.186024	0.838197
										0.06	0.129036	1256.76	129.242	1127.52	258.485	1386	0.186497	0.838197
										0.06	0.129036	1257.34	129.663	1127.67	259.326	1387	0.186969	0.838197
										0.06	0.129036	1257.92	130.084	1127.83	260.168	1388	0.187441	0.838197
										0.06	0.129036	1258.49	130.505	1127.99	261.01	1389	0.187912	0.838197
										0.06	0.129036	1259.07	130.926	1128.15	261.852	1390	0.188383	0.838197
										0.06	0.129036	1259.65	131.347	1128.31	262.695	1391	0.188853	0.838197
										0.05	0.108749	1260.23	131.769	1128.46	263.537	1392	0.189323	0.846427
										0.05	0.108749	1260.81	132.19	1128.62	264.38	1393	0.189792	0.846427
										0.05	0.108749	1261.39	132.612	1128.78	265.223	1394	0.19026	0.846427
										0.05	0.108749	1261.97	133.033	1128.93	266.066	1395	0.190728	0.846427
										0.05	0.108749	1262.55	133.455	1129.09	266.909	1396	0.191196	0.846427
										0.05	0.108749	1263.12	133.876	1129.25	267.753	1397	0.191663	0.846427
										0.05	0.108749	1263.7	134.298	1129.4	268.596	1398	0.192129	0.846427
										0.05	0.108749	1264.28	134.72	1129.56	269.44	1399	0.192595	0.846427
										0.05	0.108749	1264.86	135.142	1129.72	270.284	1400	0.19306	0.846427
										0.05	0.108749	1265.44	135.564	1129.87	271.128	1401	0.193525	0.846427
										0.05	0.108749	1266.01	135.986	1130.03	271.972	1402	0.193989	0.846427
										0.05	0.108749	1266.59	136.408	1130.18	272.817	1403	0.194452	0.846427
										0.05	0.108749	1267.17	136.831	1130.34	273.661	1404	0.194915	0.846427
										0.05	0.108749	1267.75	137.253	1130.49	274.506	1405	0.195378	0.846427
										0.05	0.108749	1268.32	137.675	1130.65	275.351	1406	0.19584	0.846427
										0.05	0.108749	1268.9	138.098	1130.8	276.196	1407	0.196301	0.846427
										0.05	0.108749	1269.48	138.521	1130.96	277.041	1408	0.196762	0.846427
										0.05	0.108749	1270.06	138.943	1131.11	277.886	1409	0.197222	0.846427
										0.05	0.108749	1270.63	139.366	1131.27	278.732	1410	0.197682	0.846427
										0.05	0.108749	1271.21	139.789	1131.42	279.578	1411	0.198141	0.846427
										0.05	0.108749	1271.79	140.212	1131.58	280.423	1412	0.1986	0.846427
										0.05	0.108749	1272.37	140.635	1131.73	281.269	1413	0.199058	0.846427
										0.05	0.108749	1272.94	141.058	1131.88	282.115	1414	0.199516	0.846427
										0.05	0.108749	1273.52	141.481	1132.04	282.962	1415	0.199973	0.846427
										0.05	0.108749	1274.1	141.904	1132.19	283.808	1416	0.200429	0.846427
										0.05	0.108749	1274.67	142.327	1132.35	284.655	1417	0.200885	0.846427
										0.05	0.108749	1275.25	142.751	1132.5	285.501	1418	0.201341	0.846427
										0.05	0.108749	1275.83	143.174	1132.65	286.348	1419	0.201796	0.846427
										0.05	0.108749	1276.4	143.598	1132.8	287.195	1420	0.20225	0.846427
										0.05	0.108749	1276.98	144.021	1132.96	288.043	1421	0.202704	0.846427
										0.05	0.108749	1277.56	144.445	1133.11	288.89	1422	0.203157	0.846427
										0.05	0.108749	1278.13	144.869	1133.26	289.737	1423	0.20361	0.846427
										0.05	0.108749	1278.71	145.292	1133.42	290.585	1424	0.204062	0.846427
										0.05	0.108749	1279.28	145.716	1133.57	291.433	1425	0.204514	0.846427
										0.05	0.108749	1279.86	146.14	1133.72	292.281	1426	0.204965	0.846427
										0.05	0.108749	1280.44	146.564	1133.87	293.129	1427	0.205416	0.846427
										0.05	0.108749	1281.01	146.988	1134.02	293.977	1428	0.205866	0.846427
										0.05	0.108749	1281.59	147.413	1134.17	294.825	1429	0.206316	0.846427
										0.05	0.108749	1282.16	147.837	1134.33	295.674	1430	0.206765	0.846427
										0.05	0.108749	1282.74	148.261	1134.48	296.522	1431	0.207213	0.846427
										0.05	0.108749	1283.31	148.686	1134.63	297.371	1432	0.207661	0.846427
										0.05	0.108749	1283.89	149.11	1134.78	298.22	1433	0.208109	0.846427
										0.05	0.108749	1284.47	149.535	1134.93	299.069	1434	0.208556	0.846427
										0.05	0.108749	1285.04	149.959	1135.08	299.918	1435	0.209002	0.846427
										0.05	0.108749	1285.62	150.384	1135.23	300.768	1436	0.209448	0.846427
										0.05	0.108749	1286.19	150.809	1135.38	301.617	1437	0.209894	0.846427
										0.05	0.108749	1286.77	151.233	1135.53	302.467	1438	0.210339	0.846427
										0.05	0.108749	1287.34	151.658	1135.68	303.317	1439	0.210783	0.846427
										0.05	0.108749	1287.92	152.083	1135.83	304.167	1440	0.211227	0.846427

## Sheet: Distinct Peptide Level Data
Distinct Peptide Level Data		Confidence Threshold	Forward	Reverse	Correct	Incorrect	Total	Global FDR	q-value		Fit Confidence Threshold	Fit Forward	Fit Reverse	Fit Correct	Fit Incorrect	Fit Total	Fit Global FDR	Fit Local FDR
		1	2349	2	2347	4	2351	0.0017014	0.000468		1	0.999986	1.3852e-05	0.999972	2.7704e-05	1	2.7704e-05	2.77492e-05
		0.9999	3997	2	3995	4	3999	0.00100025	0.000468		1	2.99996	4.15561e-05	2.99992	8.31122e-05	3	2.77041e-05	2.77492e-05
		0.9998	4444	2	4442	4	4446	0.000899685	0.000468		1	4.99993	6.92603e-05	4.99986	0.000138521	5	2.77041e-05	2.77492e-05
		0.9997	4875	2	4873	4	4877	0.000820176	0.000468		1	6.9999	9.69645e-05	6.99981	0.000193929	7	2.77042e-05	2.77492e-05
		0.9996	5574	2	5572	4	5576	0.00071736	0.000468		1	8.99988	0.000124669	8.99975	0.000249338	9	2.77042e-05	2.77492e-05
		0.9995	5848	2	5846	4	5850	0.000683761	0.000468		1	10.9998	0.000152373	10.9997	0.000304747	11	2.77042e-05	2.77492e-05
		0.9994	5976	2	5974	4	5978	0.00066912	0.000468		1	12.9998	0.000180078	12.9996	0.000360155	13	2.77043e-05	2.77492e-05
		0.9993	6142	2	6140	4	6144	0.000651042	0.000468		1	14.9998	0.000207782	14.9996	0.000415565	15	2.77043e-05	2.77492e-05
		0.9992	6283	2	6281	4	6285	0.000636436	0.000468		1	16.9998	0.000235487	16.9995	0.000470974	17	2.77043e-05	2.77492e-05
		0.9991	6385	2	6383	4	6387	0.000626272	0.000468		1	18.9997	0.000263192	18.9995	0.000526383	19	2.77044e-05	2.77492e-05
		0.999	6505	2	6503	4	6507	0.000614723	0.000468		1	20.9997	0.000290896	20.9994	0.000581793	21	2.77044e-05	2.77492e-05
		0.9989	6622	2	6620	4	6624	0.000603865	0.000468		1	22.9997	0.000318601	22.9994	0.000637202	23	2.77045e-05	2.77492e-05
		0.9988	6772	2	6770	4	6774	0.000590493	0.000468		1	24.9997	0.000346306	24.9993	0.000692612	25	2.77045e-05	2.77492e-05
		0.9987	6861	2	6859	4	6863	0.000582835	0.000468		1	26.9996	0.000374011	26.9993	0.000748022	27	2.77045e-05	2.77492e-05
		0.9986	6991	2	6989	4	6993	0.000572001	0.000468		1	28.9996	0.000401716	28.9992	0.000803433	29	2.77046e-05	2.77492e-05
		0.9985	7110	2	7108	4	7112	0.00056243	0.000468		1	30.9996	0.000429421	30.9991	0.000858843	31	2.77046e-05	2.77492e-05
		0.9984	7207	2	7205	4	7209	0.000554862	0.000468		1	32.9995	0.000457127	32.9991	0.000914253	33	2.77046e-05	2.77492e-05
		0.9983	7285	2	7283	4	7287	0.000548923	0.000468		1	34.9995	0.000484832	34.999	0.000969664	35	2.77047e-05	2.77492e-05
		0.9982	7412	2	7410	4	7414	0.00053952	0.000468		1	36.9995	0.000512537	36.999	0.00102507	37	2.77047e-05	2.77492e-05
		0.9981	7509	2	7507	4	7511	0.000532552	0.000468		1	38.9995	0.000540243	38.9989	0.00108049	39	2.77048e-05	2.77492e-05
		0.998	7569	2	7567	4	7571	0.000528332	0.000468		1	40.9994	0.000567948	40.9989	0.0011359	41	2.77048e-05	2.77492e-05
		0.9979	7627	2	7625	4	7629	0.000524315	0.000468		1	42.9994	0.000595654	42.9988	0.00119131	43	2.77048e-05	2.77492e-05
		0.9978	7682	2	7680	4	7684	0.000520562	0.000468		1	44.9994	0.00062336	44.9988	0.00124672	45	2.77049e-05	2.77492e-05
		0.9977	7737	2	7735	4	7739	0.000516863	0.000468		1	46.9993	0.000651065	46.9987	0.00130213	47	2.77049e-05	2.77492e-05
		0.9976	7802	2	7800	4	7804	0.000512558	0.000468		1	48.9993	0.000678771	48.9986	0.00135754	49	2.77049e-05	2.77492e-05
		0.9975	7852	2	7850	4	7854	0.000509295	0.000468		1	50.9993	0.000706477	50.9986	0.00141295	51	2.7705e-05	2.77492e-05
		0.9974	7898	2	7896	4	7900	0.000506329	0.000468		1	52.9993	0.000734183	52.9985	0.00146837	53	2.7705e-05	2.77492e-05
		0.9973	7947	2	7945	4	7949	0.000503208	0.000468		1	54.9992	0.000761889	54.9985	0.00152378	55	2.77051e-05	2.77492e-05
		0.9972	7993	2	7991	4	7995	0.000500313	0.000468		1	56.9992	0.000789595	56.9984	0.00157919	57	2.77051e-05	2.77492e-05
		0.9971	8026	2	8024	4	8028	0.000498256	0.000468		1	58.9992	0.000817302	58.9984	0.0016346	59	2.77051e-05	2.77492e-05
		0.997	8066	2	8064	4	8068	0.000495786	0.000468		1	60.9992	0.000845008	60.9983	0.00169002	61	2.77052e-05	2.77492e-05
		0.9969	8117	2	8115	4	8119	0.000492672	0.000468		1	62.9991	0.000872714	62.9983	0.00174543	63	2.77052e-05	2.77492e-05
		0.9968	8161	2	8159	4	8163	0.000490016	0.000468		1	64.9991	0.000900421	64.9982	0.00180084	65	2.77053e-05	2.77492e-05
		0.9967	8211	2	8209	4	8213	0.000487033	0.000468		1	66.9991	0.000928127	66.9981	0.00185625	67	2.77053e-05	2.77492e-05
		0.9966	8244	2	8242	4	8246	0.000485084	0.000468		1	68.999	0.000955834	68.9981	0.00191167	69	2.77053e-05	2.77492e-05
		0.9965	8274	2	8272	4	8276	0.000483325	0.000468		1	70.999	0.00098354	70.998	0.00196708	71	2.77054e-05	2.77492e-05
		0.9964	8307	2	8305	4	8309	0.000481406	0.000468		1	72.999	0.00101125	72.998	0.00202249	73	2.77054e-05	2.77492e-05
		0.9963	8347	2	8345	4	8349	0.000479099	0.000468		1	74.999	0.00103895	74.9979	0.00207791	75	2.77054e-05	2.77492e-05
		0.9962	8379	2	8377	4	8381	0.00047727	0.000468		1	76.9989	0.00106666	76.9979	0.00213332	77	2.77055e-05	2.77492e-05
		0.9961	8417	2	8415	4	8419	0.000475116	0.000468		1	78.9989	0.00109437	78.9978	0.00218874	79	2.77055e-05	2.77492e-05
		0.996	8466	2	8464	4	8468	0.000472367	0.000468		1	80.9989	0.00112207	80.9978	0.00224415	81	2.77056e-05	2.77492e-05
		0.9959	8503	2	8501	4	8505	0.000470312	0.000468		1	82.9989	0.00114978	82.9977	0.00229956	83	2.77056e-05	2.77492e-05
		0.9958	8545	2	8543	4	8547	0.000468	0.000468		1	84.9988	0.00117749	84.9976	0.00235498	85	2.77056e-05	2.77492e-05
		0.9957	8581	3	8578	6	8584	0.000698975	0.000689417		1	86.9988	0.0012052	86.9976	0.00241039	87	2.77057e-05	2.77492e-05
		0.9956	8624	3	8621	6	8627	0.000695491	0.000689417		1	88.9988	0.0012329	88.9975	0.00246581	89	2.77057e-05	2.77492e-05
		0.9955	8663	3	8660	6	8666	0.000692361	0.000689417		1	90.9987	0.00126061	90.9975	0.00252122	91	2.77057e-05	2.77492e-05
		0.9954	8700	3	8697	6	8703	0.000689417	0.000689417		1	92.9987	0.00128832	92.9974	0.00257664	93	2.77058e-05	2.77492e-05
		0.9953	8728	4	8724	8	8732	0.00091617	0.000902018		1	94.9987	0.00131603	94.9974	0.00263205	95	2.77058e-05	2.77492e-05
		0.9952	8774	4	8770	8	8778	0.000911369	0.000902018		1	96.9987	0.00134373	96.9973	0.00268747	97	2.77059e-05	2.77492e-05
		0.9951	8799	4	8795	8	8803	0.000908781	0.000902018		1	98.9986	0.00137144	98.9973	0.00274288	99	2.77059e-05	2.77492e-05
		0.995	8823	4	8819	8	8827	0.00090631	0.000902018		1	100.999	0.00139915	100.997	0.0027983	101	2.77059e-05	2.77492e-05
		0.9949	8865	4	8861	8	8869	0.000902018	0.000902018		1	102.999	0.00142686	102.997	0.00285371	103	2.7706e-05	2.77492e-05
		0.9948	8891	5	8886	10	8896	0.0011241	0.00103563		1	104.999	0.00145457	104.997	0.00290913	105	2.7706e-05	2.77492e-05
		0.9947	8919	5	8914	10	8924	0.00112057	0.00103563		1	106.999	0.00148227	106.997	0.00296455	107	2.7706e-05	2.77492e-05
		0.9946	8944	5	8939	10	8949	0.00111744	0.00103563		1	108.998	0.00150998	108.997	0.00301996	109	2.77061e-05	2.77492e-05
		0.9945	8980	5	8975	10	8985	0.00111297	0.00103563		1	110.998	0.00153769	110.997	0.00307538	111	2.77061e-05	2.77492e-05
		0.9944	9007	5	9002	10	9012	0.00110963	0.00103563		1	112.998	0.0015654	112.997	0.0031308	113	2.77062e-05	2.77492e-05
		0.9943	9033	5	9028	10	9038	0.00110644	0.00103563		1	114.998	0.00159311	114.997	0.00318621	115	2.77062e-05	2.77492e-05
		0.9942	9062	5	9057	10	9067	0.0011029	0.00103563		1	116.998	0.00162081	116.997	0.00324163	117	2.77062e-05	2.77492e-05
		0.9941	9085	5	9080	10	9090	0.00110011	0.00103563		1	118.998	0.00164852	118.997	0.00329705	119	2.77063e-05	2.77492e-05
		0.994	9114	5	9109	10	9119	0.00109661	0.00103563		1	120.998	0.00167623	120.997	0.00335246	121	2.77063e-05	2.77492e-05
		0.9939	9135	5	9130	10	9140	0.00109409	0.00103563		1	122.998	0.00170394	122.997	0.00340788	123	2.77063e-05	2.77492e-05
		0.9938	9153	5	9148	10	9158	0.00109194	0.00103563		1	124.998	0.00173165	124.997	0.0034633	125	2.77064e-05	2.77492e-05
		0.9937	9176	5	9171	10	9181	0.00108921	0.00103563		1	126.998	0.00175936	126.996	0.00351872	127	2.77064e-05	2.77492e-05
		0.9936	9199	5	9194	10	9204	0.00108648	0.00103563		1	128.998	0.00178707	128.996	0.00357413	129	2.77065e-05	2.77492e-05
		0.9935	9230	5	9225	10	9235	0.00108284	0.00103563		1	130.998	0.00181478	130.996	0.00362955	131	2.77065e-05	2.77492e-05
		0.9934	9255	5	9250	10	9260	0.00107991	0.00103563		1	132.998	0.00184248	132.996	0.00368497	133	2.77065e-05	2.77492e-05
		0.9933	9286	5	9281	10	9291	0.00107631	0.00103563		1	134.998	0.00187019	134.996	0.00374039	135	2.77066e-05	2.77492e-05
		0.9932	9305	5	9300	10	9310	0.00107411	0.00103563		1	136.998	0.0018979	136.996	0.00379581	137	2.77066e-05	2.77492e-05
		0.9931	9337	5	9332	10	9342	0.00107043	0.00103563		1	138.998	0.00192561	138.996	0.00385122	139	2.77067e-05	2.77492e-05
		0.993	9353	5	9348	10	9358	0.0010686	0.00103563		1	140.998	0.00195332	140.996	0.00390664	141	2.77067e-05	2.77492e-05
		0.9929	9378	5	9373	10	9383	0.00106576	0.00103563		1	142.998	0.00198103	142.996	0.00396206	143	2.77067e-05	2.77492e-05
		0.9928	9412	5	9407	10	9417	0.00106191	0.00103563		1	144.998	0.00200874	144.996	0.00401748	145	2.77068e-05	2.77492e-05
		0.9927	9434	5	9429	10	9439	0.00105943	0.00103563		1	146.998	0.00203645	146.996	0.0040729	147	2.77068e-05	2.77492e-05
		0.9926	9452	5	9447	10	9457	0.00105742	0.00103563		1	148.998	0.00206416	148.996	0.00412832	149	2.77068e-05	2.77492e-05
		0.9925	9466	5	9461	10	9471	0.00105585	0.00103563		1	150.998	0.00209187	150.996	0.00418374	151	2.77069e-05	2.77492e-05
		0.9924	9484	5	9479	10	9489	0.00105385	0.00103563		1	152.998	0.00211958	152.996	0.00423916	153	2.77069e-05	2.77492e-05
		0.9923	9508	5	9503	10	9513	0.00105119	0.00103563		1	154.998	0.00214729	154.996	0.00429458	155	2.7707e-05	2.77492e-05
		0.9922	9523	5	9518	10	9528	0.00104954	0.00103563		1	156.998	0.002175	156.996	0.00435	157	2.7707e-05	2.77492e-05
		0.9921	9544	5	9539	10	9549	0.00104723	0.00103563		1	158.998	0.00220271	158.996	0.00440542	159	2.7707e-05	2.77492e-05
		0.992	9574	5	9569	10	9579	0.00104395	0.00103563		1	160.998	0.00223042	160.996	0.00446084	161	2.77071e-05	2.77492e-05
		0.9919	9587	5	9582	10	9592	0.00104254	0.00103563		1	162.998	0.00225813	162.995	0.00451626	163	2.77071e-05	2.77492e-05
		0.9918	9602	5	9597	10	9607	0.00104091	0.00103563		1	164.998	0.00228584	164.995	0.00457168	165	2.77071e-05	2.77492e-05
		0.9917	9620	5	9615	10	9625	0.00103896	0.00103563		1	166.998	0.00231355	166.995	0.0046271	167	2.77072e-05	2.77492e-05
		0.9916	9631	5	9626	10	9636	0.00103778	0.00103563		1	168.998	0.00234126	168.995	0.00468252	169	2.77072e-05	2.77492e-05
		0.9915	9651	5	9646	10	9656	0.00103563	0.00103563		1	170.998	0.00236897	170.995	0.00473794	171	2.77073e-05	2.77492e-05
		0.9914	9665	6	9659	12	9671	0.00124082	0.00121704		1	172.998	0.00239668	172.995	0.00479336	173	2.77073e-05	2.77492e-05
		0.9913	9677	6	9671	12	9683	0.00123929	0.00121704		1	174.998	0.00242439	174.995	0.00484878	175	2.77073e-05	2.77492e-05
		0.9912	9691	6	9685	12	9697	0.0012375	0.00121704		1	176.998	0.0024521	176.995	0.0049042	177	2.77074e-05	2.77492e-05
		0.9911	9709	6	9703	12	9715	0.0012352	0.00121704		1	178.998	0.00247981	178.995	0.00495963	179	2.77074e-05	2.77492e-05
		0.991	9736	6	9730	12	9742	0.00123178	0.00121704		1	180.997	0.00250752	180.995	0.00501505	181	2.77074e-05	2.77492e-05
		0.9909	9770	6	9764	12	9776	0.0012275	0.00121704		1	182.997	0.00253523	182.995	0.00507047	183	2.77075e-05	2.77492e-05
		0.9908	9788	6	9782	12	9794	0.00122524	0.00121704		1	184.997	0.00256295	184.995	0.00512589	185	2.77075e-05	2.77492e-05
		0.9907	9801	6	9795	12	9807	0.00122362	0.00121704		1	186.997	0.00259066	186.995	0.00518131	187	2.77076e-05	2.77492e-05
		0.9906	9818	6	9812	12	9824	0.0012215	0.00121704		1	188.997	0.00261837	188.995	0.00523674	189	2.77076e-05	2.77492e-05
		0.9905	9839	6	9833	12	9845	0.00121889	0.00121704		1	190.997	0.00264608	190.995	0.00529216	191	2.77076e-05	2.77492e-05
		0.9904	9854	6	9848	12	9860	0.00121704	0.00121704		1	192.997	0.00267379	192.995	0.00534758	193	2.77077e-05	2.77492e-05
		0.9903	9871	7	9864	14	9878	0.00141729	0.001415		1	194.997	0.0027015	194.995	0.005403	195	2.77077e-05	2.77492e-05
		0.9902	9878	7	9871	14	9885	0.00141629	0.001415		1	196.997	0.00272921	196.995	0.00545843	197	2.77077e-05	2.77492e-05
		0.9901	9887	7	9880	14	9894	0.001415	0.001415		1	198.997	0.00275692	198.994	0.00551385	199	2.77078e-05	2.77492e-05
		0.99	9912	8	9904	16	9920	0.0016129	0.00156755		1	200.997	0.00278464	200.994	0.00556927	201	2.77078e-05	2.77492e-05
		0.9899	9932	8	9924	16	9940	0.00160966	0.00156755		1	202.997	0.00281235	202.994	0.0056247	203	2.77079e-05	2.77492e-05
		0.9898	9942	8	9934	16	9950	0.00160804	0.00156755		1	204.997	0.00284006	204.994	0.00568012	205	2.77079e-05	2.77492e-05
		0.9897	9965	8	9957	16	9973	0.00160433	0.00156755		1	206.997	0.00286777	206.994	0.00573554	207	2.77079e-05	2.77492e-05
		0.9896	9975	8	9967	16	9983	0.00160272	0.00156755		1	208.997	0.00289548	208.994	0.00579097	209	2.7708e-05	2.77492e-05
		0.9895	10000	8	9992	16	10008	0.00159872	0.00156755		1	210.997	0.0029232	210.994	0.00584639	211	2.7708e-05	2.77492e-05
		0.9894	10015	8	10007	16	10023	0.00159633	0.00156755		1	212.997	0.00295091	212.994	0.00590182	213	2.77081e-05	2.77492e-05
		0.9893	10027	8	10019	16	10035	0.00159442	0.00156755		1	214.997	0.00297862	214.994	0.00595724	215	2.77081e-05	2.77492e-05
		0.9892	10037	8	10029	16	10045	0.00159283	0.00156755		1	216.997	0.00300633	216.994	0.00601266	217	2.77081e-05	2.77492e-05
		0.9891	10044	8	10036	16	10052	0.00159172	0.00156755		1	218.997	0.00303404	218.994	0.00606809	219	2.77082e-05	2.77492e-05
		0.989	10053	8	10045	16	10061	0.0015903	0.00156755		1	220.997	0.00306176	220.994	0.00612351	221	2.77082e-05	2.77492e-05
		0.9889	10069	8	10061	16	10077	0.00158777	0.00156755		1	222.997	0.00308947	222.994	0.00617894	223	2.77082e-05	2.77492e-05
		0.9888	10075	8	10067	16	10083	0.00158683	0.00156755		1	224.997	0.00311718	224.994	0.00623436	225	2.77083e-05	2.77492e-05
		0.9887	10083	8	10075	16	10091	0.00158557	0.00156755		1	226.997	0.00314489	226.994	0.00628979	227	2.77083e-05	2.77492e-05
		0.9886	10092	8	10084	16	10100	0.00158416	0.00156755		1	228.997	0.00317261	228.994	0.00634521	229	2.77084e-05	2.77492e-05
		0.9885	10098	8	10090	16	10106	0.00158322	0.00156755		1	230.997	0.00320032	230.994	0.00640064	231	2.77084e-05	2.77492e-05
		0.9884	10104	8	10096	16	10112	0.00158228	0.00156755		1	232.997	0.00322803	232.994	0.00645606	233	2.77084e-05	2.77492e-05
		0.9883	10110	8	10102	16	10118	0.00158134	0.00156755		1	234.997	0.00325575	234.993	0.00651149	235	2.77085e-05	2.77492e-05
		0.9882	10117	8	10109	16	10125	0.00158025	0.00156755		1	236.997	0.00328346	236.993	0.00656692	237	2.77085e-05	2.77492e-05
		0.9881	10129	8	10121	16	10137	0.00157838	0.00156755		1	238.997	0.00331117	238.993	0.00662234	239	2.77085e-05	2.77492e-05
		0.988	10136	8	10128	16	10144	0.00157729	0.00156755		1	240.997	0.00333888	240.993	0.00667777	241	2.77086e-05	2.77492e-05
		0.9879	10143	8	10135	16	10151	0.0015762	0.00156755		1	242.997	0.0033666	242.993	0.00673319	243	2.77086e-05	2.77492e-05
		0.9878	10153	8	10145	16	10161	0.00157465	0.00156755		1	244.997	0.00339431	244.993	0.00678862	245	2.77087e-05	2.77492e-05
		0.9877	10163	8	10155	16	10171	0.0015731	0.00156755		1	246.997	0.00342202	246.993	0.00684405	247	2.77087e-05	2.77492e-05
		0.9876	10176	8	10168	16	10184	0.00157109	0.00156755		1	248.997	0.00344974	248.993	0.00689947	249	2.77087e-05	2.77492e-05
		0.9875	10184	8	10176	16	10192	0.00156986	0.00156755		1	250.997	0.00347745	250.993	0.0069549	251	2.77088e-05	2.77492e-05
		0.9874	10192	8	10184	16	10200	0.00156863	0.00156755		1	252.996	0.00350516	252.993	0.00701033	253	2.77088e-05	2.77492e-05
		0.9873	10199	8	10191	16	10207	0.00156755	0.00156755		1	254.996	0.00353288	254.993	0.00706576	255	2.77088e-05	2.77492e-05
		0.9872	10204	9	10195	18	10213	0.00176246	0.00172348		1	256.996	0.00356059	256.993	0.00712118	257	2.77089e-05	2.77492e-05
		0.9871	10215	9	10206	18	10224	0.00176056	0.00172348		1	258.996	0.00358831	258.993	0.00717661	259	2.77089e-05	2.77492e-05
		0.987	10223	9	10214	18	10232	0.00175919	0.00172348		1	260.996	0.00361602	260.993	0.00723204	261	2.7709e-05	2.77492e-05
		0.9869	10229	9	10220	18	10238	0.00175816	0.00172348		1	262.996	0.00364373	262.993	0.00728747	263	2.7709e-05	2.77492e-05
		0.9868	10231	9	10222	18	10240	0.00175781	0.00172348		1	264.996	0.00367145	264.993	0.00734289	265	2.7709e-05	2.77492e-05
		0.9867	10237	9	10228	18	10246	0.00175678	0.00172348		1	266.996	0.00369916	266.993	0.00739832	267	2.77091e-05	2.77492e-05
		0.9866	10244	9	10235	18	10253	0.00175558	0.00172348		1	268.996	0.00372688	268.993	0.00745375	269	2.77091e-05	2.77492e-05
		0.9865	10249	9	10240	18	10258	0.00175473	0.00172348		1	270.996	0.00375459	270.992	0.00750918	271	2.77091e-05	2.77492e-05
		0.9864	10258	9	10249	18	10267	0.00175319	0.00172348		1	272.996	0.0037823	272.992	0.00756461	273	2.77092e-05	2.77492e-05
		0.9863	10263	9	10254	18	10272	0.00175234	0.00172348		1	274.996	0.00381002	274.992	0.00762004	275	2.77092e-05	2.77492e-05
		0.9862	10267	9	10258	18	10276	0.00175165	0.00172348		1	276.996	0.00383773	276.992	0.00767547	277	2.77093e-05	2.77492e-05
		0.9861	10271	9	10262	18	10280	0.00175097	0.00172348		1	278.996	0.00386545	278.992	0.00773089	279	2.77093e-05	2.77492e-05
		0.986	10282	9	10273	18	10291	0.0017491	0.00172348		1	280.996	0.00389316	280.992	0.00778632	281	2.77093e-05	2.77492e-05
		0.9859	10286	9	10277	18	10295	0.00174842	0.00172348		1	282.996	0.00392088	282.992	0.00784175	283	2.77094e-05	2.77492e-05
		0.9858	10295	9	10286	18	10304	0.00174689	0.00172348		1	284.996	0.00394859	284.992	0.00789718	285	2.77094e-05	2.77492e-05
		0.9857	10308	9	10299	18	10317	0.00174469	0.00172348		1	286.996	0.00397631	286.992	0.00795261	287	2.77095e-05	2.77492e-05
		0.9856	10314	9	10305	18	10323	0.00174368	0.00172348		1	288.996	0.00400402	288.992	0.00800804	289	2.77095e-05	2.77492e-05
		0.9855	10317	9	10308	18	10326	0.00174317	0.00172348		1	290.996	0.00403174	290.992	0.00806347	291	2.77095e-05	2.77492e-05
		0.9854	10323	9	10314	18	10332	0.00174216	0.00172348		1	292.996	0.00405945	292.992	0.0081189	293	2.77096e-05	2.77492e-05
		0.9853	10333	9	10324	18	10342	0.00174048	0.00172348		1	294.996	0.00408717	294.992	0.00817433	295	2.77096e-05	2.77492e-05
		0.9852	10337	9	10328	18	10346	0.0017398	0.00172348		1	296.996	0.00411488	296.992	0.00822976	297	2.77096e-05	2.77492e-05
		0.9851	10339	9	10330	18	10348	0.00173947	0.00172348		1	298.996	0.0041426	298.992	0.00828519	299	2.77097e-05	2.77492e-05
		0.985	10348	9	10339	18	10357	0.00173796	0.00172348		1	300.996	0.00417031	300.992	0.00834062	301	2.77097e-05	2.77492e-05
		0.9849	10358	9	10349	18	10367	0.00173628	0.00172348		1	302.996	0.00419803	302.992	0.00839606	303	2.77098e-05	2.77492e-05
		0.9848	10365	9	10356	18	10374	0.00173511	0.00172348		1	304.996	0.00422574	304.992	0.00845149	305	2.77098e-05	2.77492e-05
		0.9847	10372	9	10363	18	10381	0.00173394	0.00172348		1	306.996	0.00425346	306.991	0.00850692	307	2.77098e-05	2.77492e-05
		0.9846	10380	9	10371	18	10389	0.0017326	0.00172348		1	308.996	0.00428117	308.991	0.00856235	309	2.77099e-05	2.77492e-05
		0.9845	10383	9	10374	18	10392	0.0017321	0.00172348		1	310.996	0.00430889	310.991	0.00861778	311	2.77099e-05	2.77492e-05
		0.9844	10391	9	10382	18	10400	0.00173077	0.00172348		1	312.996	0.00433661	312.991	0.00867321	313	2.77099e-05	2.77492e-05
		0.9843	10397	9	10388	18	10406	0.00172977	0.00172348		1	314.996	0.00436432	314.991	0.00872864	315	2.771e-05	2.77492e-05
		0.9842	10401	9	10392	18	10410	0.00172911	0.00172348		1	316.996	0.00439204	316.991	0.00878408	317	2.771e-05	2.77492e-05
		0.9841	10410	9	10401	18	10419	0.00172761	0.00172348		1	318.996	0.00441975	318.991	0.00883951	319	2.77101e-05	2.77492e-05
		0.984	10421	9	10412	18	10430	0.00172579	0.00172348		1	320.996	0.00444747	320.991	0.00889494	321	2.77101e-05	2.77492e-05
		0.9839	10426	9	10417	18	10435	0.00172496	0.00172348		1	322.996	0.00447519	322.991	0.00895037	323	2.77101e-05	2.77492e-05
		0.9838	10431	9	10422	18	10440	0.00172414	0.00172348		1	324.995	0.0045029	324.991	0.00900581	325	2.77102e-05	2.77492e-05
		0.9837	10435	9	10426	18	10444	0.00172348	0.00172348		1	326.995	0.00453062	326.991	0.00906124	327	2.77102e-05	2.77492e-05
		0.9836	10441	10	10431	20	10451	0.00191369	0.00189179		1	328.995	0.00455834	328.991	0.00911667	329	2.77102e-05	2.77492e-05
		0.9835	10447	10	10437	20	10457	0.00191259	0.00189179		1	330.995	0.00458605	330.991	0.0091721	331	2.77103e-05	2.77492e-05
		0.9834	10454	10	10444	20	10464	0.00191131	0.00189179		1	332.995	0.00461377	332.991	0.00922754	333	2.77103e-05	2.77492e-05
		0.9833	10457	10	10447	20	10467	0.00191077	0.00189179		1	334.995	0.00464149	334.991	0.00928297	335	2.77104e-05	2.77492e-05
		0.9832	10460	10	10450	20	10470	0.00191022	0.00189179		1	336.995	0.0046692	336.991	0.0093384	337	2.77104e-05	2.77492e-05
		0.9831	10467	10	10457	20	10477	0.00190894	0.00189179		1	338.995	0.00469692	338.991	0.00939384	339	2.77104e-05	2.77492e-05
		0.983	10474	10	10464	20	10484	0.00190767	0.00189179		1	340.995	0.00472464	340.991	0.00944927	341	2.77105e-05	2.77492e-05
		0.9829	10482	10	10472	20	10492	0.00190621	0.00189179		1	342.995	0.00475235	342.99	0.00950471	343	2.77105e-05	2.77492e-05
		0.9828	10484	10	10474	20	10494	0.00190585	0.00189179		1	344.995	0.00478007	344.99	0.00956014	345	2.77106e-05	2.77492e-05
		0.9827	10488	10	10478	20	10498	0.00190512	0.00189179		1	346.995	0.00480779	346.99	0.00961557	347	2.77106e-05	2.77492e-05
		0.9826	10495	10	10485	20	10505	0.00190386	0.00189179		1	348.995	0.0048355	348.99	0.00967101	349	2.77106e-05	2.77492e-05
		0.9825	10500	10	10490	20	10510	0.00190295	0.00189179		1	350.995	0.00486322	350.99	0.00972644	351	2.77107e-05	2.77492e-05
		0.9824	10504	10	10494	20	10514	0.00190223	0.00189179		1	352.995	0.00489094	352.99	0.00978188	353	2.77107e-05	2.77492e-05
		0.9823	10513	10	10503	20	10523	0.0019006	0.00189179		1	354.995	0.00491866	354.99	0.00983731	355	2.77107e-05	2.77492e-05
		0.9822	10519	10	10509	20	10529	0.00189952	0.00189179		1	356.995	0.00494637	356.99	0.00989275	357	2.77108e-05	2.77492e-05
		0.9821	10521	10	10511	20	10531	0.00189915	0.00189179		1	358.995	0.00497409	358.99	0.00994818	359	2.77108e-05	2.77492e-05
		0.982	10528	10	10518	20	10538	0.00189789	0.00189179		1	360.995	0.00500181	360.99	0.0100036	361	2.77109e-05	2.77492e-05
		0.9819	10530	10	10520	20	10540	0.00189753	0.00189179		1	362.995	0.00502953	362.99	0.0100591	363	2.77109e-05	2.77492e-05
		0.9818	10533	10	10523	20	10543	0.00189699	0.00189179		1	364.995	0.00505724	364.99	0.0101145	365	2.77109e-05	2.77492e-05
		0.9817	10543	10	10533	20	10553	0.0018952	0.00189179		1	366.995	0.00508496	366.99	0.0101699	367	2.7711e-05	2.77492e-05
		0.9816	10553	10	10543	20	10563	0.0018934	0.00189179		1	368.995	0.00511268	368.99	0.0102254	369	2.7711e-05	2.77492e-05
		0.9815	10562	10	10552	20	10572	0.00189179	0.00189179		1	370.995	0.0051404	370.99	0.0102808	371	2.7711e-05	2.77492e-05
		0.9814	10569	11	10558	22	10580	0.0020794	0.00205993		1	372.995	0.00516812	372.99	0.0103362	373	2.77111e-05	2.77492e-05
		0.9813	10572	11	10561	22	10583	0.00207881	0.00205993		1	374.995	0.00519583	374.99	0.0103917	375	2.77111e-05	2.77492e-05
		0.9812	10573	11	10562	22	10584	0.00207861	0.00205993		1	376.995	0.00522355	376.99	0.0104471	377	2.77112e-05	2.77492e-05
		0.9811	10576	11	10565	22	10587	0.00207802	0.00205993		1	378.995	0.00525127	378.989	0.0105025	379	2.77112e-05	2.77492e-05
		0.981	10582	11	10571	22	10593	0.00207684	0.00205993		1	380.995	0.00527899	380.989	0.010558	381	2.77112e-05	2.77492e-05
		0.9809	10585	11	10574	22	10596	0.00207626	0.00205993		1	382.995	0.00530671	382.989	0.0106134	383	2.77113e-05	2.77492e-05
		0.9808	10588	11	10577	22	10599	0.00207567	0.00205993		1	384.995	0.00533443	384.989	0.0106689	385	2.77113e-05	2.77492e-05
		0.9807	10597	11	10586	22	10608	0.00207391	0.00205993		1	386.995	0.00536215	386.989	0.0107243	387	2.77113e-05	2.77492e-05
		0.9806	10599	11	10588	22	10610	0.00207352	0.00205993		1	388.995	0.00538986	388.989	0.0107797	389	2.77114e-05	2.77492e-05
		0.9805	10604	11	10593	22	10615	0.00207254	0.00205993		1	390.995	0.00541758	390.989	0.0108352	391	2.77114e-05	2.77492e-05
		0.9804	10607	11	10596	22	10618	0.00207195	0.00205993		1	392.995	0.0054453	392.989	0.0108906	393	2.77115e-05	2.77492e-05
		0.9803	10615	11	10604	22	10626	0.00207039	0.00205993		1	394.995	0.00547302	394.989	0.010946	395	2.77115e-05	2.77492e-05
		0.9802	10617	11	10606	22	10628	0.00207	0.00205993		1	396.994	0.00550074	396.989	0.0110015	397	2.77115e-05	2.77492e-05
		0.9801	10622	11	10611	22	10633	0.00206903	0.00205993		1	398.994	0.00552846	398.989	0.0110569	399	2.77116e-05	2.77492e-05
		0.98	10627	11	10616	22	10638	0.00206806	0.00205993		1	400.994	0.00555618	400.989	0.0111124	401	2.77116e-05	2.77492e-05
		0.9799	10634	11	10623	22	10645	0.0020667	0.00205993		1	402.994	0.0055839	402.989	0.0111678	403	2.77116e-05	2.77492e-05
		0.9798	10646	11	10635	22	10657	0.00206437	0.00205993		1	404.994	0.00561162	404.989	0.0112232	405	2.77117e-05	2.77492e-05
		0.9797	10648	11	10637	22	10659	0.00206398	0.00205993		1	406.994	0.00563934	406.989	0.0112787	407	2.77117e-05	2.77492e-05
		0.9796	10654	11	10643	22	10665	0.00206282	0.00205993		1	408.994	0.00566706	408.989	0.0113341	409	2.77118e-05	2.77492e-05
		0.9795	10660	11	10649	22	10671	0.00206166	0.00205993		1	410.994	0.00569477	410.989	0.0113895	411	2.77118e-05	2.77492e-05
		0.9794	10663	11	10652	22	10674	0.00206108	0.00205993		1	412.994	0.00572249	412.989	0.011445	413	2.77118e-05	2.77492e-05
		0.9793	10668	11	10657	22	10679	0.00206012	0.00205993		1	414.994	0.00575021	414.988	0.0115004	415	2.77119e-05	2.77492e-05
		0.9792	10669	11	10658	22	10680	0.00205993	0.00205993		1	416.994	0.00577793	416.988	0.0115559	417	2.77119e-05	2.77492e-05
		0.9791	10673	12	10661	24	10685	0.00224614	0.00224488		1	418.994	0.00580565	418.988	0.0116113	419	2.7712e-05	2.77492e-05
		0.979	10679	12	10667	24	10691	0.00224488	0.00224488		1	420.994	0.00583337	420.988	0.0116667	421	2.7712e-05	2.77492e-05
		0.9789	10680	13	10667	26	10693	0.0024315	0.00242945		1	422.994	0.00586109	422.988	0.0117222	423	2.7712e-05	2.77492e-05
		0.9788	10681	13	10668	26	10694	0.00243127	0.00242945		1	424.994	0.00588881	424.988	0.0117776	425	2.77121e-05	2.77492e-05
		0.9786	10686	13	10673	26	10699	0.00243013	0.00242945		1	426.994	0.00591653	426.988	0.0118331	427	2.77121e-05	2.77492e-05
		0.9785	10689	13	10676	26	10702	0.00242945	0.00242945		1	428.994	0.00594425	428.988	0.0118885	429	2.77121e-05	2.77492e-05
		0.9784	10694	14	10680	28	10708	0.00261487	0.0026078		1	430.994	0.00597197	430.988	0.0119439	431	2.77122e-05	2.77492e-05
		0.9783	10698	14	10684	28	10712	0.00261389	0.0026078		1	432.994	0.00599969	432.988	0.0119994	433	2.77122e-05	2.77492e-05
		0.9782	10705	14	10691	28	10719	0.00261218	0.0026078		1	434.994	0.00602742	434.988	0.0120548	435	2.77123e-05	2.77492e-05
		0.9781	10711	14	10697	28	10725	0.00261072	0.0026078		1	436.994	0.00605514	436.988	0.0121103	437	2.77123e-05	2.77492e-05
		0.978	10717	14	10703	28	10731	0.00260926	0.0026078		1	438.994	0.00608286	438.988	0.0121657	439	2.77123e-05	2.77492e-05
		0.9779	10723	14	10709	28	10737	0.0026078	0.0026078		1	440.994	0.00611058	440.988	0.0122212	441	2.77124e-05	2.77492e-05
		0.9778	10728	15	10713	30	10743	0.00279252	0.00278759		1	442.994	0.0061383	442.988	0.0122766	443	2.77124e-05	2.77492e-05
		0.9777	10731	15	10716	30	10746	0.00279174	0.00278759		1	444.994	0.00616602	444.988	0.012332	445	2.77124e-05	2.77492e-05
		0.9776	10736	15	10721	30	10751	0.00279044	0.00278759		1	446.994	0.00619374	446.988	0.0123875	447	2.77125e-05	2.77492e-05
		0.9775	10742	15	10727	30	10757	0.00278888	0.00278759		1	448.994	0.00622146	448.988	0.0124429	449	2.77125e-05	2.77492e-05
		0.9774	10747	15	10732	30	10762	0.00278759	0.00278759		1	450.994	0.00624918	450.988	0.0124984	451	2.77126e-05	2.77492e-05
		0.9773	10749	16	10733	32	10765	0.0029726	0.0029726		1	452.994	0.0062769	452.987	0.0125538	453	2.77126e-05	2.77492e-05
		0.9772	10754	18	10736	36	10772	0.003342	0.00333828		1	454.994	0.00630462	454.987	0.0126092	455	2.77126e-05	2.77492e-05
		0.9771	10762	18	10744	36	10780	0.00333952	0.00333828		1	456.994	0.00633235	456.987	0.0126647	457	2.77127e-05	2.77492e-05
		0.9769	10766	18	10748	36	10784	0.00333828	0.00333828		1	458.994	0.00636007	458.987	0.0127201	459	2.77127e-05	2.77492e-05
		0.9768	10770	19	10751	38	10789	0.00352211	0.00350877		1	460.994	0.00638779	460.987	0.0127756	461	2.77127e-05	2.77492e-05
		0.9767	10772	19	10753	38	10791	0.00352145	0.00350877		1	462.994	0.00641551	462.987	0.012831	463	2.77128e-05	2.77492e-05
		0.9766	10774	19	10755	38	10793	0.0035208	0.00350877		1	464.994	0.00644323	464.987	0.0128865	465	2.77128e-05	2.77492e-05
		0.9765	10777	19	10758	38	10796	0.00351982	0.00350877		1	466.994	0.00647095	466.987	0.0129419	467	2.77129e-05	2.77492e-05
		0.9764	10783	19	10764	38	10802	0.00351787	0.00350877		1	468.994	0.00649867	468.987	0.0129973	469	2.77129e-05	2.77492e-05
		0.9763	10785	19	10766	38	10804	0.00351722	0.00350877		1	470.993	0.0065264	470.987	0.0130528	471	2.77129e-05	2.77492e-05
		0.9762	10791	19	10772	38	10810	0.00351526	0.00350877		1	472.993	0.00655412	472.987	0.0131082	473	2.7713e-05	2.77492e-05
		0.9761	10793	19	10774	38	10812	0.00351461	0.00350877		1	474.993	0.00658184	474.987	0.0131637	475	2.7713e-05	2.77492e-05
		0.976	10799	19	10780	38	10818	0.00351266	0.00350877		1	476.993	0.00660956	476.987	0.0132191	477	2.7713e-05	2.77492e-05
		0.9759	10809	19	10790	38	10828	0.00350942	0.00350877		1	478.993	0.00663728	478.987	0.0132746	479	2.77131e-05	2.77492e-05
		0.9758	10811	19	10792	38	10830	0.00350877	0.00350877		1	480.993	0.00666501	480.987	0.01333	481	2.77131e-05	2.77492e-05
		0.9757	10812	20	10792	40	10832	0.00369276	0.00368019		1	482.993	0.00669273	482.987	0.0133855	483	2.77132e-05	2.77492e-05
		0.9756	10814	20	10794	40	10834	0.00369208	0.00368019		1	484.993	0.00672045	484.987	0.0134409	485	2.77132e-05	2.77492e-05
		0.9755	10818	20	10798	40	10838	0.00369072	0.00368019		1	486.993	0.00674817	486.987	0.0134963	487	2.77132e-05	2.77492e-05
		0.9754	10820	20	10800	40	10840	0.00369004	0.00368019		1	488.993	0.0067759	488.986	0.0135518	489	2.77133e-05	2.77492e-05
		0.9753	10825	20	10805	40	10845	0.00368834	0.00368019		1	490.993	0.00680362	490.986	0.0136072	491	2.77133e-05	2.77492e-05
		0.9752	10827	20	10807	40	10847	0.00368766	0.00368019		1	492.993	0.00683134	492.986	0.0136627	493	2.77134e-05	2.77492e-05
		0.9751	10831	20	10811	40	10851	0.0036863	0.00368019		1	494.993	0.00685906	494.986	0.0137181	495	2.77134e-05	2.77492e-05
		0.975	10837	20	10817	40	10857	0.00368426	0.00368019		1	496.993	0.00688679	496.986	0.0137736	497	2.77134e-05	2.77492e-05
		0.9749	10841	20	10821	40	10861	0.0036829	0.00368019		1	498.993	0.00691451	498.986	0.013829	499	2.77135e-05	2.77492e-05
		0.9748	10844	20	10824	40	10864	0.00368189	0.00368019		1	500.993	0.00694223	500.986	0.0138845	501	2.77135e-05	2.77492e-05
		0.9747	10849	20	10829	40	10869	0.00368019	0.00368019		1	502.993	0.00696996	502.986	0.0139399	503	2.77135e-05	2.77492e-05
		0.9746	10852	21	10831	42	10873	0.00386278	0.00383877		1	504.993	0.00699768	504.986	0.0139954	505	2.77136e-05	2.77492e-05
		0.9745	10856	21	10835	42	10877	0.00386136	0.00383877		1	506.993	0.0070254	506.986	0.0140508	507	2.77136e-05	2.77492e-05
		0.9744	10859	21	10838	42	10880	0.00386029	0.00383877		1	508.993	0.00705313	508.986	0.0141063	509	2.77137e-05	2.77492e-05
		0.9743	10862	21	10841	42	10883	0.00385923	0.00383877		1	510.993	0.00708085	510.986	0.0141617	511	2.77137e-05	2.77492e-05
		0.9742	10867	21	10846	42	10888	0.00385746	0.00383877		1	512.993	0.00710857	512.986	0.0142171	513	2.77137e-05	2.77492e-05
		0.9741	10871	21	10850	42	10892	0.00385604	0.00383877		1	514.993	0.0071363	514.986	0.0142726	515	2.77138e-05	2.77492e-05
		0.974	10875	21	10854	42	10896	0.00385463	0.00383877		1	516.993	0.00716402	516.986	0.014328	517	2.77138e-05	2.77492e-05
		0.9739	10877	21	10856	42	10898	0.00385392	0.00383877		1	518.993	0.00719174	518.986	0.0143835	519	2.77138e-05	2.77492e-05
		0.9738	10881	21	10860	42	10902	0.0038525	0.00383877		1	520.993	0.00721947	520.986	0.0144389	521	2.77139e-05	2.77492e-05
		0.9737	10886	21	10865	42	10907	0.00385074	0.00383877		1	522.993	0.00724719	522.986	0.0144944	523	2.77139e-05	2.77492e-05
		0.9736	10887	21	10866	42	10908	0.00385039	0.00383877		1	524.993	0.00727491	524.985	0.0145498	525	2.7714e-05	2.77492e-05
		0.9735	10890	21	10869	42	10911	0.00384933	0.00383877		1	526.993	0.00730264	526.985	0.0146053	527	2.7714e-05	2.77492e-05
		0.9734	10891	21	10870	42	10912	0.00384897	0.00383877		1	528.993	0.00733036	528.985	0.0146607	529	2.7714e-05	2.77492e-05
		0.9733	10893	21	10872	42	10914	0.00384827	0.00383877		1	530.993	0.00735809	530.985	0.0147162	531	2.77141e-05	2.77492e-05
		0.9732	10897	21	10876	42	10918	0.00384686	0.00383877		1	532.993	0.00738581	532.985	0.0147716	533	2.77141e-05	2.77492e-05
		0.9731	10898	21	10877	42	10919	0.00384651	0.00383877		1	534.993	0.00741353	534.985	0.0148271	535	2.77141e-05	2.77492e-05
		0.973	10903	21	10882	42	10924	0.00384475	0.00383877		1	536.993	0.00744126	536.985	0.0148825	537	2.77142e-05	2.77492e-05
		0.9729	10907	21	10886	42	10928	0.00384334	0.00383877		1	538.993	0.00746898	538.985	0.014938	539	2.77142e-05	2.77492e-05
		0.9728	10912	21	10891	42	10933	0.00384158	0.00383877		1	540.993	0.00749671	540.985	0.0149934	541	2.77143e-05	2.77492e-05
		0.9727	10916	21	10895	42	10937	0.00384018	0.00383877		1	542.992	0.00752443	542.985	0.0150489	543	2.77143e-05	2.77492e-05
		0.9726	10920	21	10899	42	10941	0.00383877	0.00383877		1	544.992	0.00755216	544.985	0.0151043	545	2.77143e-05	2.77492e-05
		0.9725	10922	22	10900	44	10944	0.00402047	0.00400328		1	546.992	0.00757988	546.985	0.0151598	547	2.77144e-05	2.77492e-05
		0.9724	10926	22	10904	44	10948	0.004019	0.00400328		1	548.992	0.00760761	548.985	0.0152152	549	2.77144e-05	2.77492e-05
		0.9723	10929	22	10907	44	10951	0.0040179	0.00400328		1	550.992	0.00763533	550.985	0.0152707	551	2.77145e-05	2.77492e-05
		0.9722	10936	22	10914	44	10958	0.00401533	0.00400328		1	552.992	0.00766306	552.985	0.0153261	553	2.77145e-05	2.77492e-05
		0.9721	10938	22	10916	44	10960	0.0040146	0.00400328		1	554.992	0.00769078	554.985	0.0153816	555	2.77145e-05	2.77492e-05
		0.972	10941	22	10919	44	10963	0.0040135	0.00400328		1	556.992	0.00771851	556.985	0.015437	557	2.77146e-05	2.77492e-05
		0.9719	10944	22	10922	44	10966	0.0040124	0.00400328		1	558.992	0.00774623	558.985	0.0154925	559	2.77146e-05	2.77492e-05
		0.9718	10954	22	10932	44	10976	0.00400875	0.00400328		1	560.992	0.00777396	560.984	0.0155479	561	2.77146e-05	2.77492e-05
		0.9717	10957	22	10935	44	10979	0.00400765	0.00400328		1	562.992	0.00780168	562.984	0.0156034	563	2.77147e-05	2.77492e-05
		0.9716	10960	22	10938	44	10982	0.00400656	0.00400328		1	564.992	0.00782941	564.984	0.0156588	565	2.77147e-05	2.77492e-05
		0.9715	10967	22	10945	44	10989	0.004004	0.00400328		1	566.992	0.00785713	566.984	0.0157143	567	2.77148e-05	2.77492e-05
		0.9714	10969	22	10947	44	10991	0.00400328	0.00400328		1	568.992	0.00788486	568.984	0.0157697	569	2.77148e-05	2.77492e-05
		0.9713	10972	23	10949	46	10995	0.00418372	0.00418106		1	570.992	0.00791258	570.984	0.0158252	571	2.77148e-05	2.77492e-05
		0.9712	10979	23	10956	46	11002	0.00418106	0.00418106		1	572.992	0.00794031	572.984	0.0158806	573	2.77149e-05	2.77492e-05
		0.9711	10980	24	10956	48	11004	0.00436205	0.00436047		1	574.992	0.00796804	574.984	0.0159361	575	2.77149e-05	2.77492e-05
		0.971	10983	24	10959	48	11007	0.00436086	0.00436047		1	576.992	0.00799576	576.984	0.0159915	577	2.77149e-05	2.77492e-05
		0.9709	10984	24	10960	48	11008	0.00436047	0.00436047		1	578.992	0.00802349	578.984	0.016047	579	2.7715e-05	2.77492e-05
		0.9708	10986	25	10961	50	11011	0.00454091	0.00452735		1	580.992	0.00805121	580.984	0.0161024	581	2.7715e-05	2.77492e-05
		0.9707	10990	25	10965	50	11015	0.00453926	0.00452735		1	582.992	0.00807894	582.984	0.0161579	583	2.77151e-05	2.77492e-05
		0.9706	10993	25	10968	50	11018	0.00453803	0.00452735		1	584.992	0.00810667	584.984	0.0162133	585	2.77151e-05	2.77492e-05
		0.9705	10997	25	10972	50	11022	0.00453638	0.00452735		1	586.992	0.00813439	586.984	0.0162688	587	2.77151e-05	2.77492e-05
		0.9704	11001	25	10976	50	11026	0.00453474	0.00452735		1	588.992	0.00816212	588.984	0.0163242	589	2.77152e-05	2.77492e-05
		0.9703	11004	25	10979	50	11029	0.0045335	0.00452735		1	590.992	0.00818984	590.984	0.0163797	591	2.77152e-05	2.77492e-05
		0.9702	11008	25	10983	50	11033	0.00453186	0.00452735		1	592.992	0.00821757	592.984	0.0164351	593	2.77152e-05	2.77492e-05
		0.9701	11011	25	10986	50	11036	0.00453063	0.00452735		1	594.992	0.0082453	594.984	0.0164906	595	2.77153e-05	2.77492e-05
		0.97	11016	25	10991	50	11041	0.00452858	0.00452735		1	596.992	0.00827302	596.983	0.016546	597	2.77153e-05	2.77492e-05
		0.9698	11019	25	10994	50	11044	0.00452735	0.00452735		1	598.992	0.00830075	598.983	0.0166015	599	2.77154e-05	2.77492e-05
		0.9697	11025	26	10999	52	11051	0.00470546	0.0047012		1	600.992	0.00832848	600.983	0.016657	601	2.77154e-05	2.77492e-05
		0.9696	11027	26	11001	52	11053	0.00470461	0.0047012		1	602.992	0.0083562	602.983	0.0167124	603	2.77154e-05	2.77492e-05
		0.9694	11028	26	11002	52	11054	0.00470418	0.0047012		1	604.992	0.00838393	604.983	0.0167679	605	2.77155e-05	2.77492e-05
		0.9693	11030	26	11004	52	11056	0.00470333	0.0047012		1	606.992	0.00841166	606.983	0.0168233	607	2.77155e-05	2.77492e-05
		0.9692	11035	26	11009	52	11061	0.0047012	0.0047012		1	608.992	0.00843938	608.983	0.0168788	609	2.77155e-05	2.77492e-05
		0.9691	11039	27	11012	54	11066	0.00487981	0.00487717		1	610.992	0.00846711	610.983	0.0169342	611	2.77156e-05	2.77492e-05
		0.969	11040	27	11013	54	11067	0.00487937	0.00487717		1	612.992	0.00849484	612.983	0.0169897	613	2.77156e-05	2.77492e-05
		0.9689	11044	27	11017	54	11071	0.00487761	0.00487717		1	614.991	0.00852257	614.983	0.0170451	615	2.77157e-05	2.77492e-05
		0.9688	11045	27	11018	54	11072	0.00487717	0.00487717		1	616.991	0.00855029	616.983	0.0171006	617	2.77157e-05	2.77492e-05
		0.9687	11050	28	11022	56	11078	0.00505506	0.00504187		1	618.991	0.00857802	618.983	0.017156	619	2.77157e-05	2.77492e-05
		0.9686	11053	28	11025	56	11081	0.0050537	0.00504187		1	620.991	0.00860575	620.983	0.0172115	621	2.77158e-05	2.77492e-05
		0.9685	11057	28	11029	56	11085	0.00505187	0.00504187		1	622.991	0.00863348	622.983	0.017267	623	2.77158e-05	2.77492e-05
		0.9684	11059	28	11031	56	11087	0.00505096	0.00504187		1	624.991	0.0086612	624.983	0.0173224	625	2.77159e-05	2.77492e-05
		0.9682	11061	28	11033	56	11089	0.00505005	0.00504187		1	626.991	0.00868893	626.983	0.0173779	627	2.77159e-05	2.77492e-05
		0.9681	11062	28	11034	56	11090	0.00504959	0.00504187		1	628.991	0.00871666	628.983	0.0174333	629	2.77159e-05	2.77492e-05
		0.968	11067	28	11039	56	11095	0.00504732	0.00504187		1	630.991	0.00874439	630.983	0.0174888	631	2.7716e-05	2.77492e-05
		0.9679	11069	28	11041	56	11097	0.00504641	0.00504187		1	632.991	0.00877211	632.982	0.0175442	633	2.7716e-05	2.77492e-05
		0.9678	11071	28	11043	56	11099	0.0050455	0.00504187		1	634.991	0.00879984	634.982	0.0175997	635	2.7716e-05	2.77492e-05
		0.9677	11075	28	11047	56	11103	0.00504368	0.00504187		1	636.991	0.00882757	636.982	0.0176551	637	2.77161e-05	2.77492e-05
		0.9676	11079	28	11051	56	11107	0.00504187	0.00504187		1	638.991	0.0088553	638.982	0.0177106	639	2.77161e-05	2.77492e-05
		0.9675	11081	29	11052	58	11110	0.00522052	0.00520179		1	640.991	0.00888303	640.982	0.0177661	641	2.77162e-05	2.77492e-05
		0.9674	11083	29	11054	58	11112	0.00521958	0.00520179		1	642.991	0.00891076	642.982	0.0178215	643	2.77162e-05	2.77492e-05
		0.9673	11085	29	11056	58	11114	0.00521864	0.00520179		1	644.991	0.00893848	644.982	0.017877	645	2.77162e-05	2.77492e-05
		0.9672	11089	29	11060	58	11118	0.00521677	0.00520179		1	646.991	0.00896621	646.982	0.0179324	647	2.77163e-05	2.77492e-05
		0.9671	11092	29	11063	58	11121	0.00521536	0.00520179		1	648.991	0.00899394	648.982	0.0179879	649	2.77163e-05	2.77492e-05
		0.967	11095	29	11066	58	11124	0.00521395	0.00520179		1	650.991	0.00902167	650.982	0.0180433	651	2.77163e-05	2.77492e-05
		0.9669	11097	29	11068	58	11126	0.00521301	0.00520179		1	652.991	0.0090494	652.982	0.0180988	653	2.77164e-05	2.77492e-05
		0.9668	11100	29	11071	58	11129	0.00521161	0.00520179		1	654.991	0.00907713	654.982	0.0181543	655	2.77164e-05	2.77492e-05
		0.9667	11102	29	11073	58	11131	0.00521067	0.00520179		1	656.991	0.00910486	656.982	0.0182097	657	2.77165e-05	2.77492e-05
		0.9666	11105	29	11076	58	11134	0.00520927	0.00520179		1	658.991	0.00913259	658.982	0.0182652	659	2.77165e-05	2.77492e-05
		0.9665	11110	29	11081	58	11139	0.00520693	0.00520179		1	660.991	0.00916031	660.982	0.0183206	661	2.77165e-05	2.77492e-05
		0.9663	11112	29	11083	58	11141	0.005206	0.00520179		1	662.991	0.00918804	662.982	0.0183761	663	2.77166e-05	2.77492e-05
		0.9662	11116	29	11087	58	11145	0.00520413	0.00520179		1	664.991	0.00921577	664.982	0.0184315	665	2.77166e-05	2.77492e-05
		0.966	11118	29	11089	58	11147	0.00520319	0.00520179		1	666.991	0.0092435	666.982	0.018487	667	2.77166e-05	2.77492e-05
		0.9658	11121	29	11092	58	11150	0.00520179	0.00520179		1	668.991	0.00927123	668.981	0.0185425	669	2.77167e-05	2.77492e-05
		0.9657	11131	30	11101	60	11161	0.00537586	0.00537009		1	670.991	0.00929896	670.981	0.0185979	671	2.77167e-05	2.77492e-05
		0.9655	11133	30	11103	60	11163	0.0053749	0.00537009		1	672.991	0.00932669	672.981	0.0186534	673	2.77168e-05	2.77492e-05
		0.9654	11137	30	11107	60	11167	0.00537297	0.00537009		1	674.991	0.00935442	674.981	0.0187088	675	2.77168e-05	2.77492e-05
		0.9653	11139	30	11109	60	11169	0.00537201	0.00537009		1	676.991	0.00938215	676.981	0.0187643	677	2.77168e-05	2.77492e-05
		0.9652	11143	30	11113	60	11173	0.00537009	0.00537009		1	678.991	0.00940988	678.981	0.0188198	679	2.77169e-05	2.77492e-05
		0.9651	11145	31	11114	62	11176	0.0055476	0.00553967		1	680.991	0.00943761	680.981	0.0188752	681	2.77169e-05	2.77492e-05
		0.965	11146	31	11115	62	11177	0.00554711	0.00553967		1	682.991	0.00946534	682.981	0.0189307	683	2.77169e-05	2.77492e-05
		0.9649	11147	31	11116	62	11178	0.00554661	0.00553967		1	684.991	0.00949307	684.981	0.0189861	685	2.7717e-05	2.77492e-05
		0.9648	11151	31	11120	62	11182	0.00554463	0.00553967		1	686.99	0.0095208	686.981	0.0190416	687	2.7717e-05	2.77492e-05
		0.9647	11158	31	11127	62	11189	0.00554116	0.00553967		1	688.99	0.00954853	688.981	0.0190971	689	2.77171e-05	2.77492e-05
		0.9646	11161	31	11130	62	11192	0.00553967	0.00553967		1	690.99	0.00957626	690.981	0.0191525	691	2.77171e-05	2.77492e-05
		0.9645	11163	32	11131	64	11195	0.00571684	0.00569699		1	692.99	0.00960399	692.981	0.019208	693	2.77171e-05	2.77492e-05
		0.9644	11168	32	11136	64	11200	0.00571429	0.00569699		1	694.99	0.00963172	694.981	0.0192634	695	2.77172e-05	2.77492e-05
		0.9643	11169	32	11137	64	11201	0.00571378	0.00569699		1	696.99	0.00965945	696.981	0.0193189	697	2.77172e-05	2.77492e-05
		0.9642	11175	32	11143	64	11207	0.00571072	0.00569699		1	698.99	0.00968718	698.981	0.0193744	699	2.77173e-05	2.77492e-05
		0.9641	11179	32	11147	64	11211	0.00570868	0.00569699		1	700.99	0.00971491	700.981	0.0194298	701	2.77173e-05	2.77492e-05
		0.964	11180	32	11148	64	11212	0.00570817	0.00569699		1	702.99	0.00974264	702.981	0.0194853	703	2.77173e-05	2.77492e-05
		0.9639	11183	32	11151	64	11215	0.00570664	0.00569699		1	704.99	0.00977037	704.98	0.0195407	705	2.77174e-05	2.77492e-05
		0.9638	11185	32	11153	64	11217	0.00570563	0.00569699		1	706.99	0.0097981	706.98	0.0195962	707	2.77174e-05	2.77492e-05
		0.9637	11187	32	11155	64	11219	0.00570461	0.00569699		1	708.99	0.00982583	708.98	0.0196517	709	2.77174e-05	2.77492e-05
		0.9636	11189	32	11157	64	11221	0.00570359	0.00569699		1	710.99	0.00985356	710.98	0.0197071	711	2.77175e-05	2.77492e-05
		0.9635	11191	32	11159	64	11223	0.00570258	0.00569699		1	712.99	0.0098813	712.98	0.0197626	713	2.77175e-05	2.77492e-05
		0.9634	11194	32	11162	64	11226	0.00570105	0.00569699		1	714.99	0.00990903	714.98	0.0198181	715	2.77176e-05	2.77492e-05
		0.9633	11195	32	11163	64	11227	0.00570054	0.00569699		1	716.99	0.00993676	716.98	0.0198735	717	2.77176e-05	2.77492e-05
		0.9632	11198	32	11166	64	11230	0.00569902	0.00569699		1	718.99	0.00996449	718.98	0.019929	719	2.77176e-05	2.77492e-05
		0.9631	11202	32	11170	64	11234	0.00569699	0.00569699		1	720.99	0.00999222	720.98	0.0199844	721	2.77177e-05	2.77492e-05
		0.963	11208	33	11175	66	11241	0.00587136	0.00587084		1	722.99	0.01002	722.98	0.0200399	723	2.77177e-05	2.77492e-05
		0.9629	11209	33	11176	66	11242	0.00587084	0.00587084		1	724.99	0.0100477	724.98	0.0200954	725	2.77177e-05	2.77492e-05
		0.9628	11209	34	11175	68	11243	0.00604821	0.00603425		1	726.99	0.0100754	726.98	0.0201508	727	2.77178e-05	2.77492e-05
		0.9627	11213	34	11179	68	11247	0.00604606	0.00603425		1	728.99	0.0101031	728.98	0.0202063	729	2.77178e-05	2.77492e-05
		0.9626	11216	34	11182	68	11250	0.00604444	0.00603425		1	730.99	0.0101309	730.98	0.0202618	731	2.77179e-05	2.77492e-05
		0.9625	11219	34	11185	68	11253	0.00604283	0.00603425		1	732.99	0.0101586	732.98	0.0203172	733	2.77179e-05	2.77492e-05
		0.9624	11221	34	11187	68	11255	0.00604176	0.00603425		1	734.99	0.0101863	734.98	0.0203727	735	2.77179e-05	2.77492e-05
		0.9623	11226	34	11192	68	11260	0.00603908	0.00603425		1	736.99	0.0102141	736.98	0.0204281	737	2.7718e-05	2.77492e-05
		0.9622	11227	34	11193	68	11261	0.00603854	0.00603425		1	738.99	0.0102418	738.98	0.0204836	739	2.7718e-05	2.77492e-05
		0.9621	11230	34	11196	68	11264	0.00603693	0.00603425		1	740.99	0.0102695	740.979	0.0205391	741	2.7718e-05	2.77492e-05
		0.962	11233	34	11199	68	11267	0.00603532	0.00603425		1	742.99	0.0102973	742.979	0.0205945	743	2.77181e-05	2.77492e-05
		0.9619	11235	34	11201	68	11269	0.00603425	0.00603425		1	744.99	0.010325	744.979	0.02065	745	2.77181e-05	2.77492e-05
		0.9618	11239	35	11204	70	11274	0.00620898	0.00620512		1	746.99	0.0103527	746.979	0.0207055	747	2.77182e-05	2.77492e-05
		0.9617	11242	35	11207	70	11277	0.00620732	0.00620512		1	748.99	0.0103805	748.979	0.0207609	749	2.77182e-05	2.77492e-05
		0.9616	11246	35	11211	70	11281	0.00620512	0.00620512		1	750.99	0.0104082	750.979	0.0208164	751	2.77182e-05	2.77492e-05
		0.9615	11249	36	11213	72	11285	0.00638015	0.00634473		1	752.99	0.0104359	752.979	0.0208719	753	2.77183e-05	2.77492e-05
		0.9614	11252	36	11216	72	11288	0.00637845	0.00634473		1	754.99	0.0104637	754.979	0.0209273	755	2.77183e-05	2.77492e-05
		0.9612	11257	36	11221	72	11293	0.00637563	0.00634473		1	756.99	0.0104914	756.979	0.0209828	757	2.77184e-05	2.77492e-05
		0.9611	11260	36	11224	72	11296	0.00637394	0.00634473		1	758.989	0.0105191	758.979	0.0210383	759	2.77184e-05	2.77492e-05
		0.961	11264	36	11228	72	11300	0.00637168	0.00634473		1	760.989	0.0105469	760.979	0.0210937	761	2.77184e-05	2.77492e-05
		0.9609	11268	36	11232	72	11304	0.00636943	0.00634473		1	762.989	0.0105746	762.979	0.0211492	763	2.77185e-05	2.77492e-05
		0.9608	11269	36	11233	72	11305	0.00636886	0.00634473		1	764.989	0.0106023	764.979	0.0212047	765	2.77185e-05	2.77492e-05
		0.9607	11270	36	11234	72	11306	0.0063683	0.00634473		1	766.989	0.0106301	766.979	0.0212601	767	2.77185e-05	2.77492e-05
		0.9606	11272	36	11236	72	11308	0.00636717	0.00634473		1	768.989	0.0106578	768.979	0.0213156	769	2.77186e-05	2.77492e-05
		0.9605	11274	36	11238	72	11310	0.00636605	0.00634473		1	770.989	0.0106855	770.979	0.0213711	771	2.77186e-05	2.77492e-05
		0.9604	11277	36	11241	72	11313	0.00636436	0.00634473		1	772.989	0.0107133	772.979	0.0214265	773	2.77187e-05	2.77492e-05
		0.9603	11280	36	11244	72	11316	0.00636267	0.00634473		1	774.989	0.010741	774.979	0.021482	775	2.77187e-05	2.77492e-05
		0.9601	11281	36	11245	72	11317	0.00636211	0.00634473		1	776.989	0.0107687	776.978	0.0215375	777	2.77187e-05	2.77492e-05
		0.96	11283	36	11247	72	11319	0.00636099	0.00634473		1	778.989	0.0107965	778.978	0.0215929	779	2.77188e-05	2.77492e-05
		0.9599	11284	36	11248	72	11320	0.00636042	0.00634473		1	780.989	0.0108242	780.978	0.0216484	781	2.77188e-05	2.77492e-05
		0.9598	11285	36	11249	72	11321	0.00635986	0.00634473		1	782.989	0.0108519	782.978	0.0217039	783	2.77188e-05	2.77492e-05
		0.9597	11288	36	11252	72	11324	0.00635818	0.00634473		1	784.989	0.0108797	784.978	0.0217593	785	2.77189e-05	2.77492e-05
		0.9596	11291	36	11255	72	11327	0.00635649	0.00634473		1	786.989	0.0109074	786.978	0.0218148	787	2.77189e-05	2.77492e-05
		0.9594	11292	36	11256	72	11328	0.00635593	0.00634473		1	788.989	0.0109351	788.978	0.0218703	789	2.7719e-05	2.77492e-05
		0.9593	11296	36	11260	72	11332	0.00635369	0.00634473		1	790.989	0.0109629	790.978	0.0219257	791	2.7719e-05	2.77492e-05
		0.9592	11297	36	11261	72	11333	0.00635313	0.00634473		1	792.989	0.0109906	792.978	0.0219812	793	2.7719e-05	2.77492e-05
		0.9591	11298	36	11262	72	11334	0.00635257	0.00634473		1	794.989	0.0110183	794.978	0.0220367	795	2.77191e-05	2.77492e-05
		0.959	11303	36	11267	72	11339	0.00634977	0.00634473		1	796.989	0.0110461	796.978	0.0220921	797	2.77191e-05	2.77492e-05
		0.9589	11306	36	11270	72	11342	0.00634809	0.00634473		1	798.989	0.0110738	798.978	0.0221476	799	2.77191e-05	2.77492e-05
		0.9588	11309	36	11273	72	11345	0.00634641	0.00634473		1	800.989	0.0111015	800.978	0.0222031	801	2.77192e-05	2.77492e-05
		0.9587	11311	36	11275	72	11347	0.00634529	0.00634473		1	802.989	0.0111293	802.978	0.0222585	803	2.77192e-05	2.77492e-05
		0.9586	11312	36	11276	72	11348	0.00634473	0.00634473		1	804.989	0.011157	804.978	0.022314	805	2.77193e-05	2.77492e-05
		0.9585	11313	37	11276	74	11350	0.00651982	0.00651868		1	806.989	0.0111847	806.978	0.0223695	807	2.77193e-05	2.77492e-05
		0.9583	11315	37	11278	74	11352	0.00651868	0.00651868		1	808.989	0.0112125	808.978	0.0224249	809	2.77193e-05	2.77492e-05
		0.9582	11319	38	11281	76	11357	0.00669191	0.00668132		1	810.989	0.0112402	810.978	0.0224804	811	2.77194e-05	2.77492e-05
		0.9581	11321	38	11283	76	11359	0.00669073	0.00668132		1	812.989	0.0112679	812.977	0.0225359	813	2.77194e-05	2.77492e-05
		0.958	11324	38	11286	76	11362	0.00668896	0.00668132		1	814.989	0.0112957	814.977	0.0225914	815	2.77194e-05	2.77492e-05
		0.9579	11327	38	11289	76	11365	0.0066872	0.00668132		1	816.989	0.0113234	816.977	0.0226468	817	2.77195e-05	2.77492e-05
		0.9578	11330	38	11292	76	11368	0.00668543	0.00668132		1	818.989	0.0113511	818.977	0.0227023	819	2.77195e-05	2.77492e-05
		0.9577	11333	38	11295	76	11371	0.00668367	0.00668132		1	820.989	0.0113789	820.977	0.0227578	821	2.77196e-05	2.77492e-05
		0.9576	11334	38	11296	76	11372	0.00668308	0.00668132		1	822.989	0.0114066	822.977	0.0228132	823	2.77196e-05	2.77492e-05
		0.9575	11337	38	11299	76	11375	0.00668132	0.00668132		1	824.989	0.0114344	824.977	0.0228687	825	2.77196e-05	2.77492e-05
		0.9573	11343	40	11303	80	11383	0.00702802	0.00701324		1	826.989	0.0114621	826.977	0.0229242	827	2.77197e-05	2.77492e-05
		0.9572	11345	40	11305	80	11385	0.00702679	0.00701324		1	828.989	0.0114898	828.977	0.0229796	829	2.77197e-05	2.77492e-05
		0.9571	11346	40	11306	80	11386	0.00702617	0.00701324		1	830.988	0.0115176	830.977	0.0230351	831	2.77198e-05	2.77492e-05
		0.957	11351	40	11311	80	11391	0.00702309	0.00701324		1	832.988	0.0115453	832.977	0.0230906	833	2.77198e-05	2.77492e-05
		0.9569	11352	40	11312	80	11392	0.00702247	0.00701324		1	834.988	0.011573	834.977	0.0231461	835	2.77198e-05	2.77492e-05
		0.9568	11355	40	11315	80	11395	0.00702062	0.00701324		1	836.988	0.0116008	836.977	0.0232015	837	2.77199e-05	2.77492e-05
		0.9567	11358	40	11318	80	11398	0.00701878	0.00701324		1	838.988	0.0116285	838.977	0.023257	839	2.77199e-05	2.77492e-05
		0.9565	11359	40	11319	80	11399	0.00701816	0.00701324		1	840.988	0.0116562	840.977	0.0233125	841	2.77199e-05	2.77492e-05
		0.9564	11362	40	11322	80	11402	0.00701631	0.00701324		1	842.988	0.011684	842.977	0.0233679	843	2.772e-05	2.77492e-05
		0.9562	11363	40	11323	80	11403	0.0070157	0.00701324		1	844.988	0.0117117	844.977	0.0234234	845	2.772e-05	2.77492e-05
		0.9561	11364	40	11324	80	11404	0.00701508	0.00701324		1	846.988	0.0117394	846.977	0.0234789	847	2.77201e-05	2.77492e-05
		0.956	11367	40	11327	80	11407	0.00701324	0.00701324		1	848.988	0.0117672	848.976	0.0235344	849	2.77201e-05	2.77492e-05
		0.9559	11369	41	11328	82	11410	0.00718668	0.00711127		1	850.988	0.0117949	850.976	0.0235898	851	2.77201e-05	2.77492e-05
		0.9558	11370	41	11329	82	11411	0.00718605	0.00711127		1	852.988	0.0118227	852.976	0.0236453	853	2.77202e-05	2.77492e-05
		0.9557	11373	41	11332	82	11414	0.00718416	0.00711127		1	854.988	0.0118504	854.976	0.0237008	855	2.77202e-05	2.77492e-05
		0.9556	11378	41	11337	82	11419	0.00718101	0.00711127		1	856.988	0.0118781	856.976	0.0237562	857	2.77202e-05	2.77492e-05
		0.9555	11379	41	11338	82	11420	0.00718039	0.00711127		1	858.988	0.0119059	858.976	0.0238117	859	2.77203e-05	2.77492e-05
		0.9554	11380	41	11339	82	11421	0.00717976	0.00711127		1	860.988	0.0119336	860.976	0.0238672	861	2.77203e-05	2.77492e-05
		0.9553	11383	41	11342	82	11424	0.00717787	0.00711127		1	862.988	0.0119613	862.976	0.0239227	863	2.77204e-05	2.77492e-05
		0.9552	11386	41	11345	82	11427	0.00717599	0.00711127		1	864.988	0.0119891	864.976	0.0239781	865	2.77204e-05	2.77492e-05
		0.9551	11387	41	11346	82	11428	0.00717536	0.00711127		1	866.988	0.0120168	866.976	0.0240336	867	2.77204e-05	2.77492e-05
		0.955	11391	41	11350	82	11432	0.00717285	0.00711127		1	868.988	0.0120445	868.976	0.0240891	869	2.77205e-05	2.77492e-05
		0.9548	11393	41	11352	82	11434	0.00717159	0.00711127		1	870.988	0.0120723	870.976	0.0241446	871	2.77205e-05	2.77492e-05
		0.9547	11394	41	11353	82	11435	0.00717097	0.00711127		1	872.988	0.0121	872.976	0.0242	873	2.77205e-05	2.77492e-05
		0.9545	11398	41	11357	82	11439	0.00716846	0.00711127		1	874.988	0.0121278	874.976	0.0242555	875	2.77206e-05	2.77492e-05
		0.9544	11401	41	11360	82	11442	0.00716658	0.00711127		1	876.988	0.0121555	876.976	0.024311	877	2.77206e-05	2.77492e-05
		0.9543	11403	41	11362	82	11444	0.00716533	0.00711127		1	878.988	0.0121832	878.976	0.0243665	879	2.77207e-05	2.77492e-05
		0.9542	11405	41	11364	82	11446	0.00716407	0.00711127		1	880.988	0.012211	880.976	0.0244219	881	2.77207e-05	2.77492e-05
		0.9541	11408	41	11367	82	11449	0.0071622	0.00711127		1	882.988	0.0122387	882.976	0.0244774	883	2.77207e-05	2.77492e-05
		0.954	11411	41	11370	82	11452	0.00716032	0.00711127		1	884.988	0.0122664	884.975	0.0245329	885	2.77208e-05	2.77492e-05
		0.9539	11412	41	11371	82	11453	0.0071597	0.00711127		1	886.988	0.0122942	886.975	0.0245884	887	2.77208e-05	2.77492e-05
		0.9538	11413	41	11372	82	11454	0.00715907	0.00711127		1	888.988	0.0123219	888.975	0.0246438	889	2.77209e-05	2.77492e-05
		0.9537	11416	41	11375	82	11457	0.0071572	0.00711127		1	890.988	0.0123497	890.975	0.0246993	891	2.77209e-05	2.77492e-05
		0.9536	11418	41	11377	82	11459	0.00715595	0.00711127		1	892.988	0.0123774	892.975	0.0247548	893	2.77209e-05	2.77492e-05
		0.9535	11421	41	11380	82	11462	0.00715407	0.00711127		1	894.988	0.0124051	894.975	0.0248103	895	2.7721e-05	2.77492e-05
		0.9534	11423	41	11382	82	11464	0.00715283	0.00711127		1	896.988	0.0124329	896.975	0.0248657	897	2.7721e-05	2.77492e-05
		0.9533	11427	41	11386	82	11468	0.00715033	0.00711127		1	898.988	0.0124606	898.975	0.0249212	899	2.7721e-05	2.77492e-05
		0.9531	11430	41	11389	82	11471	0.00714846	0.00711127		1	900.988	0.0124883	900.975	0.0249767	901	2.77211e-05	2.77492e-05
		0.953	11432	41	11391	82	11473	0.00714722	0.00711127		1	902.987	0.0125161	902.975	0.0250322	903	2.77211e-05	2.77492e-05
		0.9529	11433	41	11392	82	11474	0.00714659	0.00711127		1	904.987	0.0125438	904.975	0.0250876	905	2.77212e-05	2.77492e-05
		0.9527	11437	41	11396	82	11478	0.0071441	0.00711127		1	906.987	0.0125716	906.975	0.0251431	907	2.77212e-05	2.77492e-05
		0.9526	11439	41	11398	82	11480	0.00714286	0.00711127		1	908.987	0.0125993	908.975	0.0251986	909	2.77212e-05	2.77492e-05
		0.9525	11441	41	11400	82	11482	0.00714161	0.00711127		1	910.987	0.012627	910.975	0.0252541	911	2.77213e-05	2.77492e-05
		0.9524	11443	41	11402	82	11484	0.00714037	0.00711127		1	912.987	0.0126548	912.975	0.0253096	913	2.77213e-05	2.77492e-05
[truncated: 12,263 more rows]

## Sheet: Spectral Level Data
Spectral Level Data		Confidence Threshold	Forward	Reverse	Correct	Incorrect	Total	Global FDR	q-value		Fit Confidence Threshold	Fit Forward	Fit Reverse	Fit Correct	Fit Incorrect	Fit Total	Fit Global FDR	Fit Local FDR
[truncated: 10,656 more rows]

[truncated: 13 more sheets: Search Summary, Advanced Metadata, Speed and Distribution Analysis, Single Results Table, Protein FDR Summary, Distinct Peptide FDR Summary, Spectrum FDR Summary, PDST Controls, Protein Summary, Peptide Summary, Distinct Peptide Summary, Feature Summary, Single Column Summary]
